# Supplementary material for: Calcitriol Supplementation Causes Decreases in Tumorigenic Proteins and Different Proteomic and Metabolomic Signatures in Right versus Left-Sided Colon Cancer
Source: Metabolites. 2018 Jan 11;8(1):5. doi: 10.3390/metabo8010005 (PMC5875995; doi:10.3390/metabo8010005)
Supplement: Supplementary file 1 [file metabolites-08-00005-s001.zip]

Archive with 1 entries (1 files):
- Supplementary Information .xlsx
