# Supplementary material for: Calcitriol Supplementation Causes Decreases in Tumorigenic Proteins and Different Proteomic and Metabolomic Signatures in Right versus Left-Sided Colon Cancer
Source: Metabolites. 2018 Jan 11;8(1):5. doi: 10.3390/metabo8010005 (PMC5875995; doi:10.3390/metabo8010005)
Supplement: Supplementary file 1 [file metabolites-08-00005-s001.zip › Supplementary Information .xlsx]

## Sheet: ProteoSign Results
Protein Accesion Number	Gene	avg log2 1/0	avg log2 2/0	avg log2 3/ 0	avg log2 4/0	avg log2 5/0	avg log2 6/ 0	avg log2 7/0	avg log2 HCT 116 VitD/Control	avg log2 3/1	avg log2 4/1	avg log2 5/1	avg log2 6/1	avg log2 7/1	avg log2 3/2	avg log2 4/ 2	avg log2 5/2	avg log2 6/ 2	avg log2 7/2	avg log2 4/3	avg log2 5/3	avg log2 6/3	avg log2 7/3	avg log2 5/4	avg log2 6/4	avg log2 7/4	avg log2 DLD-1 Vit D/Control	avg log2 7/5	avg log2 7/6	P-value adjusted 1/ 0	P-value adjusted 2/0	P-value adjusted 3/ 0	P-value adjusted 4/ 0	P-value adjusted 5/0	P-value adjusted 6/ 0	P-value adjusted 7/ 0	Avg P-value adjusted HCT 116 VitD/Control	P-value adjusted 3/ 1	P-value adjusted 4/1	P-value adjusted 5/ 1	P-value adjusted 6/1	P-value adjusted 7/1	P-value adjusted 3/2	P-value adjusted 4/ 2	P-value adjusted 5/2	P-value adjusted 6/2	P-value adjusted 7/2	P-value adjusted 4/3	P-value adjusted 5/ 3
A0AVT1	UBA6_HUMAN	0.108191	-0.0423489	0.0102329	0.176114	0.178766	0.207777	0.165049	-0.15054	-0.0979581	0.0679235	0.0705748	0.0995857	0.0568583	0.0525818	0.218463	0.221115	0.250125	0.207398	0.165882	0.168533	0.197544	0.154816	0.00265127	0.0316622	-0.0110652	0.0290109	-0.0137165	-0.0427274	1	1	1	0.810839	0.631731	0.624608	0.798989	1	1	1	1	1	1	1	0.623195	0.453607	0.43853	0.60304	0.93681	0.75369
A0FGR8-5	ESYT2_HUMAN	0.215	0.0235225	0.149366	-0.291776	-0.0733379	-0.176775	-0.0211953	-0.191477	-0.0656337	-0.506776	-0.288338	-0.391775	-0.236195	0.125844	-0.315298	-0.0968604	-0.200298	-0.0447178	-0.441142	-0.222704	-0.326141	-0.170562	0.218438	0.115	0.27058	-0.103437	0.0521426	0.15558	1	1	1	0.891167	1	1	1	1	1	0.35366	0.849335	0.550704	0.992193	1	0.844252	1	1	1	0.542051	0.969252
A0JLT2-2	MED19_HUMAN	0.197032	-0.0170396	-0.00504343	-0.339434	0.27026	-0.275666	-0.522644	-0.214071	-0.202075	-0.536466	0.0732277	-0.472698	-0.719675	0.0119962	-0.322394	0.287299	-0.258626	-0.505604	-0.334391	0.275303	-0.270623	-0.5176	0.609694	0.063768	-0.18321	-0.545926	-0.792903	-0.246978	1	1	1	1	1	1	1	1	1	1	1	1	1	1	1	1	1	1	1	1
A0MZ66-5	SHOT1_HUMAN	-0.271525	-0.250594	-0.229247	-0.509291	-0.749873	-0.500997	-0.509542	0.0209308	0.0422776	-0.237767	-0.478348	-0.229472	-0.238018	0.0213468	-0.258697	-0.499279	-0.250403	-0.258948	-0.280044	-0.520626	-0.27175	-0.280295	-0.240582	0.00829411	-0.000251021	0.248876	0.240331	-0.00854513	1	1	1	1	0.781766	1	1	1	1	1	1	1	1	1	1	1	1	1	1	1
A0MZ66	SHOT1_HUMAN	-0.271525	-0.250594	-0.229247	-0.509291	-0.749873	-0.500997	-0.509542	0.0209308	0.0422776	-0.237767	-0.478348	-0.229472	-0.238018	0.0213468	-0.258697	-0.499279	-0.250403	-0.258948	-0.280044	-0.520626	-0.27175	-0.280295	-0.240582	0.00829411	-0.000251021	0.248876	0.240331	-0.00854513	1	1	1	1	0.781766	1	1	1	1	1	1	1	1	1	1	1	1	1	1	1
A0PK00	T120B_HUMAN	-0.668398	-0.0937841	-0.461387	-0.542643	-1.78876	-0.280231	-0.823889	0.574614	0.207011	0.125755	-1.12036	0.388167	-0.155491	-0.367603	-0.448859	-1.69497	-0.186447	-0.730105	-0.0812556	-1.32737	0.181156	-0.362502	-1.24612	0.262411	-0.281246	1.50853	0.96487	-0.543658	0.099994	1	1	0.037704	0	0.466941	0.001536	0.398854	1	1	7.3e-05	0.159595	0.964676	1	0.10501	0	0.870121	0.004038	1	1.1e-05
A1A4S6	RHG10_HUMAN	0.179074	-0.0202487	0.130224	-0.242433	-0.84274	-0.361295	-0.379254	-0.199323	-0.04885	-0.421508	-1.02181	-0.540369	-0.558328	0.150473	-0.222185	-0.822492	-0.341046	-0.359005	-0.372658	-0.972965	-0.491519	-0.509478	-0.600307	-0.118861	-0.136821	0.481446	0.463487	-0.0179593	1	1	1	1	0.439043	1	1	1	1	1	0.34542	0.925992	0.922433	1	1	0.473691	1	1	1	0.365187
A1L0T0	ILVBL_HUMAN	-0.0884948	-0.0772496	-0.0833445	-0.469242	-0.468906	-0.410724	-0.341932	0.0112452	0.00515023	-0.380747	-0.380411	-0.32223	-0.253437	-0.00609496	-0.391992	-0.391656	-0.333475	-0.264683	-0.385897	-0.385561	-0.32738	-0.258588	0.000336088	0.0585177	0.12731	0.0581816	0.126974	0.0687921	1	1	1	0.275578	0.18665	0.370221	0.531761	1	1	0.471035	0.426411	0.572211	0.830387	1	0.459537	0.325494	0.588242	0.789683	0.499738	0.382257
A1X283	SPD2B_HUMAN	-0.0267552	-0.0551075	0.0371586	-0.679546	-0.403923	-0.635031	-0.731814	-0.0283523	0.0639138	-0.65279	-0.377168	-0.608276	-0.705058	0.092266	-0.624438	-0.348815	-0.579924	-0.676706	-0.716704	-0.441081	-0.67219	-0.768972	0.275623	0.0445143	-0.0522678	-0.231109	-0.327891	-0.0967821	1	1	1	0.259389	0.601003	0.290876	0.175531	1	1	0.281422	0.766416	0.301638	0.199566	1	0.333464	0.742023	0.37848	0.234129	0.224238	0.585458
A2RRP1-2	NBAS_HUMAN	-0.015138	-0.00991434	-0.0193183	-0.21909	-0.0627536	-0.155414	-0.222849	0.00522371	-0.00418029	-0.203952	-0.0476156	-0.140276	-0.207711	-0.00940399	-0.209176	-0.0528393	-0.1455	-0.212934	-0.199772	-0.0434353	-0.136096	-0.20353	0.156336	0.0636754	-0.00375883	-0.0926608	-0.160095	-0.0674343	1	1	1	1	1	1	1	1	1	1	1	1	1	1	1	1	1	1	1	1
A2RTX5-2	SYTC2_HUMAN	-0.347536	-0.0293735	-0.153447	-0.0575082	-0.455858	0.124956	0.106329	0.318163	0.194089	0.290028	-0.108322	0.472492	0.453865	-0.124073	-0.0281348	-0.426484	0.154329	0.135703	0.0959385	-0.302411	0.278403	0.259776	-0.398349	0.182464	0.163838	0.580813	0.562187	-0.0186266	1	1	1	1	1	1	1	1	1	1	1	1	1	1	1	1	1	1	1	1
A2VEC9	SSPO_HUMAN	0.368475	0.358051	0.556975	0.736716	0.315096	0.296346	0.36166	-0.0104246	0.1885	0.368241	-0.0533794	-0.0721296	-0.00681481	0.198925	0.378666	-0.0429548	-0.061705	0.00360978	0.179741	-0.24188	-0.26063	-0.195315	-0.421621	-0.440371	-0.375056	-0.0187502	0.0465646	0.0653148	1	1	1	1	1	1	1	1	1	1	1	1	1	1	1	1	1	1	1	1
A3KMH1-3	VWA8_HUMAN	-0.127647	-0.0293449	-0.0572897	-0.140261	-0.154639	-0.211649	-0.154715	0.098302	0.0703573	-0.012614	-0.0269921	-0.0840022	-0.0270678	-0.0279448	-0.110916	-0.125294	-0.182304	-0.12537	-0.0829713	-0.0973493	-0.15436	-0.0974251	-0.0143781	-0.0713883	-0.0144539	-0.0570102	-7.57656e-05	0.0569344	1	1	1	1	1	1	1	1	1	1	1	1	1	1	1	1	1	1	1	1
A3KN83-3	SBNO1_HUMAN	0.231458	0.092233	0.229517	0.431206	0.200537	0.211807	0.216485	-0.139225	-0.00194103	0.199747	-0.0309213	-0.0196511	-0.0149736	0.137284	0.338973	0.108304	0.119574	0.124252	0.201688	-0.0289802	-0.0177101	-0.0130326	-0.230669	-0.219398	-0.214721	0.0112702	0.0159476	0.00467747	1	1	1	1	1	1	1	1	1	1	1	1	1	1	1	1	1	1	1	1
A4D1E9	GTPBA_HUMAN	0.0695645	0.0560575	0.18042	-0.0339084	-0.224396	-0.102708	-0.0559358	-0.013507	0.110856	-0.103473	-0.29396	-0.172272	-0.1255	0.124363	-0.0899659	-0.280453	-0.158765	-0.111993	-0.214329	-0.404816	-0.283128	-0.236356	-0.190487	-0.0687994	-0.0220274	0.121688	0.16846	0.046772	1	1	1	1	0.978561	1	1	1	1	1	0.945562	1	1	1	1	0.875499	1	1	1	0.650324
A4D1P6-2	WDR91_HUMAN	-0.335426	-0.460026	-0.448586	-0.416466	-0.234918	-0.380034	-0.299479	-0.1246	-0.11316	-0.0810396	0.100508	-0.0446071	0.0359471	0.0114399	0.0435601	0.225108	0.0799927	0.160547	0.0321203	0.213668	0.0685529	0.149107	0.181548	0.0364326	0.116987	-0.145116	-0.0645613	0.0805542	1	1	1	1	1	1	1	1	1	1	1	1	1	1	1	1	1	1	1	1
A5PLN9-2	CE044_HUMAN	0.486897	-0.0253376	0.39934	0.58813	0.954932	0.421815	0.613951	-0.512234	-0.0875569	0.101233	0.468035	-0.0650822	0.127055	0.424677	0.613467	0.980269	0.447152	0.639289	0.18879	0.555592	0.0224747	0.214612	0.366802	-0.166315	0.0258217	-0.533117	-0.34098	0.192137	1	1	1	0.114627	0.003332	0.34107	0.080177	1	1	1	0.237084	1	1	1	0.095259	0.002792	0.294319	0.065151	1	0.112358
A5YKK6-2	CNOT1_HUMAN	-0.172753	-0.0651727	-0.150983	-0.0491624	-0.205744	0.0979626	0.0874547	0.10758	0.0217699	0.123591	-0.0329905	0.270716	0.260208	-0.0858105	0.0160104	-0.140571	0.163135	0.152627	0.101821	-0.0547604	0.248946	0.238438	-0.156581	0.147125	0.136617	0.303706	0.293198	-0.0105078	1	1	1	1	0.878506	1	1	1	1	1	1	0.784312	0.861883	1	1	1	1	1	1	1
A5YM69	ARG35_HUMAN	0.0319338	-0.196224	0.0149479	0.473244	0.415144	0.463365	0.556659	-0.228157	-0.0169859	0.44131	0.38321	0.431431	0.524725	0.211171	0.669467	0.611368	0.659588	0.752882	0.458296	0.400196	0.448417	0.541711	-0.0580997	-0.00987929	0.0834149	0.0482204	0.141515	0.0932941	1	1	1	0.498971	0.484898	0.503343	0.297897	1	1	0.568704	0.65435	0.52559	0.357339	1	0.187811	0.175052	0.179506	0.099026	0.580835	0.577633
A6ND36	FA83G_HUMAN	-1.16828	-0.821985	-0.961311	-0.705611	-0.576882	-1.07978	-0.527434	0.346298	0.206972	0.462672	0.591401	0.0885013	0.640849	-0.139326	0.116374	0.245103	-0.257797	0.294551	0.2557	0.384429	-0.118471	0.433877	0.128729	-0.374171	0.178177	-0.5029	0.0494478	0.552348	0.073546	1	0.691644	0.130138	0.186124	0.009936	0.311764	1	1	0.482754	0.217733	1	0.16862	1	1	0.88497	1	0.868797	1	0.582021
A6NDG6	PGP_HUMAN	-0.00679323	-0.0957612	-0.10317	0.139208	0.243513	0.0642483	-0.0428438	-0.0889679	-0.096377	0.146001	0.250307	0.0710415	-0.0360506	-0.00740908	0.234969	0.339275	0.160009	0.0529173	0.242378	0.346684	0.167419	0.0603264	0.104306	-0.0749593	-0.182051	-0.179265	-0.286357	-0.107092	1	1	1	1	0.816063	1	1	1	1	1	0.915079	1	1	1	1	0.570866	1	1	1	0.596524
A6NDJ8	RB43L_HUMAN	0.0226776	-0.00762211	-0.0742141	0.35522	0.0424687	0.485006	0.397634	-0.0302997	-0.0968916	0.332543	0.0197911	0.462328	0.374956	-0.066592	0.362842	0.0500908	0.492628	0.405256	0.429434	0.116683	0.55922	0.471848	-0.312752	0.129785	0.0424133	0.442537	0.355165	-0.0873722	1	1	1	1	1	1	1	1	1	1	1	1	1	1	1	1	1	1	1	1
A6NDQ2	TRIX3_HUMAN	0.14252	0.17993	0.0314852	-0.121689	0.1319	-0.249102	0.0886436	0.0374101	-0.111035	-0.264209	-0.0106198	-0.391622	-0.0538765	-0.148445	-0.301619	-0.04803	-0.429032	-0.0912866	-0.153174	0.100415	-0.280587	0.0571584	0.253589	-0.127413	0.210332	-0.381002	-0.0432566	0.337745	1	1	1	1	1	1	1	1	1	1	1	1	1	1	1	1	1	1	1	1
A6NFY7	SDHF1_HUMAN	0.0158622	-0.0273681	0.0231216	-0.0112978	0.111965	0.00359532	0.0815549	-0.0432303	0.00725937	-0.02716	0.0961032	-0.0122669	0.0656927	0.0504897	0.0160703	0.139333	0.0309634	0.108923	-0.0344193	0.0888438	-0.0195262	0.0584333	0.123263	0.0148931	0.0928527	-0.10837	-0.0304104	0.0779596	1	1	1	1	1	1	1	1	1	1	1	1	1	1	1	1	1	1	1	1
A6NHL2-2	TBAL3_HUMAN	-0.410766	-0.0531658	-0.304842	0.179476	-0.0766105	0.228109	0.120671	0.357601	0.105925	0.590243	0.334156	0.638875	0.531437	-0.251676	0.232642	-0.0234446	0.281274	0.173837	0.484318	0.228231	0.53295	0.425513	-0.256087	0.0486322	-0.0588055	0.304719	0.197281	-0.107438	1	1	1	1	1	1	1	1	1	0.336151	0.836929	0.228908	0.406975	1	1	1	1	1	0.590229	1
A6NHQ2	FBLL1_HUMAN	-0.209901	-0.133501	-0.203508	-0.396954	-0.413164	-0.333614	-0.369061	0.0763997	0.00639261	-0.187053	-0.203263	-0.123713	-0.15916	-0.0700071	-0.263453	-0.279663	-0.200113	-0.23556	-0.193446	-0.209656	-0.130106	-0.165552	-0.0162101	0.0633402	0.0278934	0.0795503	0.0441035	-0.0354468	1	1	1	1	1	1	1	1	1	1	1	1	1	1	1	1	1	1	1	1
A6NHR9	SMHD1_HUMAN	0.0527697	0.0109629	0.00902996	0.124152	0.341134	0.071732	0.00791396	-0.0418067	-0.0437397	0.071382	0.288364	0.0189624	-0.0448557	-0.00193298	0.113189	0.330171	0.0607691	-0.00304898	0.115122	0.332104	0.0627021	-0.001116	0.216982	-0.0524196	-0.116238	-0.269402	-0.33322	-0.0638181	1	1	1	1	1	1	1	1	1	1	1	1	1	1	1	1	1	1	1	1
A6NHX0	GATL2_HUMAN	-0.0769896	0.14175	0.107598	0.788456	0.50765	0.727874	0.654279	0.21874	0.184588	0.865446	0.58464	0.804864	0.731269	-0.034152	0.646706	0.3659	0.586124	0.512529	0.680858	0.400052	0.620276	0.546681	-0.280806	-0.0605817	-0.134177	0.220224	0.146629	-0.073595	1	1	1	1	1	1	1	1	1	1	1	1	1	1	1	1	1	1	1	1
A6NIH7	U119B_HUMAN	-0.146235	0.0910934	-0.130409	-0.0350991	-0.0660559	0.141493	0.0616699	0.237328	0.0158261	0.111136	0.0801789	0.287728	0.207905	-0.221502	-0.126192	-0.157149	0.0503997	-0.0294235	0.0953096	0.0643528	0.271902	0.192079	-0.0309568	0.176592	0.096769	0.207549	0.127726	-0.0798232	1	1	1	1	1	1	1	1	1	1	1	0.9638	1	1	1	1	1	1	1	1
A6NJ78	MET15_HUMAN	-0.0469167	-0.125856	-0.170656	-0.463947	-0.228723	-0.467068	-0.230515	-0.0789397	-0.12374	-0.41703	-0.181806	-0.420151	-0.183598	-0.0447998	-0.338091	-0.102867	-0.341211	-0.104659	-0.293291	-0.0580668	-0.296412	-0.0598589	0.235224	-0.0031209	0.233432	-0.238345	-0.00179212	0.236553	1	1	1	1	1	1	1	1	1	1	1	1	1	1	1	1	1	1	1	1
A6NJ88	SGE1L_HUMAN	-0.0611958	-0.0428881	0.0528209	0.192707	-0.07936	0.176239	0.149141	0.0183077	0.114017	0.253903	-0.0181642	0.237435	0.210336	0.095709	0.235595	-0.0364718	0.219128	0.192029	0.139886	-0.132181	0.123419	0.0963197	-0.272067	-0.0164676	-0.0435665	0.255599	0.228501	-0.0270989	1	1	1	1	1	1	1	1	1	1	1	1	1	1	1	1	1	1	1	1
A6NKF9	GPHRC_HUMAN	-0.396414	-0.147759	-0.345687	0.255557	-0.300113	0.478017	0.24178	0.248655	0.0507271	0.651971	0.0963012	0.874432	0.638194	-0.197928	0.403316	-0.152354	0.625776	0.389539	0.601244	0.0455741	0.823705	0.587467	-0.55567	0.222461	-0.0137765	0.77813	0.541893	-0.236237	1	1	1	1	1	1	1	1	1	1	1	0.650548	0.9411	1	1	1	0.995849	1	1	1
A6NKT7	RGPD3_HUMAN	-0.09863	-0.0823269	-0.0631947	-0.303686	-0.374487	-0.292749	-0.314344	0.0163031	0.0354353	-0.205056	-0.275857	-0.194119	-0.215714	0.0191321	-0.221359	-0.29216	-0.210422	-0.232017	-0.240491	-0.311292	-0.229554	-0.251149	-0.0708015	0.0109364	-0.0106587	0.0817379	0.0601429	-0.021595	1	1	1	0.465359	0.180861	0.483864	0.384768	1	1	0.865401	0.514211	0.827035	0.767974	1	0.807347	0.375824	0.813147	0.693471	0.753541	0.365626
A6QL63-2	BTBDB_HUMAN	-0.071855	-0.101351	-0.0688349	0.66149	0.859756	0.09542	0.369804	-0.0294957	0.00302015	0.733345	0.931611	0.167275	0.441659	0.0325158	0.762841	0.961107	0.196771	0.471155	0.730325	0.928591	0.164255	0.438639	0.198266	-0.56607	-0.291686	-0.764336	-0.489952	0.274384	1	1	1	1	0.684673	1	1	1	1	1	0.717408	1	1	1	0.965973	0.599893	1	1	1	0.684796
A7KAX9-2	RHG32_HUMAN	-0.00365438	0.0370544	-0.0317309	0.959804	1.26009	1.11674	1.10083	0.0407088	-0.0280765	0.963458	1.26375	1.12039	1.10448	-0.0687853	0.92275	1.22304	1.07968	1.06377	0.991535	1.29182	1.14847	1.13256	0.300289	0.156934	0.141021	-0.143355	-0.159268	-0.0159125	1	1	1	0.398255	0.110906	0.235358	0.238725	1	1	0.389829	0.13817	0.21554	0.242704	1	0.449282	0.126984	0.270224	0.269407	0.389773	0.115181
A8K2U0	A2ML1_HUMAN	-0.0125453	0.0126629	0.0126629	-0.164063	-0.00468984	-0.0550391	0.0738879	0.0252081	0.0252081	-0.151518	0.00785541	-0.0424938	0.0864331	0	-0.176726	-0.0173527	-0.0677019	0.061225	-0.176726	-0.0173527	-0.0677019	0.061225	0.159374	0.109024	0.237951	-0.0503492	0.0785777	0.128927	1	1	1	1	1	1	1	1	1	1	1	1	1	1	1	1	1	1	1	1
A8MT69-2	CENPX_HUMAN	-0.0388551	0.0513572	0.108036	0.465414	0.401698	0.26056	0.44658	0.0902122	0.146891	0.504269	0.440554	0.299415	0.485435	0.0566792	0.414057	0.350341	0.209203	0.395223	0.357378	0.293662	0.152524	0.338544	-0.0637159	-0.204854	-0.0188339	-0.141138	0.044882	0.18602	1	1	1	1	1	1	1	1	1	1	1	1	1	1	1	1	1	1	1	1
A8MXV4	NUD19_HUMAN	0.0768092	-0.00845066	0.035517	0.0412405	0.144698	0.124089	0.120414	-0.0852599	-0.0412922	-0.0355688	0.0678885	0.0472793	0.0436047	0.0439677	0.0496911	0.153148	0.132539	0.128865	0.00572342	0.109181	0.0885715	0.0848969	0.103457	0.0828481	0.0791735	-0.0206091	-0.0242838	-0.00367464	1	1	1	1	0.607735	0.878401	0.860535	1	1	1	1	1	1	1	1	0.573016	0.837332	0.830824	1	0.894025
B1AK53	ESPN_HUMAN	-0.114546	-0.0276935	-0.0610685	-0.217587	-0.250052	-0.104464	-0.189102	0.086853	0.0534779	-0.103041	-0.135506	0.0100823	-0.0745555	-0.033375	-0.189894	-0.222359	-0.0767707	-0.161409	-0.156519	-0.188984	-0.0433956	-0.128033	-0.0324649	0.113123	0.0284854	0.145588	0.0609503	-0.0846378	1	1	1	1	1	1	1	1	1	1	1	1	1	1	1	1	1	1	1	1
B9A064	IGLL5_HUMAN	-0.0180969	0.0189072	0.106894	0.169205	-0.0569534	-0.249516	0.100202	0.0370041	0.124991	0.187302	-0.0388565	-0.231419	0.118299	0.0879865	0.150297	-0.0758607	-0.268424	0.0812946	0.0623109	-0.163847	-0.35641	-0.0066919	-0.226158	-0.418721	-0.0690028	-0.192563	0.157155	0.349718	1	1	1	1	1	1	1	1	1	1	1	1	1	1	1	1	1	1	1	1
C4AMC7	WASH3_HUMAN	-0.14696	-0.0329619	-0.0949145	0.546434	0.455305	0.837642	0.766059	0.113998	0.0520459	0.693395	0.602266	0.984603	0.913019	-0.0619526	0.579396	0.488267	0.870604	0.799021	0.641349	0.55022	0.932557	0.860973	-0.0911292	0.291208	0.219624	0.382337	0.310754	-0.0715834	1	1	1	1	1	1	1	1	1	1	1	1	1	1	1	1	1	1	1	1
C9JI98	TM238_HUMAN	-0.0895033	0.424341	-0.0214226	0.803018	0.846603	0.688819	0.942415	0.513844	0.0680807	0.892521	0.936107	0.778322	1.03192	-0.445763	0.378677	0.422263	0.264478	0.518074	0.82444	0.868026	0.710241	0.963837	0.0435857	-0.114199	0.139397	-0.157785	0.0958115	0.253596	1	1	1	1	0.991991	1	1	1	1	1	1	1	1	1	1	1	1	1	1	1
C9JL84	HHLA1_HUMAN	-0.288121	0.0167042	-0.0584201	0.180785	-0.221375	0.334078	0.125968	0.304825	0.229701	0.468906	0.066746	0.622199	0.414089	-0.0751243	0.164081	-0.238079	0.317374	0.109264	0.239206	-0.162955	0.392498	0.184388	-0.40216	0.153293	-0.0548173	0.555453	0.347343	-0.20811	1	1	1	1	1	1	1	1	1	1	1	1	1	1	1	1	1	1	1	1
O00116	ADAS_HUMAN	0.112559	-0.0197049	0.102791	0.294667	0.203132	0.165708	0.146492	-0.132264	-0.00976729	0.182108	0.0905733	0.0531491	0.0339331	0.122496	0.314371	0.222837	0.185413	0.166197	0.191875	0.100341	0.0629164	0.0437004	-0.0915346	-0.128959	-0.148175	-0.0374241	-0.0566402	-0.019216	1	1	1	1	1	1	1	1	1	1	1	1	1	1	0.968506	0.995426	1	1	1	1
O00124-2	UBXN8_HUMAN	0	0	0.35164	0.335328	0	0	0	0	0.35164	0.335328	0	0	0	0.35164	0.335328	0	0	0	-0.016312	-0.35164	-0.35164	-0.35164	-0.335328	-0.335328	-0.335328	0	0	0	1	1	1	0.821426	1	1	1	1	1	0.833702	1	1	1	1	0.83525	1	1	1	1	0.682271
O00139-2	KIF2A_HUMAN	-0.207638	-0.114889	-0.211906	0.0333375	-0.0600101	0.0507556	-0.0486438	0.0927494	-0.00426768	0.240976	0.147628	0.258394	0.158994	-0.0970171	0.148226	0.0548786	0.165644	0.0662448	0.245243	0.151896	0.262661	0.163262	-0.0933476	0.0174182	-0.0819813	0.110766	0.0113663	-0.0993995	1	1	1	1	1	1	1	1	1	1	1	0.925992	1	1	1	1	1	1	1	1
O00148	DX39A_HUMAN	-0.165675	0.0699725	-0.0297053	0.0815252	0.265826	0.193183	0.0815189	0.235648	0.13597	0.2472	0.431501	0.358858	0.247194	-0.0996779	0.0115526	0.195854	0.123211	0.0115464	0.11123	0.295532	0.222888	0.111224	0.184301	0.111658	-6.25799e-06	-0.0726432	-0.184307	-0.111664	1	1	1	1	0.586462	0.980226	1	1	1	0.828104	0.23518	0.381897	0.77934	1	1	0.843286	1	1	1	0.553983
O00151	PDLI1_HUMAN	0.437098	0.114684	0.392982	1.24808	1.46416	1.26226	1.40277	-0.322414	-0.0441155	0.810984	1.02707	0.82516	0.965673	0.278298	1.1334	1.34948	1.14757	1.28809	0.8551	1.07118	0.869275	1.00979	0.216081	0.0141752	0.154689	-0.201906	-0.0613924	0.140514	0.3623	1	1	3e-06	0	3e-06	1e-06	1	1	0.000316	2.5e-05	0.000228	4.8e-05	1	1.1e-05	1e-06	7e-06	2e-06	0.000194	1.2e-05
O00154-6	BACH_HUMAN	0.121459	0.0145581	0.088913	-0.646681	-0.716968	-0.866951	-0.818077	-0.106901	-0.0325461	-0.76814	-0.838427	-0.98841	-0.939536	0.0743548	-0.66124	-0.731526	-0.881509	-0.832635	-0.735594	-0.805881	-0.955864	-0.90699	-0.0702866	-0.220269	-0.171396	-0.149983	-0.101109	0.0488735	1	1	1	0.266243	0.120477	0.070702	0.090329	1	1	0.13108	0.075423	0.030663	0.0452	1	0.246728	0.113699	0.063753	0.082521	0.173954	0.085016
O00159-3	MYO1C_HUMAN	0.0039152	-0.0329673	0.0406249	0.0184572	-0.0277744	0.073342	0.0797286	-0.0368825	0.0367097	0.014542	-0.0316896	0.0694268	0.0758134	0.0735923	0.0514246	0.00519291	0.106309	0.112696	-0.0221677	-0.0683994	0.0327171	0.0391036	-0.0462317	0.0548848	0.0612713	0.101116	0.107503	0.00638652	1	1	1	1	1	1	1	1	1	1	1	1	1	1	1	1	1	1	1	1
O00161	SNP23_HUMAN	0.34513	-0.0249665	0.236492	0.37699	0.620042	0.359674	0.570958	-0.370096	-0.108638	0.03186	0.274912	0.0145436	0.225828	0.261458	0.401956	0.645008	0.38464	0.595924	0.140498	0.38355	0.123182	0.334466	0.243052	-0.0173164	0.193968	-0.260368	-0.0490838	0.211284	1	1	1	1	0.500258	1	0.674588	1	1	1	1	1	1	1	1	0.473994	1	0.643791	1	0.943998
O00165-5	HAX1_HUMAN	-0.121403	-0.0626569	-0.0560498	-0.0423426	0.223836	0.343263	0.25485	0.058746	0.0653531	0.0790603	0.345239	0.464666	0.376252	0.00660709	0.0203143	0.286493	0.40592	0.317506	0.0137072	0.279886	0.399313	0.310899	0.266179	0.385606	0.297192	0.119427	0.0310137	-0.0884137	1	1	1	1	0.723274	0.462845	0.715554	1	1	1	0.425319	0.16925	0.351708	1	1	0.525138	0.296622	0.517092	1	0.595325
O00170	AIP_HUMAN	0.0298847	-0.00956938	-0.0290544	-0.437421	-0.249969	-0.405332	-0.500596	-0.0394541	-0.0589391	-0.467306	-0.279853	-0.435217	-0.53048	-0.019485	-0.427852	-0.240399	-0.395763	-0.491026	-0.408367	-0.220914	-0.376278	-0.471541	0.187453	0.0320888	-0.0631744	-0.155364	-0.250627	-0.0952632	1	1	1	0.574445	0.869124	0.621824	0.384768	1	1	0.500086	0.915079	0.505184	0.341273	1	0.611605	0.912252	0.648219	0.419184	0.692426	1
O00178	GTPB1_HUMAN	-0.0625945	0.189083	0.0152752	0.18075	0.0573463	0.177382	0.233369	0.251677	0.0778697	0.243344	0.119941	0.239976	0.295964	-0.173808	-0.00833322	-0.131737	-0.0117009	0.0442866	0.165474	0.0420711	0.162107	0.218094	-0.123403	-0.00336765	0.0526199	0.120036	0.176023	0.0559875	1	1	1	1	1	1	1	1	1	1	1	1	1	1	1	1	1	1	1	1
O00186	STXB3_HUMAN	0.0496496	-0.0190837	0.0589033	0.933009	0.987659	0.933173	0.958698	-0.0687334	0.00925366	0.883359	0.938009	0.883523	0.909048	0.077987	0.952093	1.00674	0.952257	0.977781	0.874106	0.928755	0.87427	0.899794	0.0546495	0.000163798	0.0256886	-0.0544857	-0.0289609	0.0255248	1	1	1	0.635159	0.43266	0.609591	0.552665	1	1	0.691433	0.578452	0.618031	0.621197	1	0.637903	0.424179	0.592357	0.542569	0.751644	0.552304
O00194	RB27B_HUMAN	-0.0814743	-0.0791517	-0.128072	1.59848	1.39919	1.50668	1.56626	0.00232255	-0.0465975	1.67995	1.48067	1.58816	1.64773	-0.0489201	1.67763	1.47834	1.58584	1.64541	1.72655	1.52726	1.63476	1.69433	-0.199287	-0.091797	-0.0322246	0.10749	0.167063	0.0595725	1	1	1	0.018538	0.025847	0.025052	0.018314	1	1	0.013402	0.024333	0.016858	0.013822	1	0.012901	0.01925	0.017668	0.0132	0.012228	0.01885
O00203	AP3B1_HUMAN	0.0301176	0.0263075	0.0558041	-0.224434	-0.152169	-0.330295	-0.234931	-0.00381005	0.0256865	-0.254551	-0.182287	-0.360413	-0.265048	0.0294966	-0.250741	-0.178476	-0.356603	-0.261238	-0.280238	-0.207973	-0.3861	-0.290735	0.0722649	-0.105862	-0.0104967	-0.178127	-0.0827617	0.0953649	1	1	1	1	1	0.753503	0.975689	1	1	1	1	0.631318	0.931176	1	1	1	0.694114	0.925142	1	1
O00204-2	ST2B1_HUMAN	0.392214	0.0936073	0.459814	0.0741755	0.220554	0.879446	0.678211	-0.298607	0.0675995	-0.318039	-0.17166	0.487232	0.285997	0.366207	-0.0194318	0.126947	0.785839	0.584604	-0.385638	-0.23926	0.419632	0.218397	0.146379	0.805271	0.604036	0.658892	0.457657	-0.201235	1	1	1	1	1	1	1	1	1	1	1	1	1	1	1	1	1	1	1	1
O00214	LEG8_HUMAN	0.0333415	-0.0439361	-0.0142686	1.17531	1.29992	1.05762	1.0543	-0.0772776	-0.0476101	1.14196	1.26658	1.02427	1.02096	0.0296675	1.21924	1.34386	1.10155	1.09824	1.18957	1.31419	1.07188	1.06857	0.124617	-0.117689	-0.121005	-0.242307	-0.245622	-0.0033152	1	1	1	0.034477	0.010552	0.057423	0.055658	1	1	0.039017	0.016921	0.061579	0.067247	1	0.026837	0.008544	0.044168	0.043667	0.035626	0.012168
O00220	TR10A_HUMAN	0.438714	0.267895	0.300537	-0.101467	0.248518	0.179706	0.204786	-0.170818	-0.138176	-0.54018	-0.190195	-0.259008	-0.233928	0.0326422	-0.369362	-0.0193769	-0.0881894	-0.0631091	-0.402004	-0.052019	-0.120832	-0.0957513	0.349985	0.281173	0.306253	-0.0688125	-0.0437322	0.0250803	1	1	1	1	1	1	1	1	1	1	1	1	1	1	1	1	1	1	1	1
O00221	IKBE_HUMAN	-0.152655	-0.270477	-0.0791504	-0.11261	0.197259	-0.249652	-0.0580918	-0.117822	0.0735043	0.0400446	0.349914	-0.0969978	0.0945629	0.191326	0.157866	0.467736	0.0208241	0.212385	-0.0334597	0.27641	-0.170502	0.0210586	0.309869	-0.137042	0.0545184	-0.446912	-0.255351	0.191561	1	1	1	1	1	1	1	1	1	1	1	1	1	1	1	1	1	1	1	1
O00231	PSD11_HUMAN	0.0168285	-0.0231995	0.00589041	0.151871	0.205209	0.168969	0.0310332	-0.040028	-0.0109381	0.135043	0.18838	0.15214	0.0142047	0.0290899	0.175071	0.228408	0.192168	0.0542327	0.145981	0.199318	0.163078	0.0251427	0.0533373	0.0170974	-0.120838	-0.0362398	-0.174176	-0.137936	1	1	1	1	0.958043	1	1	1	1	1	1	1	1	1	1	0.914405	1	1	1	1
O00232	PSD12_HUMAN	-0.375885	0.0407774	-0.163843	-0.136207	-0.705194	-0.0691201	-0.0515747	0.416663	0.212043	0.239678	-0.329309	0.306765	0.324311	-0.20462	-0.176985	-0.745972	-0.109897	-0.0923521	0.0276358	-0.541351	0.0947228	0.112268	-0.568987	0.0670871	0.0846324	0.636074	0.653619	0.0175454	1	1	1	1	0.016763	1	1	1	1	0.864485	0.493456	0.544562	0.509997	1	1	0.011772	1	1	1	0.088126
O00244	ATOX1_HUMAN	0.107182	0.0642672	0.116022	1.21567	0.862447	1.32008	1.17385	-0.0429145	0.00884012	1.10849	0.755266	1.2129	1.06667	0.0517546	1.1514	0.79818	1.25582	1.10959	1.09965	0.746425	1.20406	1.05783	-0.353222	0.104414	-0.0418154	0.457635	0.311406	-0.146229	1	1	1	1	1	1	1	1	1	1	1	1	1	1	1	1	1	1	1	1
O00257	CBX4_HUMAN	-0.403783	-0.555604	-0.547009	-0.61639	-0.320421	-0.896391	-1.31865	-0.151821	-0.143226	-0.212607	0.0833614	-0.492608	-0.914863	0.00859485	-0.0607859	0.235183	-0.340787	-0.763041	-0.0693807	0.226588	-0.349382	-0.771636	0.295968	-0.280001	-0.702256	-0.57597	-0.998224	-0.422254	1	1	1	0.874476	1	0.493706	0.146293	1	1	1	1	0.967774	0.450243	1	1	1	1	0.629845	1	1
O00264	PGRC1_HUMAN	0.228503	0.0936525	0.184417	0.187853	0.3869	0.229229	0.300452	-0.134851	-0.0440859	-0.0406499	0.158397	0.000725197	0.0719489	0.0907649	0.0942009	0.293248	0.135576	0.2068	0.00343601	0.202483	0.0448111	0.116035	0.199047	0.0413751	0.112599	-0.157672	-0.0864483	0.0712237	1	1	1	1	0.499778	1	0.817911	1	1	1	1	1	1	1	1	0.752755	1	1	1	1
O00267-2	SPT5H_HUMAN	-0.19741	0.00758726	-0.138164	0.0533174	-0.245084	0.099615	-0.0633665	0.204997	0.059246	0.250728	-0.0476742	0.297025	0.134044	-0.145751	0.0457301	-0.252672	0.0920277	-0.0709538	0.191482	-0.10692	0.237779	0.0747976	-0.298402	0.0462976	-0.116684	0.344699	0.181718	-0.162981	1	1	1	1	0.901921	1	1	1	1	1	1	0.892005	1	1	1	0.903209	1	1	1	1
O00273-2	DFFA_HUMAN	-0.0156134	-0.00709343	-0.0462332	0.178896	0.0973501	0.344688	0.380878	0.00851994	-0.0306198	0.194509	0.112963	0.360302	0.396491	-0.0391397	0.185989	0.104444	0.351782	0.387971	0.225129	0.143583	0.390921	0.427111	-0.0815454	0.165793	0.201982	0.247338	0.283528	0.0361894	1	1	1	1	1	1	0.999958	1	1	1	1	1	0.996415	1	1	1	1	1	1	1
O00273	DFFA_HUMAN	-0.0156134	-0.00709343	-0.0462332	0.178896	0.13334	0.344688	0.380878	0.00851994	-0.0306198	0.194509	0.148953	0.360302	0.396491	-0.0391397	0.185989	0.140433	0.351782	0.387971	0.225129	0.179573	0.390921	0.427111	-0.045556	0.165793	0.201982	0.211349	0.247538	0.0361894	1	1	1	1	1	1	0.990832	1	1	1	1	1	0.988935	1	1	1	1	1	1	1
O00291-3	HIP1_HUMAN	-0.0220267	-0.0258323	-0.0757211	-0.0160918	-0.0312166	0.0186975	0.0113303	-0.00380554	-0.0536943	0.00593491	-0.00918982	0.0407243	0.0333571	-0.0498888	0.00974045	-0.00538428	0.0445298	0.0371626	0.0596292	0.0445045	0.0944186	0.0870514	-0.0151247	0.0347893	0.0274221	0.0499141	0.0425469	-0.0073672	1	1	1	1	1	1	1	1	1	1	1	1	1	1	1	1	1	1	1	1
O00299	CLIC1_HUMAN	-0.218691	0.0153745	-0.104644	-0.209931	-0.482586	-0.0622358	-0.0563703	0.234066	0.114047	0.00876026	-0.263895	0.156456	0.162321	-0.120019	-0.225306	-0.497961	-0.0776102	-0.0717447	-0.105287	-0.377942	0.0424084	0.0482739	-0.272655	0.147695	0.153561	0.420351	0.426216	0.0058655	1	1	1	0.871225	0.079061	1	1	1	1	1	0.601899	1	0.999454	1	0.828881	0.070916	1	1	1	0.24054
O00303	EIF3F_HUMAN	-0.118388	0.0765782	-0.0389787	-0.108594	-0.268566	-0.0538049	-0.125715	0.194966	0.0794096	0.00979422	-0.150178	0.0645834	-0.0073268	-0.115557	-0.185172	-0.345145	-0.130383	-0.202293	-0.0696154	-0.229588	-0.0148262	-0.0867364	-0.159972	0.0547892	-0.017121	0.214762	0.142851	-0.0719102	1	1	1	1	1	1	1	1	1	1	1	1	1	1	1	1	1	1	1	1
O00401	WASL_HUMAN	-0.220973	-0.253935	-0.0681346	0.0667278	-0.533875	0.29011	0.270409	-0.0329619	0.152839	0.287701	-0.312901	0.511084	0.491382	0.185801	0.320663	-0.279939	0.544046	0.524344	0.134862	-0.46574	0.358245	0.338543	-0.600602	0.223383	0.203681	0.823985	0.804283	-0.0197017	1	1	1	1	0.310385	0.966933	0.969182	1	1	1	0.885993	0.41052	0.473741	1	0.942597	0.861868	0.391734	0.420182	1	0.485526
O00410	IPO5_HUMAN	0.251441	0.0394487	0.203542	0.355965	0.702848	0.337129	0.497777	-0.211992	-0.0478985	0.104524	0.451407	0.0856886	0.246336	0.164093	0.316516	0.663399	0.297681	0.458328	0.152423	0.499306	0.133587	0.294235	0.346883	-0.0188355	0.141812	-0.365719	-0.205071	0.160648	1	1	1	0.995535	0.246508	0.994603	0.651108	1	1	1	0.738881	1	1	1	1	0.297892	1	0.737063	1	0.605426
O00411	RPOM_HUMAN	0.0493501	-0.0644987	-0.0848865	-0.470587	-0.351827	-0.466082	-0.486514	-0.113849	-0.134237	-0.519937	-0.401177	-0.515432	-0.535864	-0.0203878	-0.406088	-0.287328	-0.401583	-0.422015	-0.3857	-0.266941	-0.381196	-0.401628	0.11876	0.00450483	-0.0159271	-0.114255	-0.134687	-0.0204319	1	1	1	0.467796	0.599169	0.462454	0.386137	1	1	0.364381	0.579005	0.321406	0.310771	1	0.64334	0.77997	0.610688	0.535967	0.721517	0.880232
O00418	EF2K_HUMAN	0.231972	0.158847	0.0357301	-0.00329698	0.0690271	0.0360054	0.0977672	-0.0731248	-0.196242	-0.235269	-0.162945	-0.195966	-0.134205	-0.123117	-0.162144	-0.0898199	-0.122842	-0.0610797	-0.0390271	0.033297	0.000275322	0.0620372	0.072324	0.0393024	0.101064	-0.0330217	0.0287402	0.0617618	1	1	1	1	1	1	1	1	1	1	1	1	1	1	1	1	1	1	1	1
O00422	SAP18_HUMAN	0.142727	0.0144753	0.102521	0.0791002	-0.00904353	-0.145122	-0.0767087	-0.128251	-0.0402058	-0.0636266	-0.15177	-0.287848	-0.219435	0.0880457	0.0646249	-0.0235188	-0.159597	-0.091184	-0.0234208	-0.111565	-0.247643	-0.17923	-0.0881437	-0.224222	-0.155809	-0.136078	-0.0676651	0.0684129	1	1	1	1	1	1	1	1	1	1	1	0.463203	0.763056	1	1	1	1	1	1	1
O00425	IF2B3_HUMAN	0.211685	0.0674065	0.11046	-0.295322	-0.291864	-0.288534	-0.244139	-0.144279	-0.101225	-0.507007	-0.503549	-0.500219	-0.455824	0.0430531	-0.362728	-0.35927	-0.355941	-0.311545	-0.405781	-0.402323	-0.398994	-0.354598	0.00345782	0.00678747	0.0511826	0.00332965	0.0477248	0.0443951	1	1	1	0.956173	0.790689	0.943443	1	1	1	0.446366	0.409961	0.398418	0.510551	1	0.808783	0.641966	0.784412	0.868797	0.725341	0.591869
O00429-3	DNM1L_HUMAN	-0.0496987	-0.00955506	0.173229	-0.016889	-0.0865841	0.0369593	0.0386285	0.0401436	0.222927	0.0328097	-0.0368854	0.086658	0.0883272	0.182784	-0.00733393	-0.0770291	0.0465144	0.0481836	-0.190118	-0.259813	-0.136269	-0.1346	-0.0696951	0.0538483	0.0555175	0.123543	0.125213	0.00166919	1	1	1	1	1	1	1	1	1	1	1	1	1	1	1	1	1	1	1	0.699252
O00429-4	DNM1L_HUMAN	-0.0496987	-0.00955506	0.173229	-0.016889	-0.0865841	0.0369593	0.0386285	0.0401436	0.222927	0.0328097	-0.0368854	0.086658	0.0883272	0.182784	-0.00733393	-0.0770291	0.0465144	0.0481836	-0.190118	-0.259813	-0.136269	-0.1346	-0.0696951	0.0538483	0.0555175	0.123543	0.125213	0.00166919	1	1	1	1	1	1	1	1	1	1	1	1	1	1	1	1	1	1	1	0.699252
O00442	RTCA_HUMAN	-0.124077	0.0896804	0.00937824	-0.0378744	-0.336357	0.15672	0.103801	0.213758	0.133456	0.0862031	-0.212279	0.280798	0.227878	-0.0803022	-0.127555	-0.426037	0.0670397	0.0141204	-0.0472527	-0.345735	0.147342	0.0944226	-0.298482	0.194595	0.141675	0.493077	0.440157	-0.0529193	1	1	1	1	1	1	1	1	1	1	1	1	1	1	1	1	1	1	1	1
O00443	P3C2A_HUMAN	-0.114433	-0.0603111	-0.0184485	0.0774628	-0.205768	0.207258	0.25505	0.0541223	0.0959848	0.191896	-0.0913347	0.321691	0.369483	0.0418625	0.137774	-0.145457	0.267569	0.315361	0.0959114	-0.18732	0.225706	0.273498	-0.283231	0.129795	0.177587	0.413026	0.460818	0.047792	1	1	1	1	0.90924	1	0.874582	1	1	1	1	0.66947	0.566609	1	1	1	0.890485	0.724038	1	1
O00462	MANBA_HUMAN	-0.127531	-0.00575392	-0.0834288	-0.0158691	-0.308059	-0.0818288	-0.115983	0.121777	0.0441018	0.111661	-0.180528	0.0457018	0.0115478	-0.0776749	-0.0101152	-0.302305	-0.0760749	-0.110229	0.0675597	-0.22463	0.00160004	-0.032554	-0.29219	-0.0659597	-0.100114	0.22623	0.192076	-0.034154	1	1	1	1	0.064107	1	0.875291	1	1	1	0.495951	1	1	1	1	0.073006	1	0.92876	1	0.262057
O00468-2	AGRIN_HUMAN	-0.506167	-0.0269204	-0.261837	0.0915165	0.195791	0.242007	0.167487	0.479247	0.24433	0.597683	0.701958	0.748174	0.673654	-0.234916	0.118437	0.222711	0.268928	0.194407	0.353353	0.457627	0.503844	0.429324	0.104274	0.150491	0.0759705	0.0462165	-0.0283038	-0.0745203	1	1	1	1	1	1	1	1	1	1	1	1	1	1	1	1	1	1	1	1
O00471	EXOC5_HUMAN	-0.274528	-0.0254057	-0.14599	0.136297	-0.21888	0.216403	0.181508	0.249122	0.128538	0.410825	0.0556474	0.49093	0.456036	-0.120584	0.161703	-0.193474	0.241808	0.206914	0.282287	-0.0728905	0.362392	0.327498	-0.355177	0.0801054	0.045211	0.435283	0.400388	-0.0348944	1	1	1	1	0.811721	0.965523	1	1	1	0.397406	1	0.203486	0.273671	1	1	0.905211	0.893097	0.96932	0.834055	1
O00483	NDUA4_HUMAN	0.00300166	0.0392582	0.0572778	-0.22695	-0.398964	-0.293231	-0.32089	0.0362565	0.0542762	-0.229952	-0.401966	-0.296233	-0.323892	0.0180196	-0.266208	-0.438222	-0.33249	-0.360148	-0.284228	-0.456242	-0.350509	-0.378168	-0.172014	-0.0662816	-0.0939402	0.105733	0.0780741	-0.0276587	1	1	1	1	0.75387	1	0.999077	1	1	1	0.867161	1	1	1	1	0.695242	1	0.943737	1	0.715516
O00487	PSDE_HUMAN	-0.0805564	-0.0161505	-0.0172051	0.0331833	-0.154568	0.0706938	0.0138244	0.0644059	0.0633513	0.11374	-0.0740116	0.15125	0.0943808	-0.00105463	0.0493338	-0.138418	0.0868442	0.0299749	0.0503884	-0.137363	0.0878989	0.0310295	-0.187751	0.0375105	-0.0193589	0.225262	0.168392	-0.0568694	1	1	1	1	0.58175	1	1	1	1	1	1	0.687788	1	1	1	0.694534	1	1	1	0.754908
O00488	ZN593_HUMAN	-0.11829	-0.0125987	-0.144475	-0.198263	0.19147	-0.0432536	-0.181239	0.105691	-0.0261846	-0.0799728	0.30976	0.0750363	-0.0629491	-0.131876	-0.185664	0.204068	-0.0306549	-0.16864	-0.0537881	0.335944	0.101221	-0.0367644	0.389732	0.155009	0.0170237	-0.234723	-0.372709	-0.137985	1	1	1	1	1	1	1	1	1	1	1	1	1	1	1	1	1	1	1	1
O00499-9	BIN1_HUMAN	0.0539245	-0.081221	-0.0916314	1.17052	1.32644	1.59098	1.5609	-0.135146	-0.145556	1.11659	1.27251	1.53705	1.50697	-0.0104103	1.25174	1.40766	1.6722	1.64212	1.26215	1.41807	1.68261	1.65253	0.155921	0.420459	0.390383	0.264538	0.234462	-0.0300763	1	1	1	0.04333	0.011815	0.004629	0.005209	1	1	0.054821	0.020394	0.005695	0.00701	1	0.027821	0.008062	0.003151	0.003545	0.03059	0.009203
O00505	IMA3_HUMAN	-0.12647	-0.0679542	0.0039704	0.29129	-0.0526223	0.286185	0.28566	0.058516	0.130441	0.41776	0.0738478	0.412655	0.41213	0.0719246	0.359244	0.0153319	0.354139	0.353614	0.287319	-0.0565927	0.282215	0.281689	-0.343912	-0.00510447	-0.00563009	0.338807	0.338282	-0.000525623	1	1	1	0.36236	1	0.348908	0.334632	1	1	0.092048	1	0.082379	0.090434	1	0.18546	1	0.176658	0.173758	0.397465	1
O00515	LAD1_HUMAN	0.143307	-0.0157182	0.0709817	0.368483	0.670234	0.280642	0.370147	-0.159025	-0.0723256	0.225176	0.526927	0.137335	0.226839	0.0866999	0.384202	0.685952	0.29636	0.385865	0.297502	0.599252	0.20966	0.299165	0.301751	-0.0878415	0.0016634	-0.389592	-0.300087	0.0895049	1	1	1	1	0.587394	1	1	1	1	1	0.900386	1	1	1	1	0.582916	1	1	1	0.754908
O00566	MPP10_HUMAN	0.151726	-0.00967259	0.0894318	-0.0768686	-0.251146	-0.0299293	0.061729	-0.161399	-0.0622946	-0.228595	-0.402873	-0.181656	-0.0899974	0.0991044	-0.067196	-0.241474	-0.0202568	0.0714016	-0.1663	-0.340578	-0.119361	-0.0277028	-0.174278	0.0469392	0.138598	0.221217	0.312875	0.0916584	1	1	1	1	0.586462	1	1	1	1	0.848118	0.24448	0.949286	1	1	1	0.635644	1	1	1	0.365751
O00567	NOP56_HUMAN	-0.335391	-0.0914314	-0.2942	-0.428949	-0.544532	-0.388515	-0.52671	0.243959	0.0411903	-0.0935586	-0.209141	-0.0531242	-0.191319	-0.202769	-0.337518	-0.453101	-0.297083	-0.435278	-0.134749	-0.250332	-0.0943146	-0.232509	-0.115583	0.0404344	-0.0977603	0.156017	0.0178224	-0.138195	1	1	1	0.26919	0.067936	0.328341	0.103689	1	1	1	0.890377	1	0.956939	1	0.51225	0.149682	0.604604	0.231282	1	0.699252
O00571	DDX3X_HUMAN	0.0199335	-0.000627364	0.0174714	-0.155067	-0.119321	-0.152769	-0.179386	-0.0205609	-0.00246216	-0.175001	-0.139255	-0.172703	-0.199319	0.0180988	-0.15444	-0.118694	-0.152142	-0.178758	-0.172539	-0.136793	-0.170241	-0.196857	0.0357461	0.00229789	-0.0243185	-0.0334483	-0.0600646	-0.0266164	1	1	1	1	1	1	1	1	1	1	1	1	1	1	1	1	1	1	1	1
O00625	PIR_HUMAN	0.0378348	-0.0125169	-0.0293326	-1.25666	-1.16084	-1.43264	-1.47815	-0.0503517	-0.0671673	-1.2945	-1.19868	-1.47048	-1.51598	-0.0168157	-1.24414	-1.14832	-1.42013	-1.46563	-1.22733	-1.13151	-1.40331	-1.44881	0.0958214	-0.175982	-0.221485	-0.271804	-0.317307	-0.045503	1	1	1	0.626504	0.547638	0.468246	0.40788	1	1	0.590926	0.612952	0.398597	0.393232	1	0.659471	0.572064	0.479294	0.431126	0.704416	0.633915
O00629	IMA4_HUMAN	0.2141	-0.00787765	0.19078	0.377698	0.57365	0.31562	0.416611	-0.221977	-0.0233197	0.163598	0.35955	0.10152	0.202512	0.198658	0.385575	0.581528	0.323498	0.424489	0.186918	0.38287	0.12484	0.225831	0.195952	-0.0620775	0.0389136	-0.25803	-0.157039	0.100991	1	1	1	0.394605	0.054795	0.554606	0.262923	1	1	1	0.398326	1	0.935387	1	0.382059	0.053094	0.531381	0.254852	1	0.312808
O00743	PPP6_HUMAN	0.0970933	0.0232458	0.0811496	0.0666024	1.573	0.0996944	0.0954547	-0.0738476	-0.0159437	-0.030491	1.47591	0.00260102	-0.00163865	0.0579038	0.0433566	1.54976	0.0764486	0.0722089	-0.0145472	1.49185	0.0185448	0.0143051	1.5064	0.033092	0.0288523	-1.47331	-1.47755	-0.00423967	1	1	1	1	2.7e-05	1	1	1	1	1	6.6e-05	1	1	1	1	3.4e-05	1	1	1	5.3e-05
O00762	UBE2C_HUMAN	0.2302	-0.550591	0.0574927	-0.597636	-0.480818	-0.146012	0.246904	-0.780791	-0.172707	-0.827836	-0.711018	-0.376212	0.0167037	0.608084	-0.0470453	0.0697729	0.404579	0.797495	-0.655129	-0.538311	-0.203505	0.189411	0.116818	0.451624	0.84454	0.334806	0.727722	0.392916	1	1	1	1	1	1	1	1	1	1	1	1	1	1	1	1	1	1	1	1
O00764	PDXK_HUMAN	0.182776	0.0617675	0.0630656	0.715735	0.955993	0.553997	0.693476	-0.121009	-0.119711	0.532959	0.773217	0.37122	0.510699	0.00129809	0.653967	0.894226	0.492229	0.631708	0.652669	0.892928	0.490931	0.63041	0.240258	-0.161738	-0.0222593	-0.401996	-0.262518	0.139479	1	1	1	0.752573	0.330742	0.938643	0.716643	1	1	1	0.616458	1	0.970643	1	0.846407	0.395499	1	0.819898	0.901531	0.442044
O00767	ACOD_HUMAN	0.514109	0.200059	0.500817	0.126366	0.0364419	0.267233	0.370004	-0.314049	-0.0132917	-0.387743	-0.477667	-0.246875	-0.144104	0.300758	-0.0736934	-0.163617	0.0671741	0.169945	-0.374451	-0.464375	-0.233584	-0.130813	-0.089924	0.140867	0.243638	0.230792	0.333562	0.102771	1	1	1	1	1	1	1	1	1	1	1	1	1	1	1	1	1	1	1	1
O14493	CLD4_HUMAN	-0.23931	-0.202744	-0.338072	0.0815386	-0.0858237	0.179533	-0.0396501	0.036566	-0.0987625	0.320848	0.153486	0.418843	0.19966	-0.135328	0.284282	0.11692	0.382277	0.163094	0.419611	0.252248	0.517605	0.298422	-0.167362	0.0979946	-0.121189	0.265357	0.0461736	-0.219183	1	1	1	1	1	1	1	1	1	1	1	1	1	1	1	1	1	1	1	1
O14497	ARI1A_HUMAN	0.187717	-0.0178272	0.182698	0.398098	0.260618	0.347324	0.402255	-0.205544	-0.00501908	0.210381	0.0729015	0.159607	0.214538	0.200525	0.415925	0.278446	0.365151	0.420082	0.2154	0.0779206	0.164626	0.219557	-0.137479	-0.0507741	0.00415716	0.0867052	0.141637	0.0549313	1	1	1	1	1	1	1	1	1	1	1	1	1	1	1	1	1	1	1	1
O14524-2	T194A_HUMAN	-0.0942325	-0.154436	-0.0810666	-0.0249551	0.0331383	-0.0660369	-0.0762632	-0.0602039	0.0131658	0.0692774	0.127371	0.0281956	0.0179693	0.0733698	0.129481	0.187575	0.0883995	0.0781732	0.0561115	0.114205	0.0150297	0.00480344	0.0580934	-0.0410818	-0.0513081	-0.0991752	-0.109401	-0.0102263	1	1	1	1	1	1	1	1	1	1	1	1	1	1	1	1	1	1	1	1
O14545	TRAD1_HUMAN	0.348851	0.33271	0.0982881	-0.411146	0.383887	-0.459315	-0.194687	-0.0161408	-0.250563	-0.759997	0.0350358	-0.808165	-0.543538	-0.234422	-0.743856	0.0511766	-0.792025	-0.527397	-0.509434	0.285599	-0.557603	-0.292975	0.795032	-0.0481688	0.216459	-0.843201	-0.578574	0.264627	1	1	1	1	1	1	1	1	1	1	1	1	1	1	1	1	1	1	1	1
O14548	COX7R_HUMAN	0.19067	-0.0240853	0.169428	0.116843	-0.0371889	-0.0249185	0.0691725	-0.214756	-0.0212424	-0.0738271	-0.227859	-0.215589	-0.121498	0.193513	0.140929	-0.0131036	-0.000833198	0.0932578	-0.0525847	-0.206617	-0.194347	-0.100256	-0.154032	-0.141762	-0.0476709	0.0122704	0.106361	0.094091	1	1	1	1	1	1	1	1	1	1	1	1	1	1	1	1	1	1	1	1
O14578	CTRO_HUMAN	0.356546	-0.0224681	-0.0785635	0.351234	0.576493	0.434277	0.522309	-0.379014	-0.435109	-0.0053119	0.219947	0.0777308	0.165763	-0.0560954	0.373702	0.598961	0.456745	0.544777	0.429797	0.655056	0.51284	0.600872	0.225259	0.0830427	0.171075	-0.142216	-0.0541838	0.0880322	1	1	1	1	1	1	1	1	1	1	1	1	1	1	1	1	1	1	1	1
O14579	COPE_HUMAN	0.2439	0.0542988	0.22473	0.15631	0.422125	0.241744	0.349862	-0.189601	-0.0191698	-0.0875899	0.178225	-0.00215636	0.105962	0.170431	0.102011	0.367826	0.187445	0.295563	-0.0684201	0.197395	0.0170135	0.125132	0.265815	0.0854336	0.193552	-0.180381	-0.0722628	0.108119	1	1	1	1	0.185095	0.784928	0.399771	1	1	1	0.976858	1	1	1	1	0.288123	1	0.574796	1	0.87323
O14617-4	AP3D1_HUMAN	0.0958112	0.00973394	0.118126	-0.132852	0.208174	-0.148718	-0.0722896	-0.0860772	0.0223144	-0.228663	0.112363	-0.24453	-0.168101	0.108392	-0.142586	0.19844	-0.158452	-0.0820236	-0.250978	0.0900487	-0.266844	-0.190415	0.341027	-0.0158661	0.0605626	-0.356893	-0.280464	0.0764288	1	1	1	1	0.784625	1	1	1	1	0.903057	1	0.752783	1	1	1	0.834681	1	1	0.864788	1
O14639-4	ABLM1_HUMAN	-0.105271	-0.192148	-0.253885	-0.0712812	0.222419	-0.091196	-0.0411801	-0.0868766	-0.148614	0.0339899	0.32769	0.0140751	0.0640909	-0.0617372	0.120866	0.414567	0.100952	0.150968	0.182604	0.476304	0.162689	0.212705	0.2937	-0.0199148	0.030101	-0.313615	-0.263599	0.0500158	1	1	1	1	0.769566	1	1	1	1	1	0.534854	1	1	1	1	0.24652	1	1	1	0.178763
O14640-2	DVL1_HUMAN	0.537832	0.278663	0.44047	-0.414344	0.150614	-0.0526421	-0.28843	-0.259168	-0.0973617	-0.952176	-0.387218	-0.590474	-0.826261	0.161807	-0.693008	-0.12805	-0.331306	-0.567093	-0.854815	-0.289856	-0.493112	-0.7289	0.564958	0.361702	0.125915	-0.203256	-0.439043	-0.235788	1	1	1	1	1	1	1	1	1	1	1	1	1	1	1	1	1	1	1	1
O14646-2	CHD1_HUMAN	0.0471711	0.0200303	0.053984	-0.14244	-0.0554203	-0.0341934	-0.120253	-0.0271409	0.00681285	-0.189611	-0.102591	-0.0813645	-0.167424	0.0339537	-0.162471	-0.0754506	-0.0542236	-0.140284	-0.196424	-0.109404	-0.0881774	-0.174237	0.08702	0.108247	0.0221871	0.021227	-0.0648329	-0.0860599	1	1	1	1	1	1	1	1	1	1	1	1	1	1	1	1	1	1	1	1
O14647-2	CHD2_HUMAN	-0.0366181	0.0626307	0.093172	-0.117195	-0.0492065	0.0408625	-0.0455742	0.0992488	0.12979	-0.0805768	-0.0125884	0.0774805	-0.00895613	0.0305413	-0.179826	-0.111837	-0.0217682	-0.108205	-0.210367	-0.142379	-0.0523095	-0.138746	0.0679884	0.158057	0.0716207	0.090069	0.0036323	-0.0864367	1	1	1	1	1	1	1	1	1	1	1	1	1	1	1	1	1	1	1	1
O14656	TOR1A_HUMAN	-0.119528	-0.121712	0.0206684	0.413798	0.284882	0.592939	0.533956	-0.00218352	0.140197	0.533327	0.40441	0.712467	0.653484	0.14238	0.53551	0.406594	0.714651	0.655668	0.39313	0.264214	0.57227	0.513288	-0.128917	0.17914	0.120158	0.308057	0.249074	-0.0589825	1	1	1	0.425574	0.630183	0.114131	0.175238	1	1	0.187259	0.401355	0.041787	0.071365	1	0.196616	0.32239	0.044258	0.068938	0.515225	0.763493
O14662-2	STX16_HUMAN	0.48457	0.468102	0.0696618	0.622386	0.865762	0.537152	0.731299	-0.0164678	-0.414909	0.137816	0.381191	0.0525822	0.246729	-0.398441	0.154284	0.397659	0.06905	0.263197	0.552725	0.7961	0.467491	0.661637	0.243375	-0.0852339	0.108913	-0.328609	-0.134462	0.194147	1	1	1	0.232541	0.031585	0.329532	0.10282	1	1	1	0.647215	1	0.998525	1	1	0.523657	1	0.955196	0.353153	0.060385
O14672	ADA10_HUMAN	0.0125117	0.000830108	0.012156	0.147716	0.191526	0.182453	0.106405	-0.0116816	-0.000355701	0.135204	0.179014	0.169942	0.0938936	0.0113259	0.146886	0.190695	0.181623	0.105575	0.13556	0.17937	0.170297	0.0942493	0.0438099	0.0347377	-0.0413103	-0.00907222	-0.0851202	-0.076048	1	1	1	1	1	1	1	1	1	1	1	1	1	1	1	1	1	1	1	1
O14686	MLL2_HUMAN	0.309787	0.182678	0.267181	0.15514	0.960578	0.273505	0.411105	-0.127109	-0.0426061	-0.154648	0.650791	-0.0362822	0.101317	0.0845029	-0.0275385	0.7779	0.0908268	0.228426	-0.112041	0.693397	0.00632398	0.143923	0.805439	0.118365	0.255965	-0.687073	-0.549474	0.137599	1	1	1	1	0.364481	1	1	1	1	1	0.820501	1	1	1	1	0.570866	1	1	1	0.725047
O14715	RGPD8_HUMAN	-0.0101225	0.0347186	0.0469013	-0.201822	-0.241434	-0.189396	-0.207536	0.0448411	0.0570238	-0.1917	-0.231311	-0.179273	-0.197414	0.0121827	-0.236541	-0.276152	-0.224114	-0.242255	-0.248724	-0.288335	-0.236297	-0.254438	-0.0396113	0.0124266	-0.00571423	0.052038	0.0338971	-0.0181409	1	1	1	0.760055	0.43266	0.783044	0.674588	1	1	0.815602	0.569986	0.785966	0.741173	1	0.620814	0.322806	0.630975	0.530045	0.597605	0.32956
O14732-2	IMPA2_HUMAN	-0.0241248	-0.192585	-0.305051	-0.512287	-0.222475	-0.340301	-0.376088	-0.16846	-0.280926	-0.488163	-0.19835	-0.316176	-0.351963	-0.112466	-0.319703	-0.0298903	-0.147716	-0.183503	-0.207237	0.0825755	-0.0352503	-0.0710376	0.289812	0.171987	0.136199	-0.117826	-0.153613	-0.0357873	1	1	1	0.172684	0.766222	0.518557	0.390324	1	1	0.195463	0.953253	0.549392	0.463424	1	0.627753	1	1	1	1	1
O14733	MP2K7_HUMAN	0.0517998	-0.0391424	0.0158619	-0.520157	-0.314876	-0.67987	-0.651004	-0.0909423	-0.0359379	-0.571957	-0.366675	-0.73167	-0.702803	0.0550044	-0.481014	-0.275733	-0.640728	-0.611861	-0.536019	-0.330738	-0.695732	-0.666866	0.205281	-0.159714	-0.130847	-0.364995	-0.336128	0.0288668	1	1	1	1	1	1	1	1	1	1	1	1	1	1	1	1	1	1	1	1
O14737	PDCD5_HUMAN	0.0351297	0.0409739	0.0313334	0.319017	-0.10437	0.0738086	0.044471	0.0058442	-0.00379632	0.283887	-0.1395	0.0386789	0.00934124	-0.00964052	0.278043	-0.145344	0.0328347	0.00349704	0.287683	-0.135703	0.0424752	0.0131376	-0.423387	-0.245208	-0.274546	0.178179	0.148841	-0.0293377	1	1	1	0.831212	1	1	1	1	1	0.946875	1	1	1	1	0.962292	1	1	1	0.996516	1
O14744	ANM5_HUMAN	0.129929	0.036109	0.151661	0.0547422	-0.104538	-0.0247442	0.0774991	-0.0938204	0.0217321	-0.0751872	-0.234468	-0.154674	-0.0524303	0.115552	0.0186332	-0.140647	-0.0608531	0.0413901	-0.0969193	-0.2562	-0.176406	-0.0741623	-0.159281	-0.0794864	0.0227569	0.0797943	0.182038	0.102243	1	1	1	1	1	1	1	1	1	1	1	1	1	1	1	1	1	1	1	1
O14745	NHRF1_HUMAN	-0.144706	-0.0542964	-0.10151	-0.0473262	-0.230144	0.0259002	-0.0419322	0.0904092	0.043196	0.0973794	-0.0854384	0.170606	0.102773	-0.0472132	0.00697021	-0.175848	0.0801966	0.0123642	0.0541834	-0.128634	0.12741	0.0595774	-0.182818	0.0732264	0.00539398	0.256044	0.188212	-0.0678324	1	1	1	1	1	1	1	1	1	1	1	1	1	1	1	1	1	1	1	1
O14757-2	CHK1_HUMAN	0.246626	0.120106	0.210175	0.0247559	0.240322	0.0183154	0.17346	-0.12652	-0.0364508	-0.22187	-0.00630416	-0.228311	-0.0731659	0.0900693	-0.0953502	0.120216	-0.101791	0.0533541	-0.185419	0.0301466	-0.19186	-0.0367152	0.215566	-0.00644057	0.148704	-0.222007	-0.0668618	0.155145	1	1	1	1	1	1	1	1	1	1	1	1	1	1	1	1	1	1	1	1
O14763-2	TR10B_HUMAN	0.05638	-0.0892442	-0.104352	-0.366725	-0.0566106	-0.285768	-0.484781	-0.145624	-0.160732	-0.423105	-0.112991	-0.342148	-0.541161	-0.0151076	-0.277481	0.0326336	-0.196523	-0.395537	-0.262373	0.0477412	-0.181416	-0.380429	0.310114	0.0809573	-0.118056	-0.229157	-0.42817	-0.199013	1	1	1	1	1	1	1	1	1	1	1	1	1	1	1	1	1	1	1	1
O14772	FPGT_HUMAN	0.00917685	-0.0407301	-0.0107907	0.225672	0.448834	0.160761	0.342918	-0.049907	-0.0199676	0.216495	0.439658	0.151584	0.333741	0.0299394	0.266402	0.489564	0.201491	0.383648	0.236463	0.459625	0.171551	0.353708	0.223162	-0.0649113	0.117246	-0.288074	-0.105917	0.182157	1	1	1	1	1	1	1	1	1	1	1	1	1	1	1	1	1	1	1	1
O14773-2	TPP1_HUMAN	-0.123768	0.043103	-0.0885484	-0.00269972	0.0645378	-0.00737605	-0.0995695	0.166871	0.0352194	0.121068	0.188306	0.116392	0.0241983	-0.131651	-0.0458028	0.0214347	-0.0504791	-0.142673	0.0858487	0.153086	0.0811724	-0.0110211	0.0672375	-0.00467633	-0.0968698	-0.0719138	-0.164107	-0.0921935	1	1	1	1	1	1	1	1	1	1	1	1	1	1	1	1	1	1	1	1
O14776-2	TCRG1_HUMAN	0.003472	0.0227888	0.0123858	-0.250878	-0.291753	-0.224466	-0.241226	0.0193168	0.00891381	-0.25435	-0.295225	-0.227938	-0.244698	-0.010403	-0.273667	-0.314541	-0.247255	-0.264015	-0.263264	-0.304138	-0.236852	-0.253612	-0.0408741	0.026412	0.00965207	0.0672861	0.0505262	-0.0167599	1	1	1	1	0.798661	1	1	1	1	1	0.909741	1	1	1	1	0.764443	1	0.989167	1	0.837754
O14777	NDC80_HUMAN	0.205453	0.191586	0.0661706	0.200578	0.323054	0.099028	0.166229	-0.0138675	-0.139282	-0.0048751	0.117601	-0.106425	-0.039224	-0.125415	0.00899241	0.131469	-0.0925575	-0.0253565	0.134407	0.256884	0.0328575	0.100059	0.122476	-0.10155	-0.0343489	-0.224026	-0.156825	0.067201	1	1	1	1	1	1	1	1	1	1	1	1	1	1	1	1	1	1	1	1
O14787-2	TNPO2_HUMAN	0.594228	0.221978	0.46704	0.829222	1.36466	0.704708	0.946416	-0.37225	-0.127188	0.234993	0.770428	0.11048	0.352187	0.245062	0.607244	1.14268	0.48273	0.724438	0.362181	0.897616	0.237668	0.479375	0.535434	-0.124513	0.117194	-0.659948	-0.41824	0.241707	1	1	1	0.04222	0.000575	0.09039	0.01585	1	1	1	0.051304	1	0.667578	1	0.190458	0.002792	0.365848	0.075082	0.727685	0.019196
O14802	RPC1_HUMAN	0.0708882	0.0366109	-0.099193	-0.264854	-0.215576	-0.446713	-0.381971	-0.0342773	-0.170081	-0.335742	-0.286464	-0.517601	-0.452859	-0.135804	-0.301465	-0.252187	-0.483324	-0.418582	-0.165661	-0.116383	-0.34752	-0.282778	0.0492778	-0.181859	-0.117117	-0.231137	-0.166395	0.0647419	1	1	1	1	1	1	1	1	1	1	1	1	1	1	1	1	1	1	1	1
O14818	PSA7_HUMAN	-0.156405	0.0253596	-0.0795404	0.0150396	-0.47924	0.00298215	-0.0149625	0.181764	0.0768642	0.171444	-0.322836	0.159387	0.141442	-0.1049	-0.01032	-0.5046	-0.0223774	-0.040322	0.0945801	-0.3997	0.0825226	0.064578	-0.49428	-0.0120575	-0.0300021	0.482222	0.464278	-0.0179446	1	1	1	1	0.49743	1	1	1	1	1	0.927115	1	1	1	1	0.460119	1	1	1	0.725819
O14828	SCAM3_HUMAN	0.0954714	-0.0582523	0.072406	-0.0914774	-0.0113604	-0.180189	-0.120697	-0.153724	-0.0230655	-0.186949	-0.106832	-0.275661	-0.216169	0.130658	-0.0332252	0.0468919	-0.121937	-0.0624452	-0.163883	-0.0837663	-0.252595	-0.193103	0.0801171	-0.0887119	-0.02922	-0.168829	-0.109337	0.0594918	1	1	1	1	1	0.529376	0.859128	1	1	0.509586	0.951497	0.136372	0.336993	1	1	1	0.899644	1	0.704416	1
O14841	OPLA_HUMAN	-0.251628	-0.152144	-0.205277	-0.916568	-0.852443	-1.12476	-1.04723	0.0994847	0.0463509	-0.66494	-0.600815	-0.873136	-0.795601	-0.0531337	-0.764424	-0.7003	-0.97262	-0.895086	-0.71129	-0.647166	-0.919487	-0.841952	0.0641244	-0.208196	-0.130662	-0.272321	-0.194786	0.0775343	1	1	1	1	1	1	1	1	1	1	1	1	1	1	1	1	1	1	1	1
O14880	MGST3_HUMAN	-0.129323	0.0368269	0.14488	0.490779	0.26777	0.584611	0.676309	0.16615	0.274204	0.620102	0.397093	0.713934	0.805632	0.108053	0.453952	0.230943	0.547784	0.639482	0.345898	0.122889	0.439731	0.531428	-0.223009	0.0938323	0.18553	0.316841	0.408539	0.0916977	1	1	1	0.997387	1	0.824777	0.670335	1	1	0.814685	1	0.595658	0.495604	1	1	1	0.890485	0.729155	1	1
O14907	TX1B3_HUMAN	0.016067	-0.0499223	0.0384092	0.81116	0.244483	0.8878	0.854042	-0.0659892	0.0223422	0.795093	0.228416	0.871733	0.837975	0.0883314	0.861083	0.294405	0.937722	0.903965	0.772751	0.206073	0.84939	0.815633	-0.566678	0.0766393	0.0428819	0.643317	0.60956	-0.0337574	1	1	1	0.998075	1	0.896511	0.88135	1	1	1	1	0.877575	0.931176	1	0.968506	1	0.872809	0.868797	1	1
O14908	GIPC1_HUMAN	0.0683387	-0.133707	0.0132465	0.343256	0.648756	0.403605	0.403981	-0.202046	-0.0550921	0.274917	0.580417	0.335266	0.335643	0.146954	0.476963	0.782463	0.537312	0.537688	0.330009	0.635509	0.390358	0.390735	0.3055	0.0603494	0.0607258	-0.245151	-0.244774	0.000376429	1	1	1	0.602807	0.050306	0.408764	0.384768	1	1	0.827413	0.109096	0.552616	0.577258	1	0.275329	0.01646	0.167041	0.162317	0.690992	0.065573
O14920-2	IKKB_HUMAN	0.301779	-0.0894285	0.35095	0.271726	0.30549	0.198206	0.243482	-0.391208	0.0491701	-0.0300534	0.00371077	-0.103573	-0.0582971	0.440378	0.361155	0.394919	0.287635	0.332911	-0.0792234	-0.0454593	-0.152743	-0.107467	0.0337641	-0.0735196	-0.0282437	-0.107284	-0.0620079	0.0452759	1	1	1	1	0.96721	1	1	1	1	1	1	1	1	1	1	0.836332	1	1	1	1
O14925	TIM23_HUMAN	0.101373	0.092769	0.105387	0.209816	0.184597	0.192802	0.266268	-0.00860449	0.00401399	0.108443	0.0832234	0.0914287	0.164895	0.0126185	0.117047	0.0918279	0.100033	0.173499	0.104429	0.0792095	0.0874147	0.160881	-0.0252195	-0.0170142	0.0564521	0.00820529	0.0816715	0.0734662	1	1	1	1	1	1	1	1	1	1	1	1	1	1	1	1	1	1	1	1
O14926	FSCN2_HUMAN	0	0	0	0	0	0	0	0	0	0	0	0	0	0	0	0	0	0	0	0	0	0	0	0	0	0	0	0	1	1	1	1	1	1	1	1	1	1	1	1	1	1	1	1	1	1	1	1
O14929	HAT1_HUMAN	0.150454	0.0364241	0.141491	-0.0322458	0.0727571	-0.0952831	0.0108706	-0.11403	-0.0089626	-0.1827	-0.0776968	-0.245737	-0.139583	0.105067	-0.0686698	0.036333	-0.131707	-0.0255535	-0.173737	-0.0687342	-0.236774	-0.130621	0.105003	-0.0630374	0.0431163	-0.16804	-0.0618866	0.106154	1	1	1	1	1	1	1	1	1	1	1	1	1	1	1	1	1	1	1	1
O14933-2	UB2L6_HUMAN	-0.332081	-0.224459	-0.286158	-0.293315	-0.842936	-0.0794196	-0.101075	0.107622	0.0459231	0.0387658	-0.510855	0.252661	0.231005	-0.0616984	-0.0688557	-0.618477	0.14504	0.123384	-0.0071573	-0.556778	0.206738	0.185082	-0.549621	0.213895	0.19224	0.763516	0.741861	-0.0216557	1	1	1	1	1	1	1	1	1	1	1	1	1	1	1	1	1	1	1	1
O14936-3	CSKP_HUMAN	0.0365774	-0.0522747	-0.0134024	0.347898	0.499563	0.271301	0.305672	-0.0888521	-0.0499798	0.311321	0.462985	0.234724	0.269095	0.0388723	0.400173	0.551838	0.323576	0.357947	0.361301	0.512965	0.284703	0.319074	0.151665	-0.0765971	-0.0422263	-0.228262	-0.193891	0.0343709	1	1	1	0.448681	0.092107	0.67309	0.526093	1	1	0.561597	0.160812	0.763875	0.668978	1	0.316578	0.060577	0.503699	0.390278	0.440509	0.096168
O14944	EREG_HUMAN	-0.087354	-0.0556688	-0.164292	0.16707	-0.0249973	0.154106	0.0301681	0.0316852	-0.0769382	0.254424	0.0623566	0.24146	0.117522	-0.108623	0.222739	0.0306714	0.209774	0.0858369	0.331362	0.139295	0.318398	0.19446	-0.192067	-0.0129644	-0.136902	0.179103	0.0551654	-0.123937	1	1	1	1	1	1	1	1	1	1	1	1	1	1	1	1	1	1	1	1
O14949	QCR8_HUMAN	0.228751	-0.0303303	0.126644	-0.432955	0.109236	-0.551208	-0.394037	-0.259081	-0.102107	-0.661706	-0.119515	-0.779959	-0.622788	0.156974	-0.402625	0.139567	-0.520878	-0.363707	-0.559599	-0.0174075	-0.677852	-0.520681	0.542191	-0.118253	0.0389175	-0.660444	-0.503274	0.157171	1	1	1	0.634127	1	0.360278	0.674437	1	1	0.218467	1	0.095122	0.249515	1	0.732847	1	0.421143	0.755801	0.398638	1
O14957	QCR10_HUMAN	0.0236354	-0.0193597	0.0565369	-0.242522	-0.260551	-0.132288	-0.0324378	-0.0429951	0.0329015	-0.266158	-0.284186	-0.155923	-0.0560732	0.0758965	-0.223162	-0.241191	-0.112928	-0.0130781	-0.299059	-0.317087	-0.188824	-0.0889747	-0.0180284	0.110235	0.210084	0.128263	0.228113	0.0998498	1	1	1	1	1	1	1	1	1	1	1	1	1	1	1	1	1	1	1	1
O14964	HGS_HUMAN	0.0845272	-0.00993962	0.0659022	0.133581	0.0199317	-0.0737134	-0.0468406	-0.0944669	-0.018625	0.0490536	-0.0645955	-0.158241	-0.131368	0.0758418	0.14352	0.0298713	-0.0637738	-0.036901	0.0676786	-0.0459705	-0.139616	-0.112743	-0.113649	-0.207294	-0.180421	-0.0936451	-0.0667724	0.0268727	1	1	1	1	1	1	1	1	1	1	1	1	1	1	1	1	1	1	1	1
O14974	MYPT1_HUMAN	0.177003	-0.0755624	0.0326591	0.094453	0.372722	-0.0428495	0.0228731	-0.252565	-0.144344	-0.0825501	0.195719	-0.219853	-0.15413	0.108221	0.170015	0.448284	0.0327128	0.0984355	0.061794	0.340063	-0.0755086	-0.00978593	0.278269	-0.137303	-0.0715799	-0.415572	-0.349849	0.0657227	1	1	1	1	0.245483	1	1	1	1	1	0.906271	0.793049	1	1	1	0.132218	1	1	1	0.367326
O14975-2	S27A2_HUMAN	-0.150032	0.0239852	0.0889823	0.848942	0.146578	0.835258	0.859217	0.174017	0.239014	0.998974	0.296609	0.98529	1.00925	0.0649971	0.824957	0.122592	0.811273	0.835232	0.75996	0.0575953	0.746275	0.770235	-0.702364	-0.0136843	0.0102752	0.68868	0.71264	0.0239595	1	1	1	0.44889	1	0.447569	0.388063	1	1	0.285177	1	0.25799	0.255862	1	0.492482	1	0.47666	0.431126	0.617517	1
O14976	GAK_HUMAN	-0.00317856	0.079289	0.0454055	-0.124833	0.201472	-0.102892	-0.192864	0.0824676	0.048584	-0.121655	0.204651	-0.0997136	-0.189685	-0.0338835	-0.204122	0.122183	-0.182181	-0.272153	-0.170239	0.156067	-0.148298	-0.238269	0.326306	0.0219413	-0.0680304	-0.304364	-0.394336	-0.0899718	1	1	1	1	1	1	1	1	1	1	1	1	1	1	1	1	1	1	1	1
O14979-3	HNRDL_HUMAN	0.176903	0.0313382	0.00910696	0.302345	1.20515	0.0923812	0.18416	-0.145565	-0.167796	0.125442	1.02825	-0.0845217	0.00725728	-0.0222313	0.271007	1.17381	0.061043	0.152822	0.293238	1.19605	0.0832742	0.175053	0.902807	-0.209964	-0.118185	-1.11277	-1.02099	0.091779	1	1	1	1	0.023021	1	1	1	1	1	0.074046	1	1	1	1	0.02854	1	1	1	0.028924
O14980	XPO1_HUMAN	0.0950916	0.00248293	0.111003	0.570278	0.610617	0.545944	0.642774	-0.0926086	0.0159112	0.475187	0.515525	0.450852	0.547683	0.10852	0.567795	0.608134	0.543461	0.640291	0.459275	0.499614	0.434941	0.531772	0.0403388	-0.0243344	0.0724962	-0.0646731	0.0321575	0.0968306	1	1	1	0.272015	0.141389	0.285622	0.157329	1	1	0.440225	0.320773	0.426765	0.276702	1	0.274819	0.146495	0.293475	0.161337	0.516638	0.325794
O14981	BTAF1_HUMAN	0.148614	-0.0854466	0.0560406	-0.191537	0.15822	-0.224787	-0.102332	-0.23406	-0.0925733	-0.340151	0.00960605	-0.3734	-0.250946	0.141487	-0.10609	0.243667	-0.13934	-0.0168852	-0.247577	0.102179	-0.280827	-0.158372	0.349757	-0.0332498	0.0892048	-0.383006	-0.260552	0.122455	1	1	1	1	1	1	1	1	1	1	1	1	1	1	1	1	1	1	1	1
O15014	ZN609_HUMAN	0.0334829	-0.14077	-0.120408	-0.100868	0.133661	-0.124216	-0.12343	-0.174253	-0.153891	-0.134351	0.100178	-0.157699	-0.156913	0.0203623	0.0399023	0.274431	0.0165541	0.01734	0.01954	0.254069	-0.00380814	-0.00302228	0.234528	-0.0233482	-0.0225623	-0.257877	-0.257091	0.000785855	1	1	1	1	1	1	1	1	1	1	1	1	1	1	1	1	1	1	1	1
O15020-2	SPTN2_HUMAN	0.0666278	0.146515	0.0778115	0.828435	1.17633	1.08167	1.01171	0.0798869	0.0111837	0.761807	1.10971	1.01504	0.945078	-0.0687032	0.68192	1.02982	0.935157	0.865191	0.750623	1.09852	1.00386	0.933894	0.347898	0.253237	0.183271	-0.0946616	-0.164627	-0.0699655	1	1	1	0.504347	0.121643	0.228084	0.270439	1	1	0.589334	0.195632	0.25799	0.339927	1	0.729625	0.203602	0.361533	0.427008	0.659125	0.187595
O15027-5	SC16A_HUMAN	0.099072	0.140691	0.0219489	0.757163	0.87977	0.872991	0.845682	0.041619	-0.077123	0.658091	0.780698	0.773919	0.74661	-0.118742	0.616472	0.739079	0.7323	0.704991	0.735214	0.857821	0.851042	0.823733	0.122607	0.115828	0.0885189	-0.00677911	-0.0340879	-0.0273088	1	1	1	0.429021	0.192413	0.267885	0.280276	1	1	0.568123	0.353322	0.344814	0.401805	1	0.662289	0.329952	0.437551	0.459645	0.495537	0.24637
O15031	PLXB2_HUMAN	-0.149428	-0.0199983	-0.0543973	0.366226	0.187317	0.333375	0.416581	0.12943	0.0950308	0.515655	0.336745	0.482803	0.566009	-0.034399	0.386225	0.207315	0.353374	0.436579	0.420624	0.241714	0.387773	0.470978	-0.17891	-0.0328511	0.0503545	0.146059	0.229264	0.0832056	1	1	1	1	1	1	1	1	1	1	1	0.966212	0.888547	1	1	1	1	1	1	1
O15037	KHNYN_HUMAN	0.267063	0.332403	0.33747	0.316165	0.165672	0.595062	0.161885	0.0653406	0.0704075	0.049102	-0.10139	0.327999	-0.105178	0.00506689	-0.0162386	-0.166731	0.262659	-0.170518	-0.0213055	-0.171798	0.257592	-0.175585	-0.150492	0.278897	-0.15428	0.429389	-0.00378727	-0.433177	1	1	1	1	1	1	1	1	1	1	1	1	1	1	1	1	1	1	1	1
O15047	SET1A_HUMAN	0.626716	-0.680618	0.171417	0.250203	0.748734	0.0170496	-0.0973826	-1.30733	-0.455298	-0.376513	0.122018	-0.609666	-0.724098	0.852035	0.930821	1.42935	0.697667	0.583235	0.0787856	0.577316	-0.154368	-0.2688	0.498531	-0.233153	-0.347586	-0.731684	-0.846116	-0.114432	1	1	1	1	1	1	1	1	1	1	1	1	1	1	1	0.910271	1	1	1	1
O15056-3	SYNJ2_HUMAN	-0.046079	-0.113164	-0.0560266	0.0663726	0.195164	-0.131322	-0.0877624	-0.0670852	-0.0099476	0.112452	0.241243	-0.0852431	-0.0416834	0.0571376	0.179537	0.308328	-0.018158	0.0254018	0.122399	0.25119	-0.0752955	-0.0317358	0.128791	-0.197695	-0.154135	-0.326486	-0.282926	0.0435598	1	1	1	1	1	1	1	1	1	1	1	1	1	1	1	1	1	1	1	1
O15066	KIF3B_HUMAN	0.243946	0.0334718	0.134088	-0.096798	0.335057	-0.292903	0.015532	-0.210475	-0.109859	-0.340744	0.0911107	-0.536849	-0.228414	0.100616	-0.13027	0.301585	-0.326374	-0.0179398	-0.230886	0.20097	-0.42699	-0.118556	0.431855	-0.196105	0.11233	-0.62796	-0.319525	0.308435	1	1	1	1	0.537272	0.789946	1	1	1	0.679103	1	0.199212	0.962588	1	1	0.642942	0.697752	1	1	0.982117
O15067	PUR4_HUMAN	0.147698	-0.00953453	0.0952384	0.333731	0.728064	0.254447	0.400761	-0.157233	-0.0524597	0.186033	0.580366	0.106749	0.253063	0.104773	0.343265	0.737598	0.263982	0.410296	0.238492	0.632825	0.159209	0.305523	0.394333	-0.0792835	0.0670305	-0.473617	-0.327303	0.146314	1	1	1	0.953351	0.149978	1	0.740752	1	1	1	0.390602	1	1	1	0.95205	0.144992	1	0.735546	1	0.280941
O15078	CE290_HUMAN	-1.25501	-0.98056	0.0313999	-0.362061	0.438928	-0.147268	1.25017	0.274455	1.28641	0.892954	1.69394	1.10775	2.50518	1.01196	0.618499	1.41949	0.833293	2.23073	-0.393461	0.407528	-0.178667	1.21877	0.800989	0.214793	1.61223	-0.586196	0.81124	1.39744	0.014313	0.237822	1	0.530638	0.232244	1	0.000512	1	0.012585	0.009796	2.5e-05	0.001518	0	0.17101	0.094296	0.000101	0.014457	1e-06	0.481004	0.339759
O15084	ANR28_HUMAN	0.033173	0.109398	0.00140273	0.233151	0.149253	0.205139	0.238887	0.0762254	-0.0317703	0.199978	0.11608	0.171966	0.205714	-0.107996	0.123753	0.0398549	0.0957406	0.129489	0.231748	0.147851	0.203736	0.237485	-0.0838979	-0.0280122	0.00573617	0.0558857	0.0896341	0.0337484	1	1	1	1	1	1	1	1	1	1	1	1	1	1	1	1	1	1	1	1
O15091-2	MRRP3_HUMAN	-0.0922541	-0.0299988	-0.0394607	-0.156993	-0.693665	-0.328404	-0.155773	0.0622552	0.0527933	-0.064739	-0.60141	-0.23615	-0.0635187	-0.00946189	-0.126994	-0.663666	-0.298405	-0.125774	-0.117532	-0.654204	-0.288943	-0.116312	-0.536671	-0.171411	0.00122032	0.36526	0.537892	0.172631	1	1	1	1	1	1	1	1	1	1	1	1	1	1	1	1	1	1	1	1
O15111	IKKA_HUMAN	0.0678169	-0.0372603	0.0671733	-0.482407	-0.377903	-0.479382	-0.438604	-0.105077	-0.000643606	-0.550224	-0.44572	-0.547199	-0.506421	0.104434	-0.445147	-0.340643	-0.442122	-0.401344	-0.54958	-0.445076	-0.546555	-0.505778	0.104504	0.00302534	0.0438027	-0.101479	-0.0607014	0.0407774	1	1	1	0.437148	0.5281	0.419641	0.47645	1	1	0.301425	0.470422	0.264304	0.351708	1	0.53638	0.634606	0.507098	0.574796	0.332369	0.433493
O15116	LSM1_HUMAN	-0.0604582	0.025702	-0.0553168	0.208723	0.275242	0.375176	0.315335	0.0861602	0.00514137	0.269182	0.335701	0.435634	0.375794	-0.0810188	0.183022	0.24954	0.349474	0.289633	0.26404	0.330559	0.430493	0.370652	0.0665189	0.166452	0.106612	0.0999335	0.0400929	-0.0598406	1	1	1	1	0.974242	0.941029	1	1	1	1	0.973524	0.776957	0.930098	1	1	1	1	1	1	0.946468
O15118	NPC1_HUMAN	-0.228898	-0.0897825	-0.369854	-0.970074	-0.983553	-0.92941	-0.904439	0.139116	-0.140956	-0.741176	-0.754655	-0.700512	-0.675541	-0.280072	-0.880291	-0.893771	-0.839627	-0.814656	-0.600219	-0.613699	-0.559555	-0.534584	-0.0134798	0.040664	0.0656349	0.0541438	0.0791147	0.0249709	1	1	1	0.014173	0.007982	0.017877	0.020114	1	1	0.07238	0.05517	0.080508	0.103421	1	0.027178	0.015563	0.032908	0.038433	0.197507	0.135777
O15120	PLCB_HUMAN	0.031754	-0.0982303	-0.156019	0.13878	-0.0517716	-0.0932328	-0.119966	-0.129984	-0.187772	0.107026	-0.0835256	-0.124987	-0.15172	-0.0577882	0.23701	0.0464587	0.00499756	-0.0217353	0.294798	0.104247	0.0627858	0.0360529	-0.190551	-0.232013	-0.258745	-0.0414611	-0.0681941	-0.0267329	1	1	1	1	1	1	1	1	1	1	1	1	1	1	1	1	1	1	1	1
O15121	DEGS1_HUMAN	0.0772778	-0.230991	0.162632	0.330558	0.505065	0.211625	0.432652	-0.308269	0.085354	0.25328	0.427787	0.134347	0.355375	0.393623	0.561549	0.736056	0.442616	0.663644	0.167926	0.342433	0.0489932	0.270021	0.174507	-0.118933	0.102095	-0.29344	-0.0724123	0.221028	1	1	1	1	1	1	1	1	1	1	1	1	1	1	1	1	1	1	1	1
O15126	SCAM1_HUMAN	-9.51304e-05	-0.00677799	-0.0374696	-0.574952	-0.828558	-0.474536	-0.521837	-0.00668286	-0.0373745	-0.574856	-0.828463	-0.474441	-0.521742	-0.0306916	-0.568174	-0.82178	-0.467758	-0.515059	-0.537482	-0.791088	-0.437067	-0.484368	-0.253606	0.100415	0.0531141	0.354022	0.30672	-0.0473013	1	1	1	0.700626	0.22527	0.840702	0.723507	1	1	0.694317	0.283648	0.794111	0.749179	1	0.732454	0.23588	0.870677	0.753511	0.813181	0.304273
O15127	SCAM2_HUMAN	0.0493867	-0.0611424	-0.0453739	-0.185663	0.249392	-0.112686	-0.0106098	-0.110529	-0.0947606	-0.23505	0.200006	-0.162073	-0.0599966	0.0157685	-0.12452	0.310535	-0.0515435	0.0505325	-0.140289	0.294766	-0.067312	0.034764	0.435055	0.072977	0.175053	-0.362078	-0.260002	0.102076	1	1	1	1	1	1	1	1	1	1	1	1	1	1	1	1	1	1	1	1
O15131	IMA5_HUMAN	-0.105495	0.198515	-0.139104	-0.0062343	0.0891167	0.143657	0.0725688	0.304011	-0.0336089	0.0992608	0.194612	0.249152	0.178064	-0.33762	-0.20475	-0.109399	-0.0548586	-0.125947	0.13287	0.228221	0.282761	0.211673	0.095351	0.149891	0.0788031	0.0545401	-0.0165479	-0.071088	1	1	1	1	1	1	1	1	1	1	1	0.975115	1	1	1	1	1	1	1	0.98816
O15143	ARC1B_HUMAN	0.0539972	0.0481872	0.136126	0.403741	0.300935	0.464684	0.530516	-0.00581001	0.0821288	0.349744	0.246938	0.410687	0.476519	0.0879388	0.355554	0.252748	0.416497	0.482329	0.267615	0.164809	0.328558	0.39439	-0.102807	0.060943	0.126775	0.16375	0.229581	0.0658316	1	1	1	0.92845	0.94348	0.777516	0.634122	1	1	1	1	0.843014	0.749179	1	1	1	0.886943	0.729653	1	1
O15144	ARPC2_HUMAN	0.180455	0.071318	0.236036	0.581041	0.392395	0.522772	0.678549	-0.109137	0.0555806	0.400586	0.21194	0.342317	0.498094	0.164718	0.509723	0.321077	0.451454	0.607231	0.345005	0.156359	0.286736	0.442513	-0.188646	-0.0582688	0.0975078	0.130377	0.286154	0.155777	1	1	1	0.040893	0.164949	0.066918	0.013596	1	1	0.222224	0.784042	0.31345	0.082421	1	0.085227	0.317902	0.133386	0.027045	0.384741	0.959997
O15145	ARPC3_HUMAN	-0.122702	0.0135045	-0.0298083	0.475991	0.620248	0.561835	0.512579	0.136207	0.0928941	0.598693	0.742951	0.684537	0.635281	-0.0433127	0.462486	0.606744	0.548331	0.499075	0.505799	0.650057	0.591643	0.542387	0.144257	0.0858441	0.0365882	-0.0584133	-0.107669	-0.0492559	1	1	1	0.876042	0.478126	0.699273	0.748089	1	1	0.661783	0.398562	0.458112	0.558277	1	0.915186	0.510277	0.72726	0.794321	0.886454	0.491011
O15155	BET1_HUMAN	0.268834	0.251433	0.36216	0.696407	0.924124	0.91207	0.989688	-0.0174008	0.0933268	0.427574	0.65529	0.643236	0.720854	0.110728	0.444974	0.672691	0.660637	0.738255	0.334247	0.561963	0.549909	0.627527	0.227716	0.215662	0.29328	-0.012054	0.0655641	0.0776181	1	1	1	1	0.712661	0.861133	0.754737	1	1	1	1	1	0.999454	1	1	0.938155	1	0.989167	1	1
O15160-2	RPAC1_HUMAN	-0.12249	-0.0154179	-0.0526533	0.0439958	0.0338154	0.0860175	-0.00984812	0.107072	0.0698366	0.166486	0.156305	0.208507	0.112642	-0.0372354	0.0594138	0.0492333	0.101435	0.00556982	0.0966492	0.0864687	0.138671	0.0428052	-0.0101804	0.0420217	-0.053844	0.0522021	-0.0436635	-0.0958656	1	1	1	1	1	1	1	1	1	1	1	1	1	1	1	1	1	1	1	1
O15164-2	TIF1A_HUMAN	-0.150124	-0.157597	-0.0579107	0.200538	-0.354661	0.141507	0.0810711	-0.00747264	0.0922132	0.350662	-0.204537	0.291631	0.231195	0.0996859	0.358135	-0.197064	0.299104	0.238668	0.258449	-0.29675	0.199418	0.138982	-0.555199	-0.0590308	-0.119467	0.496168	0.435732	-0.0604362	1	1	1	1	1	1	1	1	1	1	1	1	1	1	1	1	1	1	1	1
O15173	PGRC2_HUMAN	-0.119618	0.0330564	-0.0485675	0.126559	0.305093	0.273909	0.28085	0.152675	0.0710507	0.246177	0.424712	0.393527	0.400468	-0.0816239	0.0935028	0.272037	0.240853	0.247794	0.175127	0.353661	0.322477	0.329418	0.178534	0.14735	0.154291	-0.0311843	-0.0242432	0.00694115	1	1	1	1	0.164053	0.313697	0.278148	1	1	0.441341	0.046141	0.069606	0.069499	1	1	0.244629	0.443346	0.40417	0.843994	0.106649
O15195-2	VILL_HUMAN	0.225276	0.142798	0.0397292	0.8483	0.91673	0.911053	0.865408	-0.0824772	-0.185546	0.623025	0.691455	0.685778	0.640133	-0.103069	0.705502	0.773932	0.768255	0.72261	0.808571	0.877001	0.871324	0.825679	0.06843	0.0627528	0.0171078	-0.00567711	-0.0513221	-0.045645	1	1	1	0.007562	0.002584	0.00407	0.005811	1	1	0.057217	0.025459	0.028383	0.045171	1	0.027683	0.009265	0.014581	0.021376	0.012543	0.004563
O15212	PFD6_HUMAN	0.0618193	0.0546399	0.016618	-0.107267	0.0770391	0.0322766	0.00158623	-0.00717936	-0.0452013	-0.169086	0.0152198	-0.0295427	-0.0602331	-0.0380219	-0.161907	0.0223992	-0.0223633	-0.0530537	-0.123885	0.0604211	0.0156586	-0.0150318	0.184306	0.139544	0.108853	-0.0447625	-0.0754529	-0.0306904	1	1	1	1	1	1	1	1	1	1	1	1	1	1	1	1	1	1	1	1
O15213	WDR46_HUMAN	-0.072791	-0.0978402	-0.0791491	-0.472871	-0.274564	-0.449676	-0.576228	-0.0250492	-0.00635805	-0.40008	-0.201773	-0.376885	-0.503437	0.0186912	-0.375031	-0.176724	-0.351836	-0.478387	-0.393722	-0.195415	-0.370527	-0.497079	0.198308	0.0231954	-0.103356	-0.175112	-0.301664	-0.126552	1	1	1	0.944329	1	0.953548	0.715554	1	1	1	1	1	0.865314	1	1	1	1	0.885348	1	1
O15226	NKRF_HUMAN	0.107369	0.00198076	0.0179549	-0.257225	0.262109	-0.330576	-0.327615	-0.105388	-0.0894137	-0.364594	0.154741	-0.437945	-0.434984	0.0159742	-0.259206	0.260128	-0.332557	-0.329596	-0.27518	0.244154	-0.348531	-0.34557	0.519334	-0.0733512	-0.0703902	-0.592686	-0.589725	0.00296097	1	1	1	0.237538	0.14427	0.072968	0.072669	1	1	0.045986	0.666421	0.013033	0.014338	1	0.227736	0.150624	0.070491	0.070821	0.190159	0.216135
O15228	GNPAT_HUMAN	-0.0932633	-0.0714195	-0.121052	-0.497686	-0.469801	-0.4712	-0.478328	0.0218438	-0.0277888	-0.404423	-0.376538	-0.377936	-0.385064	-0.0496326	-0.426267	-0.398382	-0.39978	-0.406908	-0.376634	-0.348749	-0.350148	-0.357275	0.027885	0.0264864	0.0193586	-0.00139852	-0.00852639	-0.00712787	1	1	1	0.666528	0.557666	0.685568	0.646063	1	1	0.867834	0.859547	0.839978	0.864603	1	0.826862	0.713516	0.851019	0.807325	0.993747	0.86593
O15230	LAMA5_HUMAN	-0.0555423	-0.202942	-0.0228052	-0.0817816	0.110183	-0.334622	-0.0581445	-0.1474	0.032737	-0.0262394	0.165725	-0.27908	-0.00260221	0.180137	0.121161	0.313125	-0.13168	0.144798	-0.0589764	0.132988	-0.311817	-0.0353392	0.191965	-0.252841	0.0236371	-0.444806	-0.168328	0.276478	1	1	1	1	1	1	1	1	1	1	1	1	1	1	1	1	1	1	1	1
O15231-4	ZN185_HUMAN	0.166316	0.108312	0.31224	-0.700206	-0.480203	-0.667703	-0.657574	-0.0580043	0.145924	-0.866522	-0.646519	-0.834019	-0.82389	0.203928	-0.808518	-0.588514	-0.776014	-0.765886	-1.01245	-0.792443	-0.979943	-0.969814	0.220004	0.0325036	0.0426323	-0.1875	-0.177371	0.0101287	1	1	1	0.632312	0.792828	0.650219	0.644703	1	1	0.410838	0.652121	0.387732	0.422574	1	0.496285	0.64944	0.509151	0.500355	0.285334	0.422733
O15234	CASC3_HUMAN	0.445607	0.314668	-0.0254615	-0.0347382	0.107628	-0.150031	-0.0896723	-0.130939	-0.471068	-0.480345	-0.337979	-0.595638	-0.535279	-0.34013	-0.349406	-0.20704	-0.4647	-0.404341	-0.00927668	0.13309	-0.12457	-0.0642109	0.142366	-0.115293	-0.0549342	-0.257659	-0.1973	0.060359	1	1	1	1	1	1	1	1	1	1	1	1	1	1	1	1	1	1	1	1
O15235	RT12_HUMAN	0.092248	-0.00217689	0.11376	-0.317485	0.14333	-0.257389	-0.29169	-0.0944249	0.0215115	-0.409733	0.0510824	-0.349637	-0.383938	0.115936	-0.315308	0.145507	-0.255212	-0.289513	-0.431245	0.0295709	-0.371148	-0.40545	0.460816	0.0600964	0.0257952	-0.400719	-0.435021	-0.0343012	1	1	1	1	1	1	1	1	1	1	1	1	1	1	1	1	1	1	1	1
O15240	VGF_HUMAN	0.0214765	-0.393043	-0.539487	-1.69312	-2.75847	-2.67198	-3.71167	-0.414519	-0.560963	-1.7146	-2.77995	-2.69345	-3.73315	-0.146444	-1.30008	-2.36543	-2.27893	-3.31863	-1.15363	-2.21898	-2.13249	-3.17218	-1.06535	-0.978854	-2.01855	0.086495	-0.9532	-1.0397	1	1	1	0.2498	0.013416	0.024977	0.0022	1	1	0.227431	0.01688	0.022063	0.002079	1	0.511629	0.036259	0.060888	0.004931	0.67082	0.059158
O15254-2	ACOX3_HUMAN	-0.142545	-0.0632508	0.108377	0.100737	-0.313658	0.675946	-0.0303605	0.0792938	0.250921	0.243282	-0.171113	0.818491	0.112184	0.171628	0.163988	-0.250407	0.739197	0.0328904	-0.00763943	-0.422035	0.567569	-0.138737	-0.414395	0.575209	-0.131098	0.989604	0.283297	-0.706307	1	1	1	1	1	1	1	1	1	1	1	1	1	1	1	1	1	1	1	1
O15258	RER1_HUMAN	-0.0193404	0.06181	0.0697692	0.0606229	-0.234136	-0.00201828	-0.0228742	0.0811504	0.0891096	0.0799633	-0.214796	0.0173221	-0.00353383	0.0079592	-0.00118706	-0.295946	-0.0638283	-0.0846842	-0.00914625	-0.303906	-0.0717875	-0.0926434	-0.294759	-0.0626412	-0.0834972	0.232118	0.211262	-0.020856	1	1	1	1	1	1	1	1	1	1	1	1	1	1	1	1	1	1	1	1
O15260-2	SURF4_HUMAN	-0.212224	0.0453413	-0.106244	-0.116097	-0.315811	-0.0213267	0.0174944	0.257565	0.10598	0.0961273	-0.103587	0.190897	0.229718	-0.151585	-0.161438	-0.361152	-0.066668	-0.027847	-0.00985304	-0.209567	0.0849169	0.123738	-0.199714	0.09477	0.133591	0.294484	0.333305	0.0388211	1	1	1	1	0.405955	1	1	1	1	1	1	0.940258	0.820773	1	1	0.297484	1	1	1	0.82242
O15264	MK13_HUMAN	0.0976321	0.0944102	0.088026	0.459031	0.689427	0.578066	0.644114	-0.00322191	-0.00960606	0.361399	0.591795	0.480434	0.546482	-0.00638414	0.364621	0.595017	0.483656	0.549704	0.371005	0.601401	0.49004	0.556088	0.230396	0.119035	0.185082	-0.111361	-0.0453136	0.0660478	1	1	1	0.363352	0.048728	0.151554	0.092199	1	1	0.599452	0.128374	0.268804	0.183725	1	0.612273	0.102028	0.292705	0.183722	0.62948	0.11052
O15269	SPTC1_HUMAN	-0.00978812	0.0329722	-0.113415	0.0115135	-0.00823547	0.0252958	0.00763985	0.0427603	-0.103627	0.0213016	0.00155265	0.035084	0.017428	-0.146388	-0.0214587	-0.0412076	-0.00767633	-0.0253323	0.124929	0.10518	0.138711	0.121055	-0.019749	0.0137824	-0.00387363	0.0335313	0.0158753	-0.017656	1	1	1	1	1	1	1	1	1	1	1	1	1	1	1	1	1	1	1	1
O15270	SPTC2_HUMAN	0.0991747	0.0308106	0.0276044	0.365121	0.52696	0.356086	0.431996	-0.0683642	-0.0715703	0.265946	0.427785	0.256911	0.332822	-0.00320618	0.33431	0.496149	0.325275	0.401186	0.337516	0.499355	0.328481	0.404392	0.161839	-0.0090351	0.0668756	-0.170874	-0.0949636	0.0759107	1	1	1	0.519414	0.120924	0.520809	0.307787	1	1	0.841876	0.317635	0.783505	0.570284	1	0.630937	0.154291	0.614309	0.391471	0.651803	0.17498
O15294	OGT1_HUMAN	0.234188	0.114929	0.0681264	-0.103159	-0.0627824	-0.027751	-0.0528621	-0.119258	-0.166061	-0.337347	-0.29697	-0.261939	-0.28705	-0.046803	-0.218089	-0.177712	-0.14268	-0.167792	-0.171286	-0.130909	-0.0958774	-0.120989	0.0403769	0.0754084	0.0502973	0.0350314	0.00992034	-0.0251111	1	1	1	1	1	1	1	1	1	0.864485	0.896598	0.967089	0.935484	1	1	1	1	1	1	1
O15305	PMM2_HUMAN	0.0925155	0.188022	0.149535	0.456904	0.331784	0.540861	0.508518	0.0955065	0.0570191	0.364389	0.239268	0.448345	0.416003	-0.0384874	0.268882	0.143762	0.352839	0.320496	0.30737	0.182249	0.391326	0.358984	-0.12512	0.0839563	0.0516139	0.209077	0.176734	-0.0323424	1	1	1	0.26919	0.433372	0.127706	0.162906	1	1	0.479561	0.832678	0.239594	0.319128	1	0.80967	1	0.501262	0.567958	0.709608	0.968108
O15320-8	CTGE5_HUMAN	0.170051	0.00832376	0.107106	-0.0547248	0.155991	-0.138057	-0.173218	-0.161727	-0.0629448	-0.224775	-0.0140597	-0.308108	-0.343269	0.098782	-0.0630486	0.147667	-0.146381	-0.181542	-0.161831	0.0488851	-0.245163	-0.280324	0.210716	-0.0833324	-0.118493	-0.294048	-0.329209	-0.0351607	1	1	1	1	1	1	1	1	1	1	1	1	1	1	1	1	1	1	1	1
O15355	PPM1G_HUMAN	0.31773	0.0562303	0.209054	-0.39992	-0.0486832	-0.576041	-0.424499	-0.2615	-0.108676	-0.71765	-0.366414	-0.893771	-0.742229	0.152824	-0.45615	-0.104914	-0.632271	-0.480729	-0.608974	-0.257737	-0.785095	-0.633553	0.351237	-0.176121	-0.0245786	-0.527358	-0.375815	0.151543	1	1	1	0.967588	1	0.619328	0.858529	1	1	0.419588	0.958773	0.185381	0.351708	1	0.879705	1	0.530609	0.772008	0.64286	1
O15357	SHIP2_HUMAN	-0.0861358	0.0946571	0.154233	0.383676	0.100584	0.517176	0.484192	0.180793	0.240368	0.469812	0.18672	0.603312	0.570328	0.0595755	0.289019	0.00592665	0.422519	0.389535	0.229443	-0.0536488	0.362943	0.32996	-0.283092	0.1335	0.100516	0.416592	0.383609	-0.0329834	1	1	1	1	1	1	1	1	1	1	1	1	1	1	1	1	1	1	1	1
O15372	EIF3H_HUMAN	-0.128678	-0.0549869	-0.0766495	-0.313176	-0.639426	-0.31242	-0.278739	0.0736907	0.0520281	-0.184498	-0.510748	-0.183743	-0.150061	-0.0216626	-0.258189	-0.584439	-0.257433	-0.223752	-0.236526	-0.562776	-0.235771	-0.202089	-0.32625	0.000755209	0.0344369	0.327006	0.360687	0.0336817	1	1	1	0.577969	0.028021	0.557468	0.645123	1	1	1	0.11888	0.966918	1	1	0.793374	0.050072	0.75025	0.855159	0.919247	0.069029
O15379	HDAC3_HUMAN	0.105321	0.0469116	-0.0195436	0.0721172	-0.0602198	0.0942107	0.099941	-0.0584095	-0.124865	-0.0332039	-0.165541	-0.0111104	-0.00538009	-0.0664552	0.0252056	-0.107131	0.0472991	0.0530294	0.0916608	-0.0406763	0.113754	0.119485	-0.132337	0.0220935	0.0278238	0.15443	0.160161	0.00573033	1	1	1	1	1	1	1	1	1	1	1	1	1	1	1	1	1	1	1	1
O15381-5	NVL_HUMAN	-0.229652	-0.269406	-0.109846	0.0388744	0.03082	0.143237	0.029826	-0.0397541	0.119806	0.268527	0.260472	0.372889	0.259478	0.15956	0.308281	0.300227	0.412643	0.299232	0.148721	0.140667	0.253083	0.139672	-0.00805437	0.104363	-0.00904844	0.112417	-0.000994077	-0.113411	1	1	1	1	1	1	1	1	1	1	1	1	1	1	1	1	1	1	1	1
O15392-5	BIRC5_HUMAN	0.269018	0.143561	0.133462	-0.189123	-0.120715	-0.165408	0.0687826	-0.125457	-0.135556	-0.458141	-0.389733	-0.434426	-0.200235	-0.0100994	-0.332684	-0.264276	-0.308969	-0.0747785	-0.322585	-0.254177	-0.29887	-0.0646791	0.0684082	0.0237149	0.257906	-0.0446933	0.189498	0.234191	1	1	1	1	1	1	1	1	1	1	1	1	1	1	1	1	1	1	1	1
O15397	IPO8_HUMAN	0.0369605	0.115375	-0.0117701	0.19958	0.292906	0.228826	0.338933	0.0784143	-0.0487306	0.162619	0.255946	0.191865	0.301973	-0.127145	0.0842049	0.177532	0.113451	0.223558	0.21135	0.304677	0.240596	0.350703	0.0933268	0.0292462	0.139353	-0.0640806	0.0460266	0.110107	1	1	1	1	1	1	1	1	1	1	1	1	1	1	1	1	1	1	1	1
O15400-2	STX7_HUMAN	0.0759695	-0.0718159	-0.151745	-0.117362	0.0933123	-0.140551	-0.165771	-0.147785	-0.227714	-0.193332	0.0173428	-0.216521	-0.241741	-0.0799288	-0.0455464	0.165128	-0.0687355	-0.0939551	0.0343824	0.245057	0.0111933	-0.0140263	0.210675	-0.0231891	-0.0484087	-0.233864	-0.259083	-0.0252196	1	1	1	1	1	1	1	1	1	1	1	1	1	1	1	1	1	1	1	1
O15427	MOT4_HUMAN	-0.140296	-0.0294171	0.0447058	-1.12052	-0.640479	-0.869763	-1.009	0.110879	0.185002	-0.980222	-0.500182	-0.729467	-0.8687	0.0741228	-1.0911	-0.611062	-0.840346	-0.97958	-1.16522	-0.685184	-0.914469	-1.0537	0.48004	0.250756	0.111522	-0.229284	-0.368518	-0.139234	1	1	1	0.000967	0.034947	0.006915	0.002161	1	1	0.00291	0.150025	0.022063	0.006785	1	0.001122	0.047959	0.008772	0.002482	0.000714	0.027721
O15439	MRP4_HUMAN	-0.119758	-0.0856527	-0.182459	0.142518	0.198964	0.0904418	0.0419879	0.0341049	-0.0627011	0.262276	0.318722	0.210199	0.161745	-0.096806	0.228171	0.284617	0.176094	0.127641	0.324977	0.381423	0.2729	0.224447	0.0564459	-0.0520766	-0.100531	-0.108522	-0.156976	-0.0484539	1	1	1	1	1	1	1	1	1	1	1	1	1	1	1	1	1	1	1	1
O15446	RPA34_HUMAN	0.29249	0.103553	0.191103	-0.280205	0.251983	-0.180419	-0.12553	-0.188937	-0.101387	-0.572694	-0.040507	-0.472909	-0.41802	0.0875506	-0.383757	0.14843	-0.283972	-0.229083	-0.471308	0.0608798	-0.371522	-0.316633	0.532187	0.0997855	0.154674	-0.432402	-0.377513	0.0548887	1	1	1	1	1	1	1	1	1	1	1	1	1	1	1	1	1	1	1	1
O15460-2	P4HA2_HUMAN	0.232493	0.127042	-0.0547688	0.385011	0.484156	0.431079	0.345479	-0.105451	-0.287262	0.152518	0.251663	0.198586	0.112986	-0.18181	0.257969	0.357115	0.304038	0.218437	0.43978	0.538925	0.485848	0.400248	0.0991454	0.0460683	-0.0395321	-0.0530771	-0.138678	-0.0856004	1	1	1	1	1	1	1	1	1	1	1	1	1	1	1	1	1	1	1	1
O15479	MAGB2_HUMAN	-0.169219	-0.0354622	-0.16345	-2.62739	-2.62046	-2.55833	-2.61974	0.133757	0.00576942	-2.45817	-2.45124	-2.38911	-2.45052	-0.127988	-2.59193	-2.585	-2.52287	-2.58427	-2.46394	-2.45701	-2.39488	-2.45629	0.00692794	0.0690566	0.00765548	0.0621287	0.000727542	-0.0614011	1	1	1	0	0	0	0	1	1	0	0	0	0	1	0	0	0	0	0	0
O15484	CAN5_HUMAN	0.0757113	0.0752812	-0.0115644	-0.274926	-0.400961	-0.484114	-0.553976	-0.000430103	-0.0872757	-0.350637	-0.476672	-0.559825	-0.629687	-0.0868456	-0.350207	-0.476242	-0.559395	-0.629257	-0.263362	-0.389397	-0.472549	-0.542411	-0.126035	-0.209188	-0.27905	-0.0831525	-0.153015	-0.0698621	1	1	1	1	1	1	1	1	1	1	1	1	1	1	1	1	1	1	1	1
O15498	YKT6_HUMAN	-0.00385006	0.0314472	-0.0258781	-0.0767809	-0.306522	-0.0887654	-0.0713078	0.0352973	-0.022028	-0.0729308	-0.302672	-0.0849153	-0.0674578	-0.0573253	-0.108228	-0.337969	-0.120213	-0.102755	-0.0509028	-0.280644	-0.0628873	-0.0454298	-0.229741	-0.0119845	0.00547305	0.217756	0.235214	0.0174576	1	1	1	1	0.159998	1	1	1	1	1	0.214169	1	1	1	1	0.112507	1	1	1	0.253096
O15504-3	NUPL2_HUMAN	0.124042	-0.0356424	0.170851	0.162003	0.370447	0.207627	0.15817	-0.159685	0.0468089	0.0379605	0.246405	0.0835842	0.0341272	0.206494	0.197645	0.40609	0.243269	0.193812	-0.00884838	0.199596	0.0367753	-0.0126817	0.208444	0.0456237	-0.00383335	-0.162821	-0.212278	-0.049457	1	1	1	1	1	1	1	1	1	1	1	1	1	1	1	1	1	1	1	1
O15511	ARPC5_HUMAN	-0.221475	-0.0530176	-0.051478	0.434169	0.0875272	0.555394	0.502829	0.168458	0.169997	0.655644	0.309002	0.776869	0.724304	0.00153956	0.487187	0.140545	0.608411	0.555847	0.485647	0.139005	0.606872	0.554307	-0.346642	0.121225	0.06866	0.467867	0.415302	-0.0525649	1	1	1	1	1	0.772117	0.821579	1	1	0.64141	1	0.402157	0.492323	1	0.933955	1	0.694114	0.755129	0.99698	1
O15514	RPB4_HUMAN	-0.387189	-0.0553507	-0.277776	-0.156439	-0.859728	-0.0270983	-0.287661	0.331838	0.109412	0.23075	-0.472539	0.36009	0.0995279	-0.222425	-0.101088	-0.804377	0.0282524	-0.23231	0.121337	-0.581952	0.250678	-0.00988462	-0.703289	0.12934	-0.131222	0.83263	0.572067	-0.260562	1	1	1	0.963935	0.000364	1	0.346031	1	1	0.613103	0.045267	0.163598	1	1	1	0.000704	1	0.561338	1	0.011235
O15516	CLOCK_HUMAN	0.20013	0.0964566	-0.0535972	-0.238254	0.225463	-0.116418	-0.293293	-0.103673	-0.253727	-0.438383	0.0253339	-0.316548	-0.493423	-0.150054	-0.33471	0.129007	-0.212875	-0.38975	-0.184656	0.279061	-0.0628212	-0.239696	0.463717	0.121835	-0.0550397	-0.341882	-0.518757	-0.176875	1	1	1	1	1	1	1	1	1	1	1	1	0.935484	1	1	1	1	1	1	1
O15530-2	PDPK1_HUMAN	-0.0672189	-0.00735234	-0.0697464	0.0269408	0.39293	0.0715245	0.215893	0.0598665	-0.00252752	0.0941597	0.460149	0.138743	0.283112	-0.062394	0.0342931	0.400283	0.0788768	0.223245	0.0966872	0.462677	0.141271	0.285639	0.36599	0.0445837	0.188952	-0.321406	-0.177038	0.144368	1	1	1	1	1	1	1	1	1	1	1	1	1	1	1	1	1	1	1	1
O15533-2	TPSN_HUMAN	0.19469	0.0883155	0.126116	0.296235	0.498817	0.229779	0.217456	-0.106374	-0.0685735	0.101546	0.304127	0.0350893	0.022766	0.0378007	0.20792	0.410502	0.141463	0.12914	0.170119	0.372701	0.103663	0.0913396	0.202582	-0.0664563	-0.0787796	-0.269038	-0.281361	-0.0123233	1	1	1	1	0.866479	1	1	1	1	1	1	1	1	1	1	0.992109	1	1	1	1
O15541	R113A_HUMAN	-0.0633978	-0.00793951	-0.16063	0.0709292	0.302183	0.0849589	0.0115911	0.0554583	-0.0972318	0.134327	0.36558	0.148357	0.0749889	-0.15269	0.0788687	0.310122	0.0928984	0.0195306	0.231559	0.462812	0.245588	0.172221	0.231254	0.0140297	-0.0593381	-0.217224	-0.290592	-0.0733678	1	1	1	1	1	1	1	1	1	1	1	1	1	1	1	1	1	1	1	1
O15551	CLD3_HUMAN	0.227848	-0.273443	0.184866	-0.277928	-0.416124	-0.420998	-0.290174	-0.501291	-0.0429815	-0.505776	-0.643972	-0.648846	-0.518022	0.458309	-0.00448496	-0.142681	-0.147556	-0.0167311	-0.462794	-0.60099	-0.605865	-0.47504	-0.138196	-0.143071	-0.0122461	-0.00487466	0.12595	0.130824	1	1	1	1	1	1	1	1	1	1	1	1	1	1	1	1	1	1	1	1
O43143	DHX15_HUMAN	0.0448366	0.00166212	0.0348032	-0.176156	0.315252	-0.136776	-0.147557	-0.0431745	-0.0100334	-0.220993	0.270416	-0.181612	-0.192394	0.0331411	-0.177818	0.31359	-0.138438	-0.149219	-0.210959	0.280449	-0.171579	-0.18236	0.491408	0.0393802	0.028599	-0.452028	-0.462809	-0.0107812	1	1	1	1	0.765255	1	1	1	1	1	0.9732	1	1	1	1	0.782785	1	1	1	0.914852
O43148	MCES_HUMAN	-0.0941625	-0.0401809	0.091825	-0.312259	-0.477705	-0.410196	-0.165734	0.0539816	0.185988	-0.218096	-0.383543	-0.316033	-0.0715716	0.132006	-0.272078	-0.437524	-0.370015	-0.125553	-0.404084	-0.56953	-0.502021	-0.257559	-0.165447	-0.0979371	0.146525	0.0675097	0.311971	0.244462	1	1	1	1	0.752234	0.998088	1	1	1	1	0.999368	1	1	1	1	0.829128	1	1	1	0.673728
O43149	ZZEF1_HUMAN	0.131682	0.0853696	0.158996	0.669721	0.581519	0.817158	0.769365	-0.0463124	0.0273141	0.538039	0.449837	0.685476	0.637683	0.0736265	0.584351	0.49615	0.731788	0.683996	0.510725	0.422523	0.658162	0.610369	-0.0882013	0.147437	0.0996446	0.235638	0.187846	-0.0477923	1	1	1	1	1	0.994603	0.988307	1	1	1	1	1	1	1	1	1	1	1	1	1
O43150-2	ASAP2_HUMAN	-0.0732038	0.0285378	-0.044781	-0.537686	-1.16569	-0.474908	-0.598303	0.101742	0.0284229	-0.464482	-1.09249	-0.401704	-0.525099	-0.0733187	-0.566223	-1.19423	-0.503446	-0.62684	-0.492905	-1.12091	-0.430127	-0.553522	-0.628007	0.0627774	-0.0606168	0.690785	0.567391	-0.123394	1	1	1	1	0.323008	1	0.97052	1	1	1	0.470257	1	1	1	1	0.310822	1	0.955196	1	0.409312
O43156	TTI1_HUMAN	-0.128308	-0.0860073	-0.059359	-0.169199	-0.282897	-0.11133	-0.109699	0.0423009	0.0689492	-0.0408903	-0.154589	0.0169784	0.0186094	0.0266483	-0.0831912	-0.196889	-0.0253225	-0.0236915	-0.10984	-0.223538	-0.0519708	-0.0503398	-0.113698	0.0578687	0.0594997	0.171567	0.173198	0.00163095	1	1	1	1	1	1	1	1	1	1	1	1	1	1	1	1	1	1	1	1
O43159	RRP8_HUMAN	-0.0416753	0.0359891	0.0996109	0.718785	0.719275	0.890248	0.711382	0.0776644	0.141286	0.76046	0.760951	0.931923	0.753057	0.0636219	0.682796	0.683286	0.854259	0.675393	0.619174	0.619664	0.790637	0.611771	0.000490684	0.171463	-0.0074031	0.170972	-0.00789378	-0.178866	1	1	1	0.142022	0.090218	0.04414	0.125311	1	1	0.103655	0.087417	0.029982	0.101842	1	0.176757	0.115885	0.053051	0.161337	0.262345	0.19388
O43164-2	PJA2_HUMAN	0.388442	0.0963719	0.320648	0.286941	0.384277	0.425749	0.317004	-0.29207	-0.0677932	-0.101501	-0.00416445	0.0373077	-0.0714379	0.224277	0.190569	0.287905	0.329377	0.220632	-0.033708	0.0636287	0.105101	-0.00364471	0.0973367	0.138809	0.0300632	0.0414721	-0.0672735	-0.108746	1	1	1	1	1	1	1	1	1	1	1	1	1	1	1	1	1	1	1	1
O43172-2	PRP4_HUMAN	0.107189	0.0739553	0.000259314	-0.0827285	-0.0687865	-0.0569153	-0.143211	-0.0332338	-0.10693	-0.189918	-0.175976	-0.164104	-0.2504	-0.073696	-0.156684	-0.142742	-0.130871	-0.217166	-0.0829878	-0.0690458	-0.0571746	-0.14347	0.013942	0.0258132	-0.0604821	0.0118712	-0.074424	-0.0862953	1	1	1	1	1	1	0.833123	1	1	0.637047	0.65435	0.704606	0.326442	1	0.838565	0.750043	0.955599	0.460077	1	1
O43175	SERA_HUMAN	-0.0933249	-0.0489327	-0.0502685	0.378001	0.155037	0.484305	0.384696	0.0443922	0.0430564	0.471326	0.248361	0.57763	0.478021	-0.00133581	0.426933	0.203969	0.533238	0.433629	0.428269	0.205305	0.534574	0.434964	-0.222964	0.106305	0.00669523	0.329269	0.229659	-0.0996093	1	1	1	0.400568	0.965706	0.167556	0.340209	1	1	0.196966	0.759498	0.070255	0.172298	1	0.289999	0.820621	0.117737	0.24721	0.30629	0.867956
O43181	NDUS4_HUMAN	-0.503441	-0.10507	-0.341026	-0.901538	-2.06909	-0.836556	-1.14997	0.398371	0.162415	-0.398097	-1.56565	-0.333115	-0.646525	-0.235956	-0.796468	-1.96402	-0.731486	-1.0449	-0.560513	-1.72806	-0.495531	-0.80894	-1.16755	0.0649819	-0.248427	1.23253	0.919125	-0.313409	1	1	1	0.914811	0.100903	0.943192	0.645971	1	1	1	0.341004	1	1	1	1	0.12838	1	0.744137	1	0.231984
O43237	DC1L2_HUMAN	0.0041224	0.176767	0.0393435	0.53628	0.328612	0.648287	0.696116	0.172644	0.0352211	0.532158	0.324489	0.644165	0.691993	-0.137423	0.359514	0.151845	0.471521	0.519349	0.496937	0.289268	0.608944	0.656772	-0.207669	0.112007	0.159836	0.319676	0.367504	0.0478285	1	1	1	1	1	1	1	1	1	1	1	1	1	1	1	1	1	1	1	1
O43242	PSMD3_HUMAN	0.0932516	0.0184155	0.0965457	0.129169	0.247622	0.11913	0.191188	-0.0748361	0.00329418	0.0359179	0.154371	0.0258781	0.0979366	0.0781302	0.110754	0.229207	0.100714	0.172773	0.0326237	0.151077	0.0225839	0.0946424	0.118453	-0.0100398	0.0620187	-0.128493	-0.0564342	0.0720585	1	1	1	1	0.745893	1	1	1	1	1	1	1	1	1	1	0.816012	1	1	1	1
O43252	PAPS1_HUMAN	-0.0172537	-0.0642999	-0.0540273	-0.0736336	-0.133348	0.0210234	0.00920287	-0.0470461	-0.0367736	-0.0563798	-0.116095	0.0382772	0.0264566	0.0102725	-0.00933369	-0.0690484	0.0853233	0.0735028	-0.0196062	-0.079321	0.0750508	0.0632302	-0.0597147	0.094657	0.0828364	0.154372	0.142551	-0.0118206	1	1	1	1	0.94348	1	1	1	1	1	1	1	1	1	1	1	1	1	1	1
O43264	ZW10_HUMAN	0.109156	-0.0209696	0.046528	0.159927	0.444296	0.164098	0.339237	-0.130125	-0.0626276	0.0507711	0.335141	0.0549424	0.230081	0.0674976	0.180896	0.465266	0.185068	0.360207	0.113399	0.397768	0.11757	0.292709	0.28437	0.00417127	0.17931	-0.280198	-0.105059	0.175139	1	1	1	1	0.230331	1	0.550244	1	1	1	0.564616	1	0.921549	1	1	0.203305	1	0.504772	1	0.365751
O43286	B4GT5_HUMAN	-0.155956	-0.238638	-0.1895	0.484377	0.639683	0.845901	0.872147	-0.0826825	-0.0335437	0.640333	0.795639	1.00186	1.0281	0.0491387	0.723016	0.878322	1.08454	1.11079	0.673877	0.829183	1.0354	1.06165	0.155306	0.361524	0.38777	0.206218	0.232464	0.0262462	1	1	1	1	1	1	0.982555	1	1	1	1	0.904685	0.913478	1	1	0.895761	0.889066	0.844548	1	0.978023
O43290	SNUT1_HUMAN	-0.00115305	0.0118356	-0.048013	-0.148244	-0.57499	-0.145955	-0.274111	0.0129887	-0.0468599	-0.147091	-0.573837	-0.144802	-0.272958	-0.0598486	-0.16008	-0.586826	-0.157791	-0.285947	-0.100231	-0.526978	-0.0979419	-0.226098	-0.426746	0.00228917	-0.125867	0.429036	0.30088	-0.128156	1	1	1	1	0.034947	1	0.588593	1	1	1	0.046134	1	0.604534	1	1	0.032476	1	0.551401	1	0.067108
O43291	SPIT2_HUMAN	0.0822907	-0.0916585	-0.00385636	0.324537	0.286842	0.427844	0.258438	-0.173949	-0.0861471	0.242247	0.204551	0.345553	0.176147	0.0878022	0.416196	0.378501	0.519502	0.350096	0.328394	0.290698	0.4317	0.262294	-0.0376955	0.103306	-0.0660999	0.141002	-0.0284044	-0.169406	1	1	1	1	1	1	1	1	1	1	1	1	1	1	1	1	1	1	1	1
O43299	AP5Z1_HUMAN	-0.0239654	0.148718	0.193462	0.346008	0.373592	0.283285	0.252691	0.172683	0.217427	0.369973	0.397557	0.30725	0.276656	0.0447438	0.19729	0.224874	0.134567	0.103973	0.152546	0.18013	0.0898232	0.059229	0.0275837	-0.062723	-0.0933172	-0.0903067	-0.120901	-0.0305942	1	1	1	1	1	1	1	1	1	1	1	1	1	1	1	1	1	1	1	1
O43301	HS12A_HUMAN	-0.650968	-0.267325	-0.446112	-1.02983	-1.21344	-0.886652	-1.15351	0.383644	0.204856	-0.378863	-0.562469	-0.235684	-0.50254	-0.178787	-0.762507	-0.946113	-0.619327	-0.886184	-0.583719	-0.767325	-0.44054	-0.707397	-0.183606	0.143179	-0.123677	0.326785	0.0599285	-0.266857	1	1	1	1	0.72114	1	0.859972	1	1	1	1	1	1	1	1	0.901938	1	1	1	1
O43314-2	VIP2_HUMAN	0.0530937	-0.0308182	0.108933	0.0496489	-0.312087	0.288075	0.196311	-0.0839119	0.0558397	-0.00344476	-0.36518	0.234982	0.143217	0.139752	0.0804672	-0.281269	0.318894	0.227129	-0.0592844	-0.42102	0.179142	0.0873778	-0.361736	0.238427	0.146662	0.600162	0.508398	-0.0917643	1	1	1	1	1	1	1	1	1	1	1	1	1	1	1	1	1	1	1	1
O43318-4	M3K7_HUMAN	-0.170665	-0.250976	-0.20071	-0.19696	-0.163823	-0.181968	-0.188194	-0.0803113	-0.0300456	-0.0262949	0.00684174	-0.0113028	-0.0175295	0.0502657	0.0540165	0.0871531	0.0690085	0.0627818	0.00375075	0.0368873	0.0187428	0.0125161	0.0331366	0.014992	0.00876535	-0.0181446	-0.0243713	-0.00622667	1	1	1	1	1	1	1	1	1	1	1	1	1	1	1	1	1	1	1	1
O43324	MCA3_HUMAN	-0.660214	-0.0914562	-0.392294	-0.202489	-0.655192	0.0391441	-0.0852438	0.568758	0.267921	0.457726	0.00502273	0.699359	0.574971	-0.300837	-0.111033	-0.563736	0.1306	0.00621242	0.189805	-0.262898	0.431438	0.30705	-0.452703	0.241633	0.117245	0.694336	0.569948	-0.124388	0.055439	1	1	0.694	0.002354	1	1	0.303054	1	0.045278	1	0.001833	0.009463	1	1	0.007486	1	1	0.803018	0.344718
O43347	MSI1H_HUMAN	-0.380147	0.117862	-0.40986	0.0658245	-0.556014	0.0212054	-0.49648	0.498009	-0.0297132	0.445972	-0.175867	0.401353	-0.116333	-0.527722	-0.0520371	-0.673875	-0.0966562	-0.614342	0.475685	-0.146153	0.431066	-0.0866196	-0.621838	-0.0446191	-0.562304	0.577219	0.0595339	-0.517685	1	1	1	1	0.047858	1	0.109655	1	1	0.188505	0.963477	0.239594	1	1	1	0.01514	1	0.037395	0.161535	1
O43353	RIPK2_HUMAN	0.0638214	-0.0860267	-0.0198373	-0.313316	-0.298154	-0.26563	-0.151405	-0.149848	-0.0836587	-0.377138	-0.361976	-0.329451	-0.215227	0.0661894	-0.22729	-0.212128	-0.179603	-0.0653786	-0.293479	-0.278317	-0.245793	-0.131568	0.0151619	0.0476864	0.161911	0.0325244	0.146749	0.114225	1	1	1	1	1	1	1	1	1	1	1	1	1	1	1	1	1	1	1	1
O43390	HNRPR_HUMAN	0.0256679	-0.0014349	0.0370442	0.0601368	-0.162258	0.0811322	-0.00465802	-0.0271028	0.0113763	0.0344689	-0.187926	0.0554644	-0.0303259	0.0384791	0.0615717	-0.160823	0.0825671	-0.00322313	0.0230926	-0.199302	0.044088	-0.0417022	-0.222395	0.0209955	-0.0647948	0.24339	0.1576	-0.0857902	1	1	1	1	1	1	1	1	1	1	1	1	1	1	1	1	1	1	1	1
O43395	PRPF3_HUMAN	0.204191	0.0407007	0.0735519	-0.0766132	0.491578	-0.017684	-0.00705032	-0.16349	-0.130639	-0.280804	0.287387	-0.221875	-0.211241	0.0328512	-0.117314	0.450878	-0.0583847	-0.047751	-0.150165	0.418026	-0.0912359	-0.0806022	0.568191	0.0589292	0.0695628	-0.509262	-0.498629	0.0106337	1	1	1	1	0.165026	1	1	1	1	0.805634	0.709033	0.925992	0.96526	1	1	0.227639	1	1	1	0.327011
O43396	TXNL1_HUMAN	0.000229803	0.0177259	-0.0373735	0.0723987	0.335338	0.275747	0.18834	0.0174961	-0.0376033	0.0721689	0.335108	0.275517	0.18811	-0.0550994	0.0546729	0.317612	0.258021	0.170614	0.109772	0.372712	0.313121	0.225713	0.262939	0.203349	0.115941	-0.0595908	-0.146998	-0.0874075	1	1	1	1	1	1	1	1	1	1	1	1	1	1	1	1	1	1	1	1
O43399	TPD54_HUMAN	-0.0935056	0.00423824	-0.0188298	-0.458139	-1.19584	-0.321164	-0.347845	0.0977439	0.0746758	-0.364633	-1.10234	-0.227659	-0.25434	-0.023068	-0.462377	-1.20008	-0.325402	-0.352084	-0.439309	-1.17701	-0.302334	-0.329016	-0.737705	0.136974	0.110293	0.874679	0.847998	-0.0266811	1	1	1	0.36131	0.000936	0.688181	0.582279	1	1	0.58501	0.002559	0.940258	0.88851	1	0.355988	0.00092	0.6786	0.574796	0.427333	0.001336
O43402	EMC8_HUMAN	0.0591274	-0.0301109	-0.0285533	0.044847	0.146713	0.0869557	0.179874	-0.0892383	-0.0876807	-0.0142804	0.0875852	0.0278283	0.120747	0.00155762	0.0749579	0.176824	0.117067	0.209985	0.0734003	0.175266	0.115509	0.208428	0.101866	0.0421087	0.135027	-0.0597569	0.0331617	0.0929186	1	1	1	1	1	1	1	1	1	1	1	1	1	1	1	1	1	1	1	1
O43414-3	ERI3_HUMAN	-0.0543722	0.0143913	0.0638369	-0.0443473	-0.430463	0.0910094	0.03479	0.0687635	0.118209	0.0100249	-0.376091	0.145382	0.0891623	0.0494457	-0.0587386	-0.444854	0.0766181	0.0203988	-0.108184	-0.4943	0.0271724	-0.0290469	-0.386116	0.135357	0.0791374	0.521472	0.465253	-0.0562194	1	1	1	1	0.92647	1	1	1	1	1	1	1	1	1	1	0.922663	1	1	1	0.912295
O43426-5	SYNJ1_HUMAN	0.0791392	0.0163303	0.334876	0.116441	0.508191	0.104862	0.35922	-0.0628089	0.255737	0.037302	0.429051	0.025723	0.280081	0.318546	0.100111	0.49186	0.0885319	0.34289	-0.218435	0.173315	-0.230014	0.0243441	0.391749	-0.0115791	0.242779	-0.403328	-0.14897	0.254358	1	1	1	1	1	1	1	1	1	1	1	1	1	1	1	1	1	1	1	1
O43427-2	FIBP_HUMAN	-0.0741297	-0.0939992	-0.0621442	0.118802	0.0645802	0.13019	0.220148	-0.0198695	0.0119856	0.192931	0.13871	0.204319	0.294278	0.0318551	0.212801	0.158579	0.224189	0.314148	0.180946	0.126724	0.192334	0.282292	-0.0542215	0.011388	0.101347	0.0656094	0.155568	0.0899587	1	1	1	1	1	1	1	1	1	1	1	1	1	1	1	1	1	1	1	1
O43432	IF4G3_HUMAN	-0.275626	0.0156908	-0.21326	-0.401957	-0.528557	-0.301602	-0.380275	0.291317	0.062366	-0.126331	-0.252931	-0.0259764	-0.104649	-0.228951	-0.417648	-0.544247	-0.317293	-0.395966	-0.188697	-0.315297	-0.0883424	-0.167015	-0.1266	0.100354	0.0216818	0.226954	0.148282	-0.0786725	1	1	1	0.305365	0.070122	0.561525	0.31103	1	1	1	0.703186	1	1	1	0.271286	0.063048	0.519451	0.287574	1	0.456023
O43447	PPIH_HUMAN	0.709373	0.14076	0.535085	0.235735	0.685387	0.0801145	0.229307	-0.568614	-0.174289	-0.473638	-0.0239868	-0.629259	-0.480066	0.394325	0.0949756	0.544627	-0.060645	0.0885478	-0.29935	0.150302	-0.45497	-0.305777	0.449651	-0.155621	-0.00642773	-0.605272	-0.456079	0.149193	1	1	1	1	0.236679	1	1	1	1	0.717736	1	0.364007	0.661575	1	1	0.4379	1	1	1	1
O43463	SUV91_HUMAN	0.180395	0.0452831	0.120921	0.315949	0.154856	0.246264	0.156996	-0.135112	-0.0594745	0.135553	-0.0255396	0.0658687	-0.0233998	0.0756378	0.270666	0.109573	0.200981	0.111712	0.195028	0.0339349	0.125343	0.0360747	-0.161093	-0.0696846	-0.158953	0.0914083	0.00213976	-0.0892685	1	1	1	1	1	1	1	1	1	1	1	1	1	1	1	1	1	1	1	1
O43464	HTRA2_HUMAN	-0.173889	-0.0695932	-0.129284	-0.102065	-0.388053	-0.139003	-0.284423	0.104296	0.0446055	0.0718244	-0.214164	0.0348867	-0.110533	-0.0596906	-0.0324717	-0.31846	-0.0694094	-0.214829	0.0272189	-0.258769	-0.00971879	-0.155139	-0.285988	-0.0369377	-0.182358	0.249051	0.103631	-0.14542	1	1	1	1	1	1	1	1	1	1	1	1	1	1	1	1	1	1	1	1
O43488	ARK72_HUMAN	-0.0777682	-0.0284538	-0.0944022	-0.59437	-0.63159	-0.684469	-0.741104	0.0493144	-0.016634	-0.516602	-0.553821	-0.606701	-0.663336	-0.0659484	-0.565916	-0.603136	-0.656016	-0.712651	-0.499968	-0.537187	-0.590067	-0.646702	-0.0372197	-0.0900995	-0.146734	-0.0528797	-0.109515	-0.056635	1	1	1	0.167599	0.083127	0.079663	0.052108	1	1	0.26528	0.18408	0.125516	0.091595	1	0.203289	0.105869	0.100259	0.062089	0.324731	0.190197
O43491	E41L2_HUMAN	-0.0567401	-0.00332575	-0.0488728	0.541893	0.470939	0.487034	0.496743	0.0534143	0.00786726	0.598633	0.527679	0.543774	0.553483	-0.0455471	0.545218	0.474265	0.49036	0.500068	0.590766	0.519812	0.535907	0.545616	-0.0709535	-0.0548585	-0.04515	0.016095	0.0258035	0.00970848	1	1	1	0.183246	0.199135	0.24011	0.21718	1	1	0.11423	0.168746	0.148553	0.148586	1	0.181711	0.200056	0.241446	0.219584	0.133164	0.163944
O43504	LTOR5_HUMAN	-0.487121	-0.108288	-0.374367	-0.308172	-0.659877	-0.0395867	-0.157752	0.378833	0.112753	0.178949	-0.172757	0.447534	0.329369	-0.266079	-0.199884	-0.55159	0.0687013	-0.0494639	0.0661954	-0.28551	0.334781	0.216615	-0.351706	0.268585	0.15042	0.620291	0.502126	-0.118165	1	1	1	1	0.757373	1	1	1	1	1	1	1	1	1	1	0.895649	1	1	1	1
O43513	MED7_HUMAN	-0.0182066	0.0961044	0.055326	0.320977	-0.282734	-0.0526448	-0.569019	0.114311	0.0735326	0.339184	-0.264527	-0.0344382	-0.550812	-0.0407784	0.224873	-0.378838	-0.148749	-0.665123	0.265651	-0.33806	-0.107971	-0.624345	-0.603711	-0.373622	-0.889996	0.230089	-0.286285	-0.516374	1	1	1	1	1	1	1	1	1	1	1	1	1	1	1	1	1	1	1	1
O43520	AT8B1_HUMAN	0.375721	0	0.359383	0.496432	0	0	0	-0.375721	-0.0163376	0.120711	-0.375721	-0.375721	-0.375721	0.359383	0.496432	0	0	0	0.137049	-0.359383	-0.359383	-0.359383	-0.496432	-0.496432	-0.496432	0	0	0	1	1	1	0.796982	1	1	1	1	1	1	0.951497	0.952107	0.964873	1	0.817826	1	1	1	1	0.940067
O43583	DENR_HUMAN	0.0301113	-0.0200424	0.00504713	0.0630834	-0.0795882	0.180773	0.189106	-0.0501536	-0.0250641	0.0329721	-0.109699	0.150662	0.158995	0.0250895	0.0831257	-0.0595458	0.200816	0.209148	0.0580363	-0.0846353	0.175726	0.184059	-0.142672	0.11769	0.126023	0.260362	0.268694	0.00833254	1	1	1	1	1	1	1	1	1	1	1	1	1	1	1	1	1	1	1	1
O43592	XPOT_HUMAN	-0.217951	-0.0728421	-0.0618227	-0.0255154	-0.242235	-0.00425828	-0.00369774	0.145109	0.156129	0.192436	-0.0242833	0.213693	0.214254	0.0110194	0.0473267	-0.169393	0.0685838	0.0691444	0.0363073	-0.180412	0.0575645	0.058125	-0.216719	0.0212571	0.0218177	0.237976	0.238537	0.000560543	1	1	1	1	1	1	1	1	1	1	1	1	1	1	1	1	1	1	1	1
O43598	DNPH1_HUMAN	0.107266	0.155277	-0.0562166	0.255955	0.47796	0.225889	0.213782	0.048011	-0.163483	0.148689	0.370694	0.118623	0.106516	-0.211493	0.100678	0.322683	0.0706119	0.0585048	0.312171	0.534177	0.282105	0.269998	0.222006	-0.030066	-0.0421731	-0.252072	-0.264179	-0.0121071	1	1	1	1	0.785759	1	1	1	1	1	1	1	1	1	1	1	1	1	1	0.771788
O43615	TIM44_HUMAN	0.054475	0.0392193	0.162533	-0.313769	-0.744926	-0.400874	-0.419095	-0.0152557	0.108058	-0.368244	-0.799401	-0.455349	-0.47357	0.123314	-0.352989	-0.784145	-0.440093	-0.458315	-0.476302	-0.907459	-0.563407	-0.581628	-0.431157	-0.0871047	-0.105326	0.344052	0.325831	-0.0182213	1	1	1	0.546963	0.008577	0.276547	0.232153	1	1	0.377328	0.006444	0.164598	0.149958	1	0.433371	0.0061	0.206465	0.17183	0.174221	0.002372
O43633	CHM2A_HUMAN	0.137958	-0.0690486	0.049236	-0.108035	0.317791	-0.0578257	0.038613	-0.207006	-0.0887216	-0.245993	0.179833	-0.195783	-0.0993445	0.118285	-0.0389867	0.386839	0.0112228	0.107662	-0.157271	0.268555	-0.107062	-0.0106229	0.425826	0.0502095	0.146648	-0.375617	-0.279178	0.0964388	1	1	1	1	1	1	1	1	1	1	1	1	1	1	1	1	1	1	1	1
O43657	TSN6_HUMAN	-0.559436	0.0216439	-0.334965	-0.145738	-0.861417	-0.0740889	-0.4888	0.58108	0.224471	0.413698	-0.30198	0.485347	0.0706362	-0.356609	-0.167382	-0.883061	-0.0957328	-0.510444	0.189227	-0.526451	0.260877	-0.153835	-0.715679	0.0716491	-0.343062	0.787328	0.372617	-0.414711	1	1	1	1	1	1	1	1	1	1	1	1	1	1	1	1	1	1	1	1
O43660-2	PLRG1_HUMAN	0.0634805	-0.049571	-0.0805771	0.145974	-0.0117041	0.0461597	0.0489229	-0.113052	-0.144058	0.0824939	-0.0751846	-0.0173208	-0.0145576	-0.0310061	0.195545	0.0378669	0.0957307	0.0984939	0.226552	0.0688731	0.126737	0.1295	-0.157678	-0.0998147	-0.0970515	0.0578638	0.060627	0.00276323	1	1	1	1	1	1	1	1	1	1	1	1	1	1	1	1	1	1	1	1
O43663-3	PRC1_HUMAN	-0.198434	-0.119756	-0.144491	-0.416397	-0.465131	-0.207555	-0.145686	0.0786781	0.0539425	-0.217963	-0.266697	-0.00912105	0.0527479	-0.0247356	-0.296642	-0.345376	-0.0877992	-0.0259302	-0.271906	-0.32064	-0.0630635	-0.00119459	-0.0487339	0.208842	0.270711	0.257576	0.319445	0.061869	1	1	1	1	1	1	1	1	1	1	1	1	1	1	1	1	1	1	1	1
O43665-2	RGS10_HUMAN	0.0335516	0.12126	0.0464751	-0.0313154	-0.289833	-0.0630729	-0.113347	0.0877087	0.0129234	-0.064867	-0.323385	-0.0966246	-0.146898	-0.0747852	-0.152576	-0.411094	-0.184333	-0.234607	-0.0777905	-0.336308	-0.109548	-0.159822	-0.258518	-0.0317575	-0.0820313	0.22676	0.176487	-0.0502738	1	1	1	1	0.846829	1	1	1	1	1	0.894697	1	1	1	1	0.595759	1	1	1	0.814932
O43670-2	ZN207_HUMAN	0.288935	-0.013224	0.184722	-0.0881457	0.610572	-0.113748	0.0854947	-0.302159	-0.104213	-0.377081	0.321637	-0.402683	-0.20344	0.197946	-0.0749217	0.623796	-0.100524	0.0987187	-0.272867	0.42585	-0.29847	-0.099227	0.698717	-0.0256023	0.17364	-0.72432	-0.525077	0.199243	1	1	1	1	0.002422	1	1	1	1	0.089418	0.153511	0.053611	0.566746	1	1	0.002036	1	1	0.340252	0.035116
O43674	NDUB5_HUMAN	-0.0352018	-0.0693322	0.0569896	-0.215479	-0.288276	-0.310864	-0.225831	-0.0341304	0.0921914	-0.180278	-0.253074	-0.275663	-0.190629	0.126322	-0.146147	-0.218944	-0.241532	-0.156499	-0.272469	-0.345266	-0.367854	-0.282821	-0.0727966	-0.0953848	-0.0103516	-0.0225882	0.062445	0.0850332	1	1	1	1	0.948442	1	1	1	1	1	1	1	1	1	1	1	1	1	1	0.910806
O43676	NDUB3_HUMAN	0.190107	0.00590207	0.20734	-0.359031	-0.707631	-0.522655	-0.418995	-0.184205	0.0172329	-0.549138	-0.897738	-0.712762	-0.609102	0.201438	-0.364933	-0.713533	-0.528557	-0.424897	-0.566371	-0.914971	-0.729995	-0.626335	-0.3486	-0.163624	-0.0599643	0.184975	0.288635	0.10366	1	1	1	1	0.83638	1	1	1	1	1	0.772847	0.947913	1	1	1	0.855602	1	1	1	0.719106
O43678	NDUA2_HUMAN	0.0360864	-0.0601254	0.0791658	-0.361164	-0.300177	-0.352541	-0.372925	-0.0962118	0.0430793	-0.39725	-0.336263	-0.388628	-0.409011	0.139291	-0.301038	-0.240051	-0.292416	-0.312799	-0.440329	-0.379342	-0.431707	-0.452091	0.060987	0.00862237	-0.0117611	-0.0523646	-0.0727481	-0.0203835	1	1	1	1	1	1	1	1	1	1	1	1	1	1	1	1	1	1	1	1
O43681	ASNA_HUMAN	-0.0662927	0.0760109	0.0825352	0.239612	-0.0377526	0.39941	0.365113	0.142304	0.148828	0.305904	0.0285401	0.465703	0.431406	0.00652434	0.163601	-0.113763	0.323399	0.289102	0.157077	-0.120288	0.316875	0.282578	-0.277364	0.159798	0.125502	0.437162	0.402866	-0.0342965	1	1	1	1	1	0.723674	0.772841	1	1	1	1	0.534054	0.639358	1	1	1	0.917284	0.958575	1	1
O43707	ACTN4_HUMAN	-0.135558	-0.0286985	-0.0907993	-0.247687	-0.259091	-0.226839	-0.365451	0.10686	0.0447591	-0.112128	-0.123533	-0.0912811	-0.229892	-0.0621008	-0.218988	-0.230393	-0.198141	-0.336752	-0.156888	-0.168292	-0.13604	-0.274651	-0.0114045	0.0208473	-0.117764	0.0322518	-0.106359	-0.138611	1	1	1	1	0.811721	1	0.643599	1	1	1	1	1	1	1	1	0.901938	1	0.727425	1	1
O43709	WBS22_HUMAN	0.264145	0.133707	0.0170652	-0.282241	0.0487523	-0.434486	-0.2932	-0.130438	-0.247079	-0.546386	-0.215392	-0.69863	-0.557344	-0.116642	-0.415948	-0.0849545	-0.568193	-0.426907	-0.299307	0.0316871	-0.451551	-0.310265	0.330994	-0.152245	-0.0109585	-0.483238	-0.341952	0.141286	1	1	1	1	1	1	1	1	1	1	1	1	1	1	1	1	1	1	1	1
O43715	TRIA1_HUMAN	0.157225	-0.079805	0.280933	0.0992488	0.35943	0.04759	0.182035	-0.23703	0.123708	-0.0579765	0.202205	-0.109635	0.0248099	0.360738	0.179054	0.439235	0.127395	0.26184	-0.181685	0.0784969	-0.233343	-0.0988982	0.260181	-0.0516588	0.0827864	-0.31184	-0.177395	0.134445	1	1	1	1	1	1	1	1	1	1	1	1	1	1	1	0.993921	1	1	1	1
O43716	GATC_HUMAN	0.0135858	-0.0893492	-0.0371299	0.175148	0.220922	0.31301	0.0390642	-0.102935	-0.0507157	0.161562	0.207336	0.299424	0.0254784	0.0522194	0.264497	0.310272	0.402359	0.128413	0.212278	0.258052	0.35014	0.076194	0.0457743	0.137862	-0.136084	0.0920877	-0.181858	-0.273946	1	1	1	1	1	1	1	1	1	1	1	1	1	1	1	1	1	1	1	1
O43719	HTSF1_HUMAN	0.0915876	-0.0235321	0.0256466	-0.184066	-0.0129711	-0.309368	-0.110789	-0.11512	-0.0659411	-0.275654	-0.104559	-0.400956	-0.202377	0.0491787	-0.160534	0.010561	-0.285836	-0.0872569	-0.209713	-0.0386176	-0.335015	-0.136436	0.171095	-0.125302	0.0732774	-0.296397	-0.0978179	0.198579	1	1	1	1	1	0.699074	1	1	1	0.844262	1	0.398418	1	1	1	1	0.78291	1	1	1
O43731	ERD23_HUMAN	0.0670693	0.438474	-0.13059	0.167435	0.0128659	0.116605	-0.0856637	0.371404	-0.19766	0.100366	-0.0542034	0.0495355	-0.152733	-0.569064	-0.271039	-0.425608	-0.321869	-0.524138	0.298026	0.143456	0.247195	0.0449267	-0.154569	-0.0508303	-0.253099	0.103739	-0.0985296	-0.202269	1	1	1	1	1	1	1	1	1	1	1	1	1	1	1	1	1	1	1	1
O43747	AP1G1_HUMAN	-0.28253	-0.00415931	-0.117059	-0.10286	-0.354144	0.0160686	-0.0279755	0.278371	0.165471	0.17967	-0.0716136	0.298599	0.254555	-0.1129	-0.098701	-0.349985	0.0202279	-0.0238162	0.0141988	-0.237085	0.133128	0.0890836	-0.251284	0.118929	0.0748848	0.370213	0.326169	-0.0440441	1	1	1	1	1	1	1	1	1	1	1	1	1	1	1	1	1	1	1	1
O43760	SNG2_HUMAN	-0.328366	-0.100101	-0.202854	0.0317784	0.0279554	0.111594	0.0996904	0.228265	0.125511	0.360144	0.356321	0.439959	0.428056	-0.102753	0.13188	0.128057	0.211695	0.199792	0.234633	0.23081	0.314448	0.302545	-0.00382301	0.0798151	0.067912	0.0836381	0.071735	-0.0119031	1	1	1	1	1	1	1	1	1	1	0.962198	0.801238	0.867573	1	1	1	1	1	1	1
O43765	SGTA_HUMAN	-0.0270181	-0.0205354	0.0117218	-0.233383	-0.101682	-0.196094	-0.222982	0.00648269	0.0387398	-0.206365	-0.0746643	-0.169076	-0.195963	0.0322572	-0.212848	-0.0811469	-0.175559	-0.202446	-0.245105	-0.113404	-0.207816	-0.234703	0.131701	0.037289	0.0104017	-0.0944118	-0.121299	-0.0268873	1	1	1	1	1	1	1	1	1	1	1	1	1	1	1	1	1	1	1	1
O43768-2	ENSA_HUMAN	0.184851	0.109693	0.233005	0.272278	-0.103338	0.354381	0.353332	-0.0751581	0.0481534	0.0874268	-0.28819	0.169529	0.168481	0.123311	0.162585	-0.213031	0.244688	0.243639	0.0392734	-0.336343	0.121376	0.120327	-0.375616	0.0821026	0.0810539	0.457719	0.45667	-0.00104877	1	1	1	1	1	1	1	1	1	1	1	1	1	1	1	1	1	1	1	1
O43776	SYNC_HUMAN	0.126744	0.0906162	-0.0473385	-0.0366582	0.169758	0.0912504	0.14612	-0.0361278	-0.174082	-0.163402	0.0430136	-0.0354935	0.0193761	-0.137955	-0.127274	0.0791414	0.000634268	0.0555039	0.0106802	0.217096	0.138589	0.193459	0.206416	0.127909	0.182778	-0.0785072	-0.0236375	0.0548696	1	1	1	1	0.613047	1	0.840689	1	1	0.825984	1	1	1	1	1	1	1	1	1	0.445908
O43795-2	MYO1B_HUMAN	0.114643	0.0576489	0.0283212	0.649672	0.823114	0.736715	0.737084	-0.0569943	-0.0863221	0.535029	0.708471	0.622072	0.62244	-0.0293278	0.592023	0.765465	0.679066	0.679435	0.621351	0.794793	0.708394	0.708762	0.173441	0.087043	0.0874112	-0.0863985	-0.0860302	0.000368246	1	1	1	0.002821	0.000211	0.000945	0.000915	1	1	0.013613	0.001186	0.003452	0.003958	1	0.006039	0.000438	0.001967	0.001823	0.00482	0.000381
O43809	CPSF5_HUMAN	-0.00390163	-0.0787712	-0.0305868	0.110313	0.00295084	0.0251717	0.0199972	-0.0748695	-0.0266852	0.114214	0.00685247	0.0290734	0.0238989	0.0481843	0.189084	0.081722	0.103943	0.0987684	0.1409	0.0335377	0.0557586	0.0505841	-0.107362	-0.0851411	-0.0903156	0.0222209	0.0170464	-0.00517449	1	1	1	1	1	1	1	1	1	1	1	1	1	1	1	1	1	1	1	1
O43813	LANC1_HUMAN	0.0124617	-0.0279925	-0.0544497	-0.21872	-0.222941	-0.17441	-0.244289	-0.0404542	-0.0669114	-0.231182	-0.235403	-0.186872	-0.256751	-0.0264572	-0.190728	-0.194949	-0.146418	-0.216297	-0.164271	-0.168491	-0.119961	-0.18984	-0.00422083	0.0443099	-0.025569	0.0485308	-0.0213482	-0.069879	1	1	1	1	1	1	1	1	1	1	1	1	1	1	1	1	1	1	1	1
O43815-2	STRN_HUMAN	-0.0229653	0.0348837	-0.0250183	0.481923	0.332462	0.47877	0.478243	0.057849	-0.00205297	0.504888	0.355428	0.501736	0.501208	-0.0599019	0.447039	0.297579	0.443887	0.443359	0.506941	0.357481	0.503789	0.503261	-0.149461	-0.00315235	-0.00367996	0.146308	0.145781	-0.000527608	1	1	1	0.85566	0.933958	0.825082	0.789803	1	1	0.821084	0.999368	0.743275	0.779149	1	0.932228	0.999564	0.900107	0.871003	0.867254	0.961233
O43818	U3IP2_HUMAN	-0.152923	0.0212097	-0.153197	-0.628449	-0.440427	-0.501877	-0.448292	0.174133	-0.000274416	-0.475526	-0.287505	-0.348954	-0.295369	-0.174407	-0.649659	-0.461637	-0.523087	-0.469501	-0.475252	-0.28723	-0.34868	-0.295094	0.188022	0.126572	0.180158	-0.0614497	-0.00786405	0.0535856	1	1	1	0.087831	0.230266	0.2003	0.278148	1	1	0.256752	0.701299	0.497751	0.693853	1	0.072675	0.202377	0.173459	0.24843	0.280806	0.665752
O43819	SCO2_HUMAN	-0.129223	-0.0982126	-0.0974568	-0.373136	-0.195591	-0.468501	-0.601267	0.0310099	0.0317657	-0.243914	-0.0663685	-0.339278	-0.472045	0.000755777	-0.274923	-0.0973785	-0.370288	-0.503055	-0.275679	-0.0981343	-0.371044	-0.50381	0.177545	-0.0953647	-0.228131	-0.27291	-0.405676	-0.132766	1	1	1	0.889209	1	0.655646	0.384768	1	1	1	1	0.903686	0.635731	1	1	1	0.884611	0.566363	1	1
O43823	AKAP8_HUMAN	-0.126481	-0.0879174	-0.0128316	-0.0368478	-0.513118	-0.01177	0.0572406	0.0385635	0.113649	0.0896331	-0.386637	0.114711	0.183722	0.0750859	0.0510696	-0.4252	0.0761474	0.145158	-0.0240162	-0.500286	0.00106157	0.0700722	-0.47627	0.0250778	0.0940884	0.501348	0.570358	0.0690106	1	1	1	1	1	1	1	1	1	1	1	1	1	1	1	1	1	1	1	1
O43837	IDH3B_HUMAN	0.0318873	0.0102634	0.0229836	-0.192877	0.0325233	-0.233744	-0.338239	-0.0216238	-0.00890367	-0.224764	0.000636063	-0.265631	-0.370126	0.0127202	-0.20314	0.0222599	-0.244007	-0.348502	-0.215861	0.00953973	-0.256727	-0.361223	0.2254	-0.0408666	-0.145362	-0.266267	-0.370762	-0.104495	1	1	1	1	1	1	0.71189	1	1	1	1	0.91531	0.644546	1	1	1	1	0.700692	1	1
O43847	NRDC_HUMAN	-0.47542	-0.0335676	-0.213611	-0.681228	-1.24323	-0.550518	-0.608119	0.441853	0.261809	-0.205807	-0.767811	-0.0750981	-0.132699	-0.180044	-0.64766	-1.20966	-0.516951	-0.574551	-0.467616	-1.02962	-0.336907	-0.394508	-0.562004	0.130709	0.0731086	0.692713	0.635113	-0.0576007	1	1	1	0.147573	0.002096	0.286658	0.201536	1	1	1	0.068519	1	1	1	0.1818	0.002651	0.347246	0.245928	0.511011	0.010579
O43852-2	CALU_HUMAN	-0.0428905	-0.120569	-0.062417	-0.412771	-0.225355	-0.242578	-0.21415	-0.0776789	-0.0195265	-0.36988	-0.182464	-0.199688	-0.17126	0.0581524	-0.292201	-0.104786	-0.122009	-0.0935809	-0.350354	-0.162938	-0.180161	-0.151733	0.187416	0.170192	0.19862	-0.0172234	0.0112047	0.0284281	1	1	1	1	1	1	1	1	1	1	1	1	1	1	1	1	1	1	1	1
O43852	CALU_HUMAN	0.0017249	-0.101606	0.0153262	-0.412427	-0.281604	-0.226144	-0.220682	-0.103331	0.0136013	-0.414152	-0.283329	-0.227869	-0.222407	0.116932	-0.310821	-0.179998	-0.124538	-0.119076	-0.427754	-0.29693	-0.24147	-0.236009	0.130824	0.186284	0.191745	0.0554599	0.0609214	0.00546155	1	1	1	1	1	1	1	1	1	1	1	1	1	1	1	1	1	1	1	1
O43865	SAHH2_HUMAN	-0.177202	-0.097518	-0.122224	0.268448	0.202353	0.267559	0.233899	0.0796845	0.0549788	0.44565	0.379556	0.444762	0.411102	-0.0247057	0.365966	0.299871	0.365077	0.331417	0.390671	0.324577	0.389783	0.356123	-0.0660945	-0.000888498	-0.0345482	0.065206	0.0315463	-0.0336597	1	1	1	1	1	1	1	1	1	0.626643	0.723027	0.558744	0.668978	1	0.83525	0.821673	0.805388	0.859475	0.81249	0.814932
O43896	KIF1C_HUMAN	-0.00295949	0.0560837	0.0382764	-0.090209	-0.295514	-0.156385	-0.124724	0.0590432	0.0412359	-0.0872495	-0.292555	-0.153425	-0.121764	-0.0178073	-0.146293	-0.351598	-0.212469	-0.180808	-0.128485	-0.333791	-0.194661	-0.163	-0.205305	-0.066176	-0.034515	0.139129	0.17079	0.031661	1	1	1	1	1	1	1	1	1	1	1	1	1	1	1	1	1	1	1	1
O43909	EXTL3_HUMAN	0.0371248	-0.345014	-0.258266	-0.552728	-0.312307	-0.469468	-0.0679832	-0.382138	-0.295391	-0.589853	-0.349431	-0.506593	-0.105108	0.0867478	-0.207714	0.0327072	-0.124454	0.27703	-0.294462	-0.0540406	-0.211202	0.190283	0.240421	0.0832597	0.484745	-0.157162	0.244323	0.401485	1	1	1	1	1	1	1	1	1	1	1	1	1	1	1	1	1	1	1	1
O43913-2	ORC5_HUMAN	0.0579332	0.0825813	-0.020433	-0.253847	-0.133283	-0.142403	-0.181755	0.0246482	-0.0783662	-0.31178	-0.191216	-0.200336	-0.239688	-0.103014	-0.336428	-0.215864	-0.224984	-0.264336	-0.233414	-0.11285	-0.12197	-0.161322	0.120564	0.111444	0.0720923	-0.0091199	-0.0484718	-0.0393519	1	1	1	1	1	1	1	1	1	1	1	1	1	1	1	1	1	1	1	1
O43920	NDUS5_HUMAN	-0.0578929	0.0857297	0.0498581	-0.450026	-0.910529	-0.460986	-0.504906	0.143623	0.107751	-0.392133	-0.852636	-0.403094	-0.447013	-0.0358716	-0.535755	-0.996259	-0.546716	-0.590635	-0.499884	-0.960387	-0.510845	-0.554764	-0.460503	-0.0109608	-0.05488	0.449542	0.405623	-0.0439192	1	1	1	1	0.94803	1	1	1	1	1	1	1	1	1	1	0.91133	1	1	1	0.982117
O43929-2	ORC4_HUMAN	-0.296553	-0.31876	-0.23266	-0.527566	-1.19832	-0.437814	-0.355418	-0.0222063	0.0638933	-0.231013	-0.901771	-0.14126	-0.0588651	0.0860996	-0.208806	-0.879564	-0.119054	-0.0366589	-0.294906	-0.965664	-0.205154	-0.122758	-0.670758	0.0897524	0.172148	0.76051	0.842906	0.0823952	1	1	1	1	0.501312	1	1	1	1	1	0.859547	1	1	1	1	0.775445	1	1	1	0.758383
O43933	PEX1_HUMAN	-0.153699	0.129478	-0.160634	0.190921	0.341016	0.435997	0.430941	0.283177	-0.00693474	0.34462	0.494715	0.589697	0.584641	-0.290112	0.0614433	0.211538	0.30652	0.301464	0.351555	0.50165	0.596632	0.591575	0.150095	0.245076	0.24002	0.0949818	0.0899256	-0.00505623	1	1	1	1	0.973344	0.979921	0.93553	1	1	1	0.864935	0.687267	0.735879	1	1	1	1	1	1	0.800785
O60216	RAD21_HUMAN	-0.199075	0.0421307	-0.0972184	-0.0718001	-0.514975	-0.0238713	-0.160073	0.241206	0.101857	0.127275	-0.3159	0.175204	0.0390018	-0.139349	-0.113931	-0.557106	-0.0660019	-0.202204	0.0254183	-0.417757	0.0733471	-0.0628551	-0.443175	0.0479288	-0.0882733	0.491104	0.354902	-0.136202	1	1	1	1	0.079608	1	1	1	1	1	0.496568	0.981138	1	1	1	0.057521	1	0.901459	1	0.212931
O60218	AK1BA_HUMAN	0.0917638	0.184386	0.245699	0.377598	0.21289	0.356596	0.417943	0.0926221	0.153935	0.285834	0.121126	0.264832	0.326179	0.0613128	0.193212	0.0285037	0.17221	0.233557	0.1319	-0.0328091	0.110897	0.172244	-0.164709	-0.0210025	0.0403449	0.143706	0.205054	0.0613474	1	1	1	1	1	1	1	1	1	1	1	1	1	1	1	1	1	1	1	1
O60220	TIM8A_HUMAN	-0.0549845	0.0672786	-0.0122667	-0.119622	-0.218387	-0.0708071	-0.114309	0.122263	0.0427177	-0.0646373	-0.163402	-0.0158226	-0.0593248	-0.0795453	-0.1869	-0.285665	-0.138086	-0.181588	-0.107355	-0.20612	-0.0585403	-0.102043	-0.0987651	0.0488147	0.00531245	0.14758	0.104078	-0.0435022	1	1	1	1	1	1	1	1	1	1	1	1	1	1	1	1	1	1	1	1
O60231	DHX16_HUMAN	-0.0328745	-0.1612	-0.10435	-0.140547	0.0112969	-0.0267335	0.0165827	-0.128326	-0.0714756	-0.107673	0.0441714	0.00614094	0.0494572	0.05685	0.0206528	0.172497	0.134467	0.177783	-0.0361973	0.115647	0.0776165	0.120933	0.151844	0.113814	0.15713	-0.0380304	0.00528583	0.0433162	1	1	1	1	1	1	1	1	1	1	1	1	1	1	1	1	1	1	1	1
O60244	MED14_HUMAN	-0.0447656	-0.0579299	-0.202795	-0.360396	0.110304	-0.196953	-0.0547354	-0.0131643	-0.15803	-0.315631	0.15507	-0.152187	-0.00996979	-0.144865	-0.302467	0.168234	-0.139023	0.00319452	-0.157601	0.313099	0.00584249	0.14806	0.4707	0.163444	0.305661	-0.307257	-0.165039	0.142217	1	1	1	1	1	1	1	1	1	1	1	1	1	1	1	1	1	1	1	1
O60256	KPRB_HUMAN	0.155775	0.0424383	0.110377	0.0398239	0.408701	-0.0798357	0.0150538	-0.113336	-0.0453977	-0.115951	0.252927	-0.235611	-0.140721	0.0679387	-0.00261442	0.366263	-0.122274	-0.0273845	-0.0705531	0.298324	-0.190213	-0.0953232	0.368878	-0.11966	-0.0247701	-0.488537	-0.393648	0.0948895	1	1	1	1	0.707188	1	1	1	1	1	1	1	1	1	1	0.802215	1	1	1	0.981902
O60264	SMCA5_HUMAN	0.190243	0.00269946	0.137314	0.162952	0.317664	0.112017	0.158378	-0.187543	-0.0529288	-0.0272905	0.127421	-0.0782255	-0.0318652	0.134615	0.160253	0.314964	0.109318	0.155678	0.0256383	0.18035	-0.0252967	0.0210636	0.154711	-0.050935	-0.00457474	-0.205646	-0.159286	0.0463603	1	1	1	0.85067	0.137038	1	0.801528	1	1	1	0.961399	1	1	1	0.877321	0.145061	1	0.841434	1	0.659304
O60271-4	JIP4_HUMAN	0.0157856	-0.0276377	-0.046959	0.234424	0.264367	0.0151669	0.0218562	-0.0434233	-0.0627446	0.218639	0.248581	-0.000618723	0.00607054	-0.0193213	0.262062	0.292005	0.0428046	0.0494939	0.281383	0.311326	0.0621259	0.0688152	0.0299428	-0.219257	-0.212568	-0.2492	-0.242511	0.00668926	1	1	1	0.837946	0.56259	1	1	1	1	0.914198	0.720273	1	1	1	0.751614	0.485007	1	1	0.713932	0.471317
O60287	NPA1P_HUMAN	-0.139423	-0.0863675	-0.0400721	-0.143899	-0.36574	-0.239924	-0.219306	0.0530557	0.0993511	-0.00447579	-0.226316	-0.100501	-0.0798829	0.0462954	-0.0575315	-0.279372	-0.153557	-0.132939	-0.103827	-0.325668	-0.199852	-0.179234	-0.221841	-0.0960251	-0.0754071	0.125816	0.146434	0.020618	1	1	1	1	0.245629	0.741323	0.789803	1	1	1	0.768443	1	1	1	1	0.486641	1	1	1	0.389494
O60291-4	MGRN1_HUMAN	-0.774538	-1.15964	-1.09533	-0.731653	-0.78463	-1.1276	-1.14497	-0.385102	-0.320791	0.0428858	-0.0100918	-0.353059	-0.370435	0.0643109	0.427988	0.37501	0.0320424	0.0146671	0.363677	0.310699	-0.0322685	-0.0496438	-0.0529775	-0.395945	-0.41332	-0.342968	-0.360343	-0.0173753	1	1	1	1	1	1	1	1	1	1	1	1	1	1	1	1	1	1	1	1
O60293-2	ZC3H1_HUMAN	0.0210764	0.0549259	0.0707096	0.0159947	0.0784917	-0.168829	0.0320052	0.0338494	0.0496332	-0.00508175	0.0574152	-0.189906	0.0109287	0.0157838	-0.0389312	0.0235658	-0.223755	-0.0229207	-0.0547149	0.00778203	-0.239539	-0.0387045	0.062497	-0.184824	0.0160105	-0.247321	-0.0464865	0.200835	1	1	1	1	1	1	1	1	1	1	1	1	1	1	1	1	1	1	1	1
O60294	LCMT2_HUMAN	-0.0134453	0.134165	-0.0355341	0.0831122	0.238381	0.0291226	0.033242	0.147611	-0.0220887	0.0965575	0.251826	0.042568	0.0466873	-0.169699	-0.0510531	0.104215	-0.105043	-0.100923	0.118646	0.273915	0.0646567	0.0687761	0.155268	-0.0539896	-0.0498702	-0.209258	-0.205139	0.00411937	1	1	1	1	1	1	1	1	1	1	1	1	1	1	1	1	1	1	1	1
O60306	AQR_HUMAN	-0.0598284	0.0137392	-0.00163506	-0.0357299	-0.177966	-0.125458	-0.198824	0.0735677	0.0581934	0.0240985	-0.118137	-0.0656295	-0.138996	-0.0153743	-0.0494692	-0.191705	-0.139197	-0.212563	-0.0340949	-0.176331	-0.123823	-0.197189	-0.142236	-0.089728	-0.163094	0.0525079	-0.0208583	-0.0733662	1	1	1	1	1	1	1	1	1	1	1	1	1	1	1	1	1	1	1	1
O60313	OPA1_HUMAN	-0.0267665	-0.117412	0.0351759	0.0335329	-0.175389	0.0774695	0.0449385	-0.090646	0.0619424	0.0602994	-0.148623	0.104236	0.071705	0.152588	0.150945	-0.0579768	0.194882	0.162351	-0.001643	-0.210565	0.0422936	0.00976263	-0.208922	0.0439366	0.0114056	0.252859	0.220328	-0.032531	1	1	1	1	1	1	1	1	1	1	1	1	1	1	1	1	1	1	1	1
O60318	MCM3A_HUMAN	0.256819	-0.180867	-0.0526225	-0.350786	-0.0196655	-0.331597	-0.389344	-0.437686	-0.309442	-0.607605	-0.276485	-0.588417	-0.646163	0.128244	-0.169919	0.161201	-0.15073	-0.208477	-0.298164	0.032957	-0.278975	-0.336721	0.331121	0.0191889	-0.0385577	-0.311932	-0.369678	-0.0577465	1	1	1	1	1	1	1	1	1	1	1	1	1	1	1	1	1	1	1	1
O60333-2	KIF1B_HUMAN	0.354095	0.282485	0.67648	0.526126	0.300309	0.507372	0.203373	-0.0716104	0.322385	0.172031	-0.0537864	0.153276	-0.150722	0.393995	0.243641	0.017824	0.224887	-0.0791118	-0.150354	-0.376171	-0.169109	-0.473107	-0.225817	-0.0187549	-0.322753	0.207063	-0.0969359	-0.303998	1	1	1	1	1	1	1	1	1	1	1	1	1	1	1	1	1	1	1	1
O60341	KDM1A_HUMAN	-0.0840211	-0.0752788	-0.0976347	0.0275675	0.629269	0.0828255	0.0434889	0.00874231	-0.0136136	0.111589	0.71329	0.166847	0.12751	-0.0223559	0.102846	0.704548	0.158104	0.118768	0.125202	0.726904	0.18046	0.141124	0.601701	0.055258	0.0159214	-0.546443	-0.58578	-0.0393366	1	1	1	1	0.496837	1	1	1	1	1	0.472273	1	1	1	1	0.399171	1	1	1	0.417311
O60343-2	TBCD4_HUMAN	0.0313625	0.0385922	-0.036913	-0.183426	0.454729	-0.0539268	-0.064048	0.00722973	-0.0682755	-0.214788	0.423366	-0.0852893	-0.0954105	-0.0755053	-0.222018	0.416136	-0.092519	-0.10264	-0.146513	0.491642	-0.0170137	-0.027135	0.638154	0.129499	0.119378	-0.508655	-0.518777	-0.0101212	1	1	1	1	0.792828	1	1	1	1	1	0.952505	1	1	1	1	0.868314	1	1	1	0.806222
O60344-4	ECE2_HUMAN	-0.0193381	-0.0156062	-0.189654	-0.696568	-0.434933	-0.763741	-0.619873	0.00373185	-0.170316	-0.67723	-0.415595	-0.744403	-0.600535	-0.174048	-0.680962	-0.419327	-0.748135	-0.604267	-0.506914	-0.245279	-0.574087	-0.430219	0.261635	-0.0671732	0.0766951	-0.328808	-0.18494	0.143868	1	1	1	1	1	1	1	1	1	1	1	1	1	1	1	1	1	1	1	1
O60361	NDK8_HUMAN	0.110893	0.169071	0.0467571	-0.346334	-0.612631	-0.504395	-0.553306	0.0581786	-0.0641356	-0.457226	-0.723524	-0.615288	-0.664199	-0.122314	-0.515405	-0.781702	-0.673466	-0.722377	-0.393091	-0.659388	-0.551152	-0.600063	-0.266297	-0.158061	-0.206972	0.108236	0.059325	-0.0489107	1	1	1	0.448681	0.031128	0.119072	0.074885	1	1	0.188675	0.014411	0.040332	0.028384	1	0.122719	0.00654	0.025622	0.015654	0.346189	0.024191
O60437	PEPL_HUMAN	0.114573	0.147382	0.170843	0.709937	0.654244	0.899263	1.01042	0.0328092	0.0562705	0.595365	0.539672	0.78469	0.895848	0.0234612	0.562556	0.506863	0.751881	0.863039	0.539094	0.483401	0.72842	0.839578	-0.055693	0.189325	0.300483	0.245018	0.356176	0.111158	1	1	1	0.004093	0.004989	0.000532	0.00017	1	1	0.016672	0.02486	0.001613	0.000532	1	0.023764	0.029157	0.002614	0.000765	0.035609	0.043669
O60447	EVI5_HUMAN	-0.0112565	0.155504	-0.146467	0.169073	0.07359	0.142608	0.0830692	0.166761	-0.13521	0.180329	0.0848465	0.153865	0.0943257	-0.301971	0.0135684	-0.0819142	-0.0128962	-0.072435	0.315539	0.220057	0.289075	0.229536	-0.0954826	-0.0264646	-0.0860034	0.069018	0.00947918	-0.0595388	1	1	1	1	1	1	1	1	1	1	1	1	1	1	1	1	1	1	1	1
O60486	PLXC1_HUMAN	-0.951497	-0.162388	-0.360076	0.324416	-0.893707	0.456184	0.514794	0.78911	0.591422	1.27591	0.0577903	1.40768	1.46629	-0.197688	0.486803	-0.731319	0.618572	0.677182	0.684491	-0.533631	0.81626	0.87487	-1.21812	0.131769	0.190379	1.34989	1.4085	0.0586101	1	1	1	1	0.588048	1	1	1	1	0.38883	1	0.253052	0.238345	1	1	0.76774	1	0.925593	1	1
O60488-2	ACSL4_HUMAN	-0.188177	-0.0611765	-0.148464	-0.511235	-0.754314	-0.402541	-0.360074	0.127	0.0397131	-0.323058	-0.566138	-0.214365	-0.171897	-0.087287	-0.450058	-0.693138	-0.341365	-0.298897	-0.362771	-0.605851	-0.254078	-0.21161	-0.243079	0.108694	0.151161	0.351773	0.39424	0.0424673	1	1	1	0.702722	0.210203	0.882121	0.917298	1	1	1	0.539987	1	1	1	0.83499	0.277341	1	1	1	0.438353
O60493	SNX3_HUMAN	-0.08169	0.0902691	-0.0596042	0.0773062	-0.00678529	0.220672	0.0377827	0.171959	0.0220858	0.158996	0.0749047	0.302362	0.119473	-0.149873	-0.0129629	-0.0970544	0.130403	-0.0524865	0.13691	0.0528189	0.280276	0.0973869	-0.0840915	0.143366	-0.0395236	0.227457	0.0445679	-0.182889	1	1	1	1	1	1	1	1	1	1	1	1	1	1	1	1	1	1	1	1
O60504-2	VINEX_HUMAN	0.133902	0.0182865	0.0100011	-0.421795	-0.166038	-0.592254	-0.43566	-0.115615	-0.123901	-0.555697	-0.29994	-0.726156	-0.569562	-0.00828543	-0.440082	-0.184325	-0.610541	-0.453946	-0.431796	-0.176039	-0.602255	-0.445661	0.255757	-0.170459	-0.0138645	-0.426216	-0.269622	0.156594	1	1	1	1	1	1	1	1	1	1	1	1	1	1	1	1	1	1	1	1
O60506-3	HNRPQ_HUMAN	0.132205	0.0156309	0.0269658	0.206343	0.412071	0.252989	0.220909	-0.116574	-0.105239	0.0741379	0.279866	0.120784	0.0887038	0.011335	0.190712	0.39644	0.237358	0.205278	0.179377	0.385105	0.226023	0.193943	0.205728	0.0466462	0.0145659	-0.159082	-0.191162	-0.0320803	1	1	1	1	0.259953	0.82395	0.88155	1	1	1	0.702078	1	1	1	1	0.297484	0.888963	0.954745	1	0.365364
O60506	HNRPQ_HUMAN	0.132205	0.0156309	0.0269658	0.206343	0.412071	0.252989	0.220909	-0.116574	-0.105239	0.0741379	0.279866	0.120784	0.0887038	0.011335	0.190712	0.39644	0.237358	0.205278	0.179377	0.385105	0.226023	0.193943	0.205728	0.0466462	0.0145659	-0.159082	-0.191162	-0.0320803	1	1	1	1	0.259953	0.82395	0.88155	1	1	1	0.702078	1	1	1	1	0.297484	0.888963	0.954745	1	0.365364
O60508	PRP17_HUMAN	-0.0653636	0.0324578	0.00751372	0.0121054	-0.59018	-0.146905	0.0201602	0.0978214	0.0728774	0.077469	-0.524817	-0.0815419	0.0855239	-0.024944	-0.0203524	-0.622638	-0.179363	-0.0122975	0.00459167	-0.597694	-0.154419	0.0126465	-0.602286	-0.159011	0.00805486	0.443275	0.610341	0.167066	1	1	1	1	0.325644	1	1	1	1	1	0.522656	1	1	1	1	0.286311	1	1	1	0.365188
O60518	RNBP6_HUMAN	-0.253501	0.00215426	-0.0460939	0.202838	-0.134021	0.278291	0.357856	0.255656	0.207407	0.45634	0.11948	0.531793	0.611357	-0.0482482	0.200684	-0.136175	0.276137	0.355701	0.248932	-0.087927	0.324385	0.403949	-0.336859	0.0754529	0.155017	0.412312	0.491876	0.0795642	1	1	1	0.995535	1	0.69487	0.416392	1	1	0.2321	1	0.107763	0.060243	1	1	1	0.706239	0.435265	0.889371	1
O60563	CCNT1_HUMAN	0.156015	-0.0321132	0.0914018	-0.397923	-0.239665	-0.281319	-0.298656	-0.188128	-0.0646133	-0.553939	-0.39568	-0.437334	-0.454671	0.123515	-0.36581	-0.207552	-0.249205	-0.266542	-0.489325	-0.331067	-0.37272	-0.390057	0.158258	0.116605	0.0992679	-0.0416534	-0.0589903	-0.0173369	1	1	1	0.437148	0.752469	0.746843	0.674207	1	1	0.145426	0.398326	0.294223	0.278071	1	0.541882	0.86587	0.876981	0.789463	0.261345	0.534139
O60566-2	BUB1B_HUMAN	-0.0591936	0.297183	-0.0499893	-0.322716	-0.152166	-0.193274	-0.117481	0.356376	0.00920437	-0.263523	-0.0929725	-0.134081	-0.0582869	-0.347172	-0.619899	-0.449349	-0.490457	-0.414663	-0.272727	-0.102177	-0.143285	-0.0674913	0.17055	0.129442	0.205236	-0.0411082	0.0346856	0.0757938	1	1	1	1	1	1	1	1	1	1	1	1	1	1	1	1	1	1	1	1
O60568	PLOD3_HUMAN	-0.030347	-0.0271142	-0.0289665	0.0454155	0.160196	0.181841	0.198014	0.00323286	0.00138053	0.0757625	0.190543	0.212188	0.228361	-0.00185233	0.0725296	0.18731	0.208955	0.225128	0.074382	0.189162	0.210808	0.226981	0.11478	0.136426	0.152599	0.0216454	0.0378184	0.016173	1	1	1	1	0.721519	0.741323	0.644056	1	1	1	0.669901	0.552616	0.501832	1	1	0.599052	0.614309	0.520438	1	0.645124
O60613	SEP15_HUMAN	0.284085	0.117859	0.213985	-0.233681	-0.217165	-0.282943	-0.226261	-0.166227	-0.0701	-0.517766	-0.50125	-0.567029	-0.510346	0.0961266	-0.35154	-0.335024	-0.400802	-0.34412	-0.447666	-0.43115	-0.496929	-0.440246	0.0165163	-0.0492624	0.00742023	-0.0657786	-0.00909602	0.0566826	1	1	1	1	1	1	1	1	1	0.597222	0.579005	0.438241	0.570523	1	0.968506	0.830021	0.832909	0.91331	0.802794	0.683135
O60635	TSN1_HUMAN	0.51993	0.037613	0.0716075	2.93522	1.46498	3.48009	3.27991	-0.482317	-0.448323	2.41529	0.945047	2.96016	2.75998	0.0339945	2.89761	1.42736	3.44248	3.24229	2.86361	1.39337	3.40849	3.2083	-1.47024	0.544875	0.344688	2.01512	1.81493	-0.200187	1	1	1	0.328148	0.800182	0.167367	0.20571	1	1	0.516503	1	0.269176	0.350524	1	0.342138	0.839011	0.176826	0.216769	0.371961	0.906656
O60645-2	EXOC3_HUMAN	-0.00122604	0.0435344	0.0517167	0.197003	0.0870801	0.221734	0.167143	0.0447605	0.0529427	0.19823	0.0883061	0.22296	0.168369	0.00818228	0.153469	0.0435457	0.178199	0.123608	0.145287	0.0353634	0.170017	0.115426	-0.109923	0.0247301	-0.0298606	0.134654	0.0800627	-0.0545908	1	1	1	1	1	1	1	1	1	1	1	1	1	1	1	1	1	1	1	1
O60662-2	KLH41_HUMAN	-0.466396	-0.309949	-0.215973	-0.636227	-0.396044	-0.444688	-1.38767	0.156447	0.250423	-0.169831	0.0703523	0.0217075	-0.921278	0.093976	-0.326278	-0.0860948	-0.13474	-1.07773	-0.420254	-0.180071	-0.228716	-1.1717	0.240183	0.191538	-0.751447	-0.0486448	-0.99163	-0.942985	1	1	1	1	1	1	1	1	1	1	1	1	1	1	1	1	1	1	1	1
O60678	ANM3_HUMAN	0.0484368	0.0155705	0.0851187	0.275281	0.332191	0.281138	0.419209	-0.0328664	0.0366819	0.226845	0.283754	0.232701	0.370772	0.0695482	0.259711	0.31662	0.265567	0.403639	0.190163	0.247072	0.196019	0.33409	0.0569093	0.00585614	0.143928	-0.0510532	0.0870184	0.138072	1	1	1	1	0.974414	1	0.94631	1	1	1	1	1	1	1	1	1	1	0.997411	1	1
O60684	IMA7_HUMAN	-0.0418811	0.0861632	-0.0163616	0.118662	0.105833	0.181334	0.191155	0.128044	0.0255195	0.160543	0.147714	0.223215	0.233036	-0.102525	0.0324983	0.0196702	0.0951713	0.104992	0.135023	0.122195	0.197696	0.207516	-0.0128282	0.0626729	0.0724932	0.0755011	0.0853214	0.00982027	1	1	1	0.822725	0.749658	0.371553	0.307603	1	1	0.520376	0.557443	0.179672	0.162931	1	1	1	0.987643	0.87294	0.751644	0.699252
O60701	UGDH_HUMAN	-0.0316611	-0.0782062	-0.020575	1.12338	1.1089	1.07865	1.103	-0.046545	0.0110862	1.15505	1.14056	1.11031	1.13466	0.0576312	1.20159	1.1871	1.15686	1.1812	1.14396	1.12947	1.09923	1.12357	-0.0144891	-0.0447327	-0.0203873	-0.0302436	-0.00589826	0.0243454	1	1	1	0.00346	0.002494	0.004629	0.003753	1	1	0.002924	0.002709	0.003266	0.003097	1	0.00202	0.001466	0.002739	0.002102	0.003588	0.002683
O60716-13	CTND1_HUMAN	0.0244895	-0.0404961	0.0162423	0.2519	0.51895	0.241902	0.325851	-0.0649857	-0.00824726	0.22741	0.494461	0.217412	0.301361	0.0567384	0.292396	0.559447	0.282398	0.366347	0.235657	0.502708	0.225659	0.309609	0.267051	-0.00999773	0.0739513	-0.277049	-0.1931	0.083949	1	1	1	0.531165	0.019917	0.553134	0.245767	1	1	0.633868	0.035232	0.608464	0.318733	1	0.388558	0.012744	0.390715	0.166444	0.651803	0.02914
O60725	ICMT_HUMAN	-0.287002	-0.421325	0.0600049	0.209027	0.640335	0.0241535	-0.319857	-0.134323	0.347007	0.496029	0.927337	0.311155	-0.0328552	0.48133	0.630352	1.06166	0.445479	0.101468	0.149022	0.58033	-0.0358514	-0.379862	0.431308	-0.184873	-0.528884	-0.616181	-0.960192	-0.344011	1	1	1	1	1	1	1	1	1	1	1	1	1	1	1	1	1	1	1	1
O60762	DPM1_HUMAN	-0.145868	0.0183663	-0.104727	0.217902	-0.0499919	0.273461	0.200116	0.164234	0.0411415	0.36377	0.0958762	0.419329	0.345984	-0.123093	0.199536	-0.0683582	0.255095	0.18175	0.322629	0.0547347	0.378187	0.304843	-0.267894	0.0555587	-0.0177859	0.323453	0.250108	-0.0733446	1	1	1	0.633946	1	0.372864	0.667925	1	1	0.15239	1	0.069606	0.172383	1	0.745208	1	0.450511	0.761301	0.265453	1
O60763	USO1_HUMAN	0.0636607	-0.0676467	-0.0216728	-0.0535473	0.127905	-0.0815831	-0.0220805	-0.131307	-0.0853334	-0.117208	0.0642444	-0.145244	-0.0857412	0.0459739	0.0140995	0.195552	-0.0139363	0.0455662	-0.0318745	0.149578	-0.0599103	-0.00040776	0.181452	-0.0280358	0.0314667	-0.209488	-0.149986	0.0595025	1	1	1	1	0.525351	1	1	1	1	0.781556	1	0.479546	0.964676	1	1	0.180329	1	1	1	0.436162
O60783	RT14_HUMAN	0.0037272	-0.0566855	-0.0581378	-0.497059	-0.219263	-0.623864	-0.610387	-0.0604127	-0.061865	-0.500786	-0.222991	-0.627592	-0.614114	-0.00145236	-0.440373	-0.162578	-0.567179	-0.553702	-0.438921	-0.161126	-0.565727	-0.552249	0.277795	-0.126805	-0.113328	-0.404601	-0.391124	0.0134773	1	1	1	0.165838	0.750639	0.051791	0.055137	1	1	0.150495	0.851271	0.044034	0.055105	1	0.25694	0.954888	0.0841	0.089504	0.272943	1
O60826	CCD22_HUMAN	0.0930848	0.0578612	0.0134056	0.442534	0.50532	0.427652	0.353995	-0.0352237	-0.0796792	0.349449	0.412235	0.334567	0.26091	-0.0444556	0.384673	0.447459	0.369791	0.296134	0.429128	0.491914	0.414246	0.34059	0.0627862	-0.0148818	-0.0885387	-0.0776679	-0.151325	-0.0736569	1	1	1	1	0.90924	1	1	1	1	1	1	1	1	1	1	0.990105	1	1	1	0.989079
O60828-2	PQBP1_HUMAN	0.262719	0.164588	0.203345	0.316496	0.535412	0.451175	0.39629	-0.098131	-0.0593733	0.0537777	0.272693	0.188456	0.133571	0.0387577	0.151909	0.370824	0.286587	0.231702	0.113151	0.332066	0.247829	0.192944	0.218916	0.134678	0.0797934	-0.0842372	-0.139122	-0.054885	1	1	1	1	1	1	1	1	1	1	1	1	1	1	1	1	1	1	1	1
O60831	PRAF2_HUMAN	0.0820092	0.062233	-0.0187086	-0.0835638	-0.00887463	-0.211446	-0.409074	-0.0197762	-0.100718	-0.165573	-0.0908838	-0.293455	-0.491083	-0.0809416	-0.145797	-0.0711076	-0.273679	-0.471307	-0.0648551	0.009834	-0.192737	-0.390365	0.0746891	-0.127882	-0.32551	-0.202571	-0.400199	-0.197628	1	1	1	1	1	1	1	1	1	1	1	1	1	1	1	1	1	1	1	1
O60832	DKC1_HUMAN	0.339993	0.0227428	0.282774	0.0839179	0.27343	-0.0147841	0.0718039	-0.317251	-0.0572193	-0.256076	-0.066563	-0.354778	-0.26819	0.260031	0.0611751	0.250688	-0.0375269	0.0490611	-0.198856	-0.00934377	-0.297558	-0.21097	0.189513	-0.098702	-0.012114	-0.288215	-0.201627	0.086588	0.314132	1	1	1	0.069151	1	1	0.588832	1	0.134909	1	0.021445	0.103421	1	1	0.105616	1	1	0.363982	1
O60841	IF2P_HUMAN	0.179261	0.00507775	0.139361	0.187676	0.293503	0.144282	0.172141	-0.174183	-0.0398995	0.00841542	0.114242	-0.0349786	-0.00711934	0.134283	0.182598	0.288425	0.139204	0.167064	0.0483149	0.154142	0.00492089	0.0327802	0.105827	-0.043394	-0.0155348	-0.149221	-0.121362	0.0278593	1	1	1	0.633121	0.135209	0.848182	0.667925	1	1	1	0.976858	1	1	1	0.688579	0.14815	0.890485	0.701731	1	0.725819
O60869	EDF1_HUMAN	0.0199482	-0.0238786	-0.0442405	-0.172012	-0.072367	-0.151709	-0.170018	-0.0438268	-0.0641887	-0.19196	-0.0923152	-0.171657	-0.189966	-0.0203619	-0.148133	-0.0484884	-0.127831	-0.146139	-0.127771	-0.0281265	-0.107469	-0.125777	0.0996449	0.0203027	0.00199414	-0.0793421	-0.0976507	-0.0183086	1	1	1	1	1	1	1	1	1	1	1	1	1	1	1	1	1	1	1	1
O60870	KIN17_HUMAN	-0.029453	0.050214	-0.00135149	-0.28591	-0.620976	-0.366208	-0.43521	0.079667	0.0281015	-0.256457	-0.591523	-0.336755	-0.405757	-0.0515655	-0.336124	-0.67119	-0.416422	-0.485424	-0.284558	-0.619624	-0.364857	-0.433858	-0.335066	-0.0802987	-0.1493	0.254768	0.185766	-0.0690013	1	1	1	1	1	1	1	1	1	1	1	1	1	1	1	1	1	1	1	1
O60884	DNJA2_HUMAN	-0.0627121	0.130139	-0.0205632	0.103063	-0.598499	0.158195	0.111634	0.192851	0.0421489	0.165775	-0.535787	0.220907	0.174346	-0.150703	-0.0270767	-0.728638	0.0280551	-0.0185058	0.123626	-0.577936	0.178758	0.132197	-0.701561	0.0551318	0.00857091	0.756693	0.710132	-0.0465609	1	1	1	1	0.255097	1	1	1	1	1	0.428807	1	1	1	1	0.133276	1	1	1	0.332744
O60885	BRD4_HUMAN	-0.0945708	0.0658828	-0.20935	0.0954434	0.341738	0.171832	0.0588283	0.160454	-0.11478	0.190014	0.436309	0.266402	0.153399	-0.275233	0.0295606	0.275855	0.105949	-0.0070545	0.304794	0.551089	0.381182	0.268179	0.246295	0.0763881	-0.0366151	-0.169907	-0.28291	-0.113003	1	1	1	1	0.049763	0.621993	1	1	1	0.545185	0.014435	0.189113	0.724144	1	1	0.134078	1	1	0.138386	0.002372
O60888-3	CUTA_HUMAN	-0.218147	-0.310203	-0.879098	-0.475977	-0.229787	-0.244699	-0.563352	-0.0920561	-0.66095	-0.257829	-0.0116395	-0.0265521	-0.345205	-0.568894	-0.165773	0.0804167	0.065504	-0.253149	0.403121	0.649311	0.634398	0.315746	0.24619	0.231277	-0.0873754	-0.0149127	-0.333565	-0.318653	1	1	1	1	1	1	1	1	1	1	1	1	1	1	1	1	1	1	1	1
O60921	HUS1_HUMAN	-0.0405185	-0.0541312	0.0256642	-0.0529872	0.0463992	-0.0867542	-0.00218797	-0.0136127	0.0661827	-0.0124687	0.0869177	-0.0462357	0.0383305	0.0797954	0.00114404	0.10053	-0.0326229	0.0519433	-0.0786514	0.020735	-0.112418	-0.0278522	0.0993864	-0.033767	0.0507992	-0.133153	-0.0485871	0.0845662	1	1	1	1	1	1	1	1	1	1	1	1	1	1	1	1	1	1	1	1
O60925	PFD1_HUMAN	0.15838	0.126999	0.145745	0.209512	0.413472	0.209131	0.191588	-0.0313806	-0.0126342	0.051132	0.255092	0.0507519	0.0332087	0.0187464	0.0825126	0.286473	0.0821325	0.0645893	0.0637662	0.267726	0.0633861	0.0458429	0.20396	-0.000380132	-0.0179233	-0.20434	-0.221883	-0.0175432	1	1	1	1	1	1	1	1	1	1	1	1	1	1	1	1	1	1	1	1
O60927	PP1RB_HUMAN	0.105673	0.0762201	0.081701	0.421437	0.570089	0.345472	0.248782	-0.0294525	-0.0239716	0.315764	0.464416	0.239799	0.143109	0.00548092	0.345217	0.493869	0.269251	0.172562	0.339736	0.488388	0.263771	0.167081	0.148652	-0.0759654	-0.172655	-0.224617	-0.321307	-0.0966895	1	1	1	0.242022	0.040409	0.394081	0.68778	1	1	0.507907	0.139254	0.710231	1	1	0.433146	0.086684	0.651199	0.989167	0.473153	0.102956
O60930	RNH1_HUMAN	0.135082	0.00949221	0.0252585	0.172999	0.0266986	-0.00990384	0.134984	-0.12559	-0.109824	0.0379169	-0.108384	-0.144986	-9.87524e-05	0.0157663	0.163507	0.0172064	-0.0193961	0.125491	0.147741	0.00144005	-0.0351624	0.109725	-0.146301	-0.182903	-0.0380157	-0.0366024	0.108285	0.144887	1	1	1	1	1	1	1	1	1	1	1	1	1	1	1	1	1	1	1	1
O60934	NBN_HUMAN	0.303211	0.0487493	0.195132	0.816888	1.01036	0.785635	0.553081	-0.254461	-0.108079	0.513678	0.707153	0.482425	0.24987	0.146382	0.768139	0.961614	0.736886	0.504331	0.621757	0.815232	0.590504	0.357949	0.193475	-0.0312531	-0.263808	-0.224728	-0.457283	-0.232555	1	1	1	1	1	1	1	1	1	1	1	1	1	1	1	1	1	1	1	1
O60942	MCE1_HUMAN	0.0545843	0.0264807	0.00456177	-0.402619	-0.307356	-0.348326	-0.44748	-0.0281037	-0.0500226	-0.457203	-0.361941	-0.40291	-0.502064	-0.0219189	-0.429099	-0.333837	-0.374807	-0.47396	-0.407181	-0.311918	-0.352888	-0.452041	0.0952623	0.0542927	-0.0448609	-0.0409696	-0.140123	-0.0991536	1	1	1	0.944329	0.94348	1	0.793102	1	1	0.855876	0.954891	0.881646	0.719711	1	0.910095	0.910271	0.989148	0.762242	1	0.99267
O75054	IGSF3_HUMAN	-0.136528	3.73015e-05	-0.1135	-0.264296	-0.106887	-0.0975792	0.130786	0.136565	0.0230279	-0.127768	0.0296405	0.0389484	0.267314	-0.113537	-0.264333	-0.106924	-0.0976165	0.130749	-0.150796	0.00661262	0.0159205	0.244286	0.157409	0.166716	0.395082	0.00930785	0.237673	0.228365	1	1	1	1	1	1	1	1	1	1	1	1	1	1	1	1	1	1	1	1
O75063	XYLK_HUMAN	0.067151	-0.167386	-0.0416	-0.0600046	0.221889	-0.115151	-0.270908	-0.234537	-0.108751	-0.127156	0.154738	-0.182302	-0.338059	0.125786	0.107381	0.389275	0.0522349	-0.103522	-0.0184046	0.263489	-0.0735508	-0.229308	0.281894	-0.0551462	-0.210904	-0.33704	-0.492797	-0.155757	1	1	1	1	1	1	1	1	1	1	1	1	1	1	1	1	1	1	1	1
O75083	WDR1_HUMAN	-0.0463404	0.0126489	0.00390697	0.241094	0.0680008	0.167525	0.124606	0.0589893	0.0502474	0.287435	0.114341	0.213865	0.170947	-0.00874191	0.228445	0.0553519	0.154876	0.111958	0.237187	0.0640938	0.163618	0.120699	-0.173093	-0.0735692	-0.116488	0.0995242	0.0566057	-0.0429186	1	1	1	1	1	1	1	1	1	1	1	1	1	1	1	1	1	1	1	1
O75116	ROCK2_HUMAN	0.0416075	-0.078786	0.0130102	0.312614	0.362641	0.313493	0.435451	-0.120393	-0.0285973	0.271007	0.321034	0.271885	0.393843	0.0917962	0.3914	0.441427	0.392279	0.514237	0.299604	0.349631	0.300482	0.42244	0.0500274	0.000878559	0.122836	-0.0491488	0.0728091	0.121958	1	1	1	1	0.836196	1	0.808536	1	1	1	1	1	0.920452	1	0.973772	0.71236	0.941806	0.68052	1	0.933527
O75131	CPNE3_HUMAN	0.0788519	0.0389977	0.0307931	-0.257365	-0.439559	-0.347718	-0.333312	-0.0398542	-0.0480588	-0.336217	-0.518411	-0.42657	-0.412164	-0.00820459	-0.296363	-0.478557	-0.386715	-0.37231	-0.288158	-0.470352	-0.378511	-0.364105	-0.182194	-0.0903527	-0.0759471	0.0918412	0.106247	0.0144056	1	1	1	1	0.772374	1	1	1	1	1	0.748687	0.903665	0.9411	1	1	0.723884	1	1	1	0.791397
O75140-5	DEPD5_HUMAN	0.0840817	-0.151823	-0.251994	-0.215987	0.280707	-0.191592	0.150151	-0.235904	-0.336075	-0.300068	0.196625	-0.275674	0.0660695	-0.100171	-0.064164	0.43253	-0.0397696	0.301974	0.036007	0.532701	0.0604014	0.402145	0.496694	0.0243944	0.366138	-0.472299	-0.130556	0.341744	1	1	1	1	1	1	1	1	1	1	1	1	1	1	1	1	1	1	1	1
O75146	HIP1R_HUMAN	-0.0938985	-0.0313078	-0.102982	-0.405673	-0.219853	-0.267223	-0.27277	0.0625907	-0.0090834	-0.311774	-0.125954	-0.173325	-0.178872	-0.0716741	-0.374365	-0.188545	-0.235915	-0.241463	-0.302691	-0.116871	-0.164241	-0.169789	0.18582	0.13845	0.132902	-0.0473707	-0.0529179	-0.00554715	1	1	1	0.34449	0.756383	0.729607	0.677137	1	1	0.603249	1	1	1	1	0.433146	0.875472	0.859146	0.810231	0.690992	1
O75150	BRE1B_HUMAN	-0.0366871	-0.0605782	-0.0957586	-0.151234	0.0234927	-0.156219	-0.187602	-0.0238911	-0.0590715	-0.114547	0.0601798	-0.119532	-0.150915	-0.0351804	-0.0906562	0.0840708	-0.0956412	-0.127023	-0.0554758	0.119251	-0.0604608	-0.091843	0.174727	-0.00498496	-0.0363672	-0.179712	-0.211094	-0.0313823	1	1	1	0.927936	1	0.872453	0.676034	1	1	1	1	1	0.892328	1	1	1	1	0.997411	1	0.974514
O75152	ZC11A_HUMAN	-0.174395	-0.0476397	-0.235082	0.159288	-0.0975665	0.162907	0.153546	0.126756	-0.0606871	0.333684	0.0768289	0.337303	0.327941	-0.187443	0.206928	-0.0499267	0.210547	0.201186	0.394371	0.137516	0.39799	0.388629	-0.256855	0.00361898	-0.00574225	0.260474	0.251113	-0.00936122	1	1	1	0.718113	0.915069	0.661906	0.686386	1	1	0.080787	1	0.064434	0.080273	1	0.461883	1	0.403775	0.437146	0.036489	0.75369
O75153	CLU_HUMAN	-0.0527641	0.0125141	-0.0502928	-0.48029	-0.640859	-0.506038	-0.492943	0.0652782	0.00247133	-0.427526	-0.588095	-0.453274	-0.440178	-0.0628069	-0.492804	-0.653373	-0.518553	-0.505457	-0.429997	-0.590566	-0.455746	-0.44265	-0.160569	-0.0257485	-0.0126526	0.13482	0.147916	0.0130959	1	1	1	0.097203	0.010311	0.065876	0.070726	1	1	0.148466	0.024285	0.098975	0.123737	1	0.085227	0.0092	0.055651	0.062089	0.161249	0.021848
O75157-2	T22D2_HUMAN	-0.19219	-0.103582	-0.140162	-0.298306	-0.497287	-0.169771	-0.294295	0.0886073	0.0520273	-0.106117	-0.305097	0.0224192	-0.102106	-0.03658	-0.194724	-0.393705	-0.0661882	-0.190713	-0.158144	-0.357125	-0.0296082	-0.154133	-0.198981	0.128536	0.00401099	0.327517	0.202992	-0.124525	1	1	1	1	0.505866	1	1	1	1	1	0.990179	1	1	1	1	0.72573	1	1	1	0.84728
O75164	KDM4A_HUMAN	0.104984	-0.288094	0.0220463	0.0411737	-0.233709	0.0274807	-0.241501	-0.393078	-0.0829378	-0.0638104	-0.338693	-0.0775035	-0.346485	0.31014	0.329268	0.0543851	0.315575	0.0465933	0.0191274	-0.255755	0.00543436	-0.263547	-0.274883	-0.013693	-0.282674	0.26119	-0.00779179	-0.268981	1	1	1	1	1	1	1	1	1	1	1	1	1	1	1	1	1	1	1	1
O75165	DJC13_HUMAN	0.0331686	0.0191122	0.776522	0.567036	-0.0274987	-0.284651	-0.367851	-0.0140563	0.743354	0.533867	-0.0606673	-0.317819	-0.401019	0.75741	0.547924	-0.0466109	-0.303763	-0.386963	-0.209486	-0.804021	-1.06117	-1.14437	-0.594535	-0.851687	-0.934887	-0.257152	-0.340352	-0.0832	1	1	1	0.256192	1	0.88022	0.62776	1	1	0.29436	1	0.743059	0.541901	1	0.281557	1	0.840431	0.574796	1	0.03916
O75170-6	PP6R2_HUMAN	0.0705186	0.295917	-0.152047	-0.297911	-0.76558	-0.0461362	0.179362	0.225399	-0.222566	-0.36843	-0.836099	-0.116655	0.108844	-0.447965	-0.593828	-1.0615	-0.342054	-0.116555	-0.145864	-0.613533	0.105911	0.33141	-0.467669	0.251775	0.477273	0.719444	0.944943	0.225499	1	1	1	1	0.334945	1	1	1	1	1	0.3326	1	1	1	0.745208	0.11789	1	1	1	0.596093
O75175	CNOT3_HUMAN	-0.0778427	-0.0612121	0.0305856	0.140493	-0.323176	0.170501	0.0290328	0.0166306	0.108428	0.218336	-0.245333	0.248344	0.106875	0.0917977	0.201706	-0.261964	0.231713	0.0902449	0.109908	-0.353761	0.139915	-0.00155283	-0.463669	0.0300075	-0.111461	0.493677	0.352208	-0.141468	1	1	1	1	1	1	1	1	1	1	1	1	1	1	1	1	1	1	1	1
O75185	AT2C2_HUMAN	0.000125144	-0.138032	-0.00393509	0.615426	0.643577	0.685835	0.639047	-0.138157	-0.00406023	0.615301	0.643452	0.68571	0.638922	0.134097	0.753458	0.78161	0.823867	0.77708	0.619361	0.647512	0.68977	0.642982	0.0281517	0.0704094	0.0236216	0.0422578	-0.00453001	-0.0467878	1	1	1	0.129498	0.067504	0.06915	0.09282	1	1	0.122261	0.084487	0.062972	0.095842	1	0.045497	0.023068	0.023399	0.032997	0.128948	0.077088
O75190	DNJB6_HUMAN	-0.0978556	-0.140747	-0.0810313	-0.303133	-0.688854	-0.419615	-0.410367	-0.0428915	0.0168244	-0.205277	-0.590999	-0.321759	-0.312511	0.0597158	-0.162386	-0.548107	-0.278868	-0.26962	-0.222102	-0.607823	-0.338583	-0.329335	-0.385721	-0.116482	-0.107234	0.26924	0.278488	0.00924812	1	1	1	1	0.816122	1	1	1	1	1	1	1	1	1	1	0.967127	1	1	1	0.964933
O75208	COQ9_HUMAN	0.0611404	-0.0971161	0.0382693	-0.159511	0.0292332	-0.306385	-0.300012	-0.158257	-0.0228711	-0.220651	-0.0319072	-0.367525	-0.361152	0.135385	-0.0623947	0.126349	-0.209268	-0.202896	-0.19778	-0.00903608	-0.344654	-0.338281	0.188744	-0.146874	-0.140501	-0.335618	-0.329245	0.00637291	1	1	1	1	1	0.865294	0.84382	1	1	1	1	0.654375	0.710477	1	1	1	1	1	1	1
O75223	GGCT_HUMAN	-0.176697	-0.0347651	-0.0757269	0.176492	-0.80972	0.305473	0.099092	0.141932	0.10097	0.353189	-0.633023	0.48217	0.275789	-0.0409618	0.211257	-0.774955	0.340239	0.133857	0.252219	-0.733993	0.3812	0.174819	-0.986212	0.128981	-0.0774003	1.11519	0.908812	-0.206382	1	1	1	0.444269	8e-06	0.051791	0.899807	1	1	0.02308	0.00015	0.001816	0.08374	1	0.273513	1.4e-05	0.025925	0.679142	0.149773	2.7e-05
O75251	NDUS7_HUMAN	0.0596887	-0.0856707	-0.0314439	-0.301591	-0.327393	-0.401011	-0.427601	-0.145359	-0.0911326	-0.36128	-0.387081	-0.4607	-0.48729	0.0542268	-0.21592	-0.241722	-0.315341	-0.341931	-0.270147	-0.295949	-0.369568	-0.396158	-0.0258017	-0.0994204	-0.12601	-0.0736188	-0.100209	-0.02659	1	1	1	0.587679	0.367162	0.279177	0.21718	1	1	0.397406	0.291569	0.159075	0.135168	1	0.915186	0.65295	0.522237	0.425683	0.750132	0.51724
O75319	DUS11_HUMAN	0.191128	0.147602	0.0537155	-0.289464	0.137729	-0.238722	0.146199	-0.0435263	-0.137413	-0.480592	-0.0533992	-0.42985	-0.0449294	-0.0938865	-0.437066	-0.00987291	-0.386324	-0.00140304	-0.343179	0.0840136	-0.292437	0.0924834	0.427193	0.0507421	0.435663	-0.376451	0.00846987	0.384921	1	1	1	1	1	1	1	1	1	1	1	1	1	1	1	1	1	1	1	1
O75323	NIPS2_HUMAN	0.0701867	-0.00651779	0.0618342	-0.231418	0.0518276	-0.352534	-0.279621	-0.0767044	-0.00835242	-0.301605	-0.0183591	-0.42272	-0.349808	0.068352	-0.224901	0.0583454	-0.346016	-0.273104	-0.293253	-0.0100066	-0.414368	-0.341456	0.283246	-0.121115	-0.048203	-0.404361	-0.331449	0.0729124	1	1	1	0.889786	1	0.467659	0.671982	1	1	0.644831	1	0.261873	0.452868	1	0.936301	1	0.489432	0.700692	0.725341	1
O75340	PDCD6_HUMAN	0.0951411	0.0785073	0.154853	0.338741	0.410375	0.65286	0.696903	-0.0166338	0.0597123	0.2436	0.315234	0.557719	0.601762	0.0763461	0.260234	0.331867	0.574353	0.618396	0.183888	0.255521	0.498007	0.54205	0.0716337	0.314119	0.358162	0.242485	0.286528	0.0440432	1	1	1	1	0.913941	0.708106	0.624477	1	1	1	1	0.802514	0.77662	1	1	1	0.840369	0.7433	1	1
O75347	TBCA_HUMAN	0.0342586	-0.0354324	-0.0677972	-0.037052	0.132007	0.0368995	-0.070905	-0.069691	-0.102056	-0.0713106	0.0977486	0.00264095	-0.105164	-0.0323648	-0.00161965	0.16744	0.0723319	-0.0354726	0.0307452	0.199804	0.104697	-0.00310783	0.169059	0.0739516	-0.033853	-0.0951076	-0.202912	-0.107805	1	1	1	1	1	1	1	1	1	1	1	1	1	1	1	1	1	1	1	0.986273
O75348	VATG1_HUMAN	0.146483	0.0702185	0.12437	0.27761	0.533625	0.351997	0.395899	-0.0762641	-0.0221123	0.131127	0.387142	0.205514	0.249416	0.0541517	0.207391	0.463406	0.281778	0.32568	0.15324	0.409254	0.227626	0.271528	0.256015	0.0743866	0.118289	-0.181628	-0.137726	0.0439022	1	1	1	1	0.539185	1	0.88135	1	1	1	0.915079	1	1	1	1	0.678062	1	1	1	0.824228
O75351	VPS4B_HUMAN	-0.109128	0.00721256	-0.106604	-0.0717279	-0.0432787	-0.0181513	0.00648904	0.116341	0.00252374	0.0374002	0.0658493	0.0909768	0.115617	-0.113817	-0.0789405	-0.0504913	-0.0253638	-0.000723522	0.0348764	0.0633256	0.0884531	0.113093	0.0284492	0.0535766	0.0782169	0.0251275	0.0497678	0.0246403	1	1	1	1	1	1	1	1	1	1	1	1	0.939465	1	1	1	1	1	1	1
O75367-3	H2AY_HUMAN	0.00761352	-0.018907	0.011663	0.62064	0.715715	0.65371	0.570244	-0.0265205	0.00404946	0.613026	0.708101	0.646096	0.56263	0.03057	0.639547	0.734622	0.672617	0.589151	0.608977	0.704052	0.642047	0.558581	0.0950748	0.0330703	-0.0503959	-0.0620046	-0.145471	-0.0834662	1	1	1	0.316629	0.128617	0.243914	0.348097	1	1	0.319314	0.172029	0.235845	0.369613	1	0.290096	0.120259	0.228004	0.332647	0.353153	0.161436
O75368	SH3L1_HUMAN	-0.26053	-0.0315168	-0.232886	-0.612353	-1.47304	-0.607672	-0.750341	0.229014	0.027644	-0.351822	-1.21251	-0.347142	-0.489811	-0.20137	-0.580836	-1.44152	-0.576156	-0.718824	-0.379466	-1.24015	-0.374786	-0.517455	-0.860686	0.00468034	-0.137988	0.865367	0.722698	-0.142669	1	1	1	0.575866	0.009458	0.557468	0.324128	1	1	1	0.043186	0.982859	0.754462	1	0.652351	0.011231	0.613844	0.382721	1	0.034493
O75369-8	FLNB_HUMAN	0.0967578	-0.0287578	0.0951972	0.738158	0.714472	0.974228	0.902864	-0.125516	-0.00156055	0.6414	0.617714	0.87747	0.806106	0.123955	0.766915	0.74323	1.00299	0.931622	0.64296	0.619275	0.879031	0.807667	-0.0236858	0.23607	0.164706	0.259756	0.188392	-0.0713636	1	1	1	0.015436	0.011887	0.00166	0.003069	1	1	0.037725	0.038818	0.003452	0.007482	1	0.011813	0.0092	0.001332	0.002271	0.042363	0.035116
O75380	NDUS6_HUMAN	0.0405431	0.00366209	-0.0553572	-0.56032	-0.610623	-0.754394	-0.748873	-0.036881	-0.0959003	-0.600863	-0.651166	-0.794937	-0.789416	-0.0590193	-0.563982	-0.614285	-0.758056	-0.752535	-0.504962	-0.555266	-0.699037	-0.693516	-0.0503033	-0.194075	-0.188553	-0.143771	-0.13825	0.00552117	1	1	1	1	0.92796	0.940091	0.894695	1	1	1	0.994013	0.860023	0.89631	1	1	0.938155	0.948985	0.914164	1	1
O75391	SPAG7_HUMAN	-1.64429	-1.53552	-1.65197	-0.888976	-1.75612	-1.27738	-0.196243	0.108771	-0.00767255	0.755319	-0.11183	0.366915	1.44805	-0.116444	0.646548	-0.220601	0.258144	1.33928	0.762991	-0.104157	0.374588	1.45572	-0.867148	-0.388403	0.692733	0.478745	1.55988	1.08114	1	1	1	1	0.33432	0.745766	1	1	1	1	1	1	0.618797	1	1	1	1	0.69229	1	1
O75394	RM33_HUMAN	-0.0196672	-0.115882	0.0251053	-0.344341	-0.625533	-0.202828	-0.336277	-0.0962143	0.0447725	-0.324674	-0.605866	-0.18316	-0.31661	0.140987	-0.22846	-0.509652	-0.0869461	-0.220396	-0.369447	-0.650639	-0.227933	-0.361383	-0.281192	0.141514	0.0080639	0.422706	0.289256	-0.13345	1	1	1	0.739219	0.114765	1	0.692743	1	1	0.803836	0.163663	1	0.77662	1	1	0.24049	1	1	0.716553	0.113188
O75396	SC22B_HUMAN	0.00612522	0.0295475	0.0323877	0.737144	0.764409	0.824073	0.864889	0.0234223	0.0262625	0.731018	0.758284	0.817948	0.858764	0.00284025	0.707596	0.734862	0.794526	0.835341	0.704756	0.732022	0.791686	0.832501	0.0272657	0.0869298	0.127745	0.0596641	0.100479	0.0408153	1	1	1	0.264915	0.15391	0.157068	0.124073	1	1	0.259174	0.203923	0.149536	0.131472	1	0.297514	0.181535	0.184701	0.149166	0.322099	0.208068
O75400-3	PR40A_HUMAN	0.0515628	-0.0211381	0.024046	0.142228	0.162714	0.100409	0.0795888	-0.0727009	-0.0275168	0.0906653	0.111151	0.0488463	0.0280261	0.0451841	0.163366	0.183852	0.121547	0.100727	0.118182	0.138668	0.0763631	0.0555429	0.0204854	-0.041819	-0.0626393	-0.0623045	-0.0831247	-0.0208202	1	1	1	1	0.781753	1	1	1	1	1	1	1	1	1	0.968028	0.703546	1	1	1	0.953925
O75400	PR40A_HUMAN	0.0515628	-0.0211381	0.024046	0.142228	0.162714	0.100409	0.0795888	-0.0727009	-0.0275168	0.0906653	0.111151	0.0488463	0.0280261	0.0451841	0.163366	0.183852	0.121547	0.100727	0.118182	0.138668	0.0763631	0.0555429	0.0204854	-0.041819	-0.0626393	-0.0623045	-0.0831247	-0.0208202	1	1	1	1	0.781753	1	1	1	1	1	1	1	1	1	0.968028	0.703546	1	1	1	0.953925
O75410	TACC1_HUMAN	-0.0964734	-0.161931	-0.034585	0.441188	0.0291383	0.350802	0.173868	-0.0654579	0.0618884	0.537662	0.125612	0.447275	0.270341	0.127346	0.60312	0.19107	0.512733	0.335799	0.475773	0.0637233	0.385387	0.208453	-0.41205	-0.0903862	-0.26732	0.321664	0.144729	-0.176934	1	1	1	1	1	1	1	1	1	1	1	1	1	1	0.998911	1	1	1	1	1
O75419-2	CDC45_HUMAN	-0.197842	-0.0714905	-0.0455672	0.0709902	-0.0286511	-0.0669167	0.0855495	0.126351	0.152275	0.268832	0.169191	0.130925	0.283391	0.0259233	0.142481	0.0428394	0.00457381	0.15704	0.116557	0.0169161	-0.0213495	0.131117	-0.0996413	-0.137907	0.0145593	-0.0382656	0.114201	0.152466	1	1	1	1	1	1	1	1	1	1	1	1	1	1	1	1	1	1	1	1
O75427	LRCH4_HUMAN	0.237655	0.0673681	0.0197483	0.147888	0.0778532	0.217627	0.0503982	-0.170287	-0.217907	-0.0897676	-0.159802	-0.0200287	-0.187257	-0.0476198	0.0805195	0.0104852	0.150258	-0.0169699	0.128139	0.0581049	0.197878	0.0306499	-0.0700344	0.069739	-0.0974894	0.139773	-0.027455	-0.167228	1	1	1	1	1	1	1	1	1	1	1	1	1	1	1	1	1	1	1	1
O75436	VP26A_HUMAN	0.0539623	0.0513379	0.119002	0.0115156	-0.110215	0.0206543	0.0107932	-0.00262447	0.0650393	-0.0424467	-0.164177	-0.0333081	-0.0431691	0.0676637	-0.0398222	-0.161553	-0.0306836	-0.0405446	-0.107486	-0.229216	-0.0983473	-0.108208	-0.12173	0.00913864	-0.000722384	0.130869	0.121008	-0.00986103	1	1	1	1	1	1	1	1	1	1	1	1	1	1	1	1	1	1	1	0.983688
O75438	NDUB1_HUMAN	-0.229997	-0.0346399	-0.0706035	-0.0579284	-0.346116	-0.191447	-0.179322	0.195357	0.159394	0.172069	-0.116119	0.0385507	0.0506749	-0.0359636	-0.0232885	-0.311476	-0.156807	-0.144683	0.0126751	-0.275513	-0.120843	-0.108719	-0.288188	-0.133518	-0.121394	0.15467	0.166794	0.0121242	1	1	1	1	1	1	1	1	1	1	1	1	1	1	1	1	1	1	1	1
O75439	MPPB_HUMAN	0.0440504	0.134633	0.0575593	-0.0313705	-0.11668	-0.00447755	-0.126701	0.0905825	0.013509	-0.0754208	-0.16073	-0.0485279	-0.170752	-0.0770736	-0.166003	-0.251313	-0.13911	-0.261334	-0.0889298	-0.174239	-0.0620369	-0.184261	-0.0853095	0.0268929	-0.0953309	0.112202	-0.0100214	-0.122224	1	1	1	1	1	1	1	1	1	1	1	1	1	1	1	1	1	1	1	1
O75446	SAP30_HUMAN	-0.0951874	-0.0745861	-0.09074	-0.211101	-0.22346	-0.165055	-0.145043	0.0206014	0.00444747	-0.115914	-0.128272	-0.0698674	-0.0498556	-0.0161539	-0.136515	-0.148874	-0.0904688	-0.070457	-0.120361	-0.13272	-0.0743149	-0.0543031	-0.0123587	0.0460463	0.0660581	0.058405	0.0784168	0.0200118	1	1	1	1	0.884156	1	1	1	1	1	1	1	1	1	1	1	1	1	1	1
O75449	KTNA1_HUMAN	0.0266977	-0.037819	-0.146465	0.142984	0.102928	-0.123311	0.0637023	-0.0645167	-0.173163	0.116286	0.0762306	-0.150009	0.0370046	-0.108646	0.180803	0.140747	-0.0854921	0.101521	0.289449	0.249393	0.0231539	0.210167	-0.0400557	-0.266295	-0.0792818	-0.226239	-0.039226	0.187013	1	1	1	1	1	1	1	1	1	1	1	1	1	1	1	1	1	1	1	1
O75460	ERN1_HUMAN	-0.13087	-0.0988457	-0.137377	-0.43689	-0.332263	-0.464749	-0.275585	0.0320246	-0.0065067	-0.306019	-0.201393	-0.333879	-0.144715	-0.0385313	-0.338044	-0.233418	-0.365904	-0.17674	-0.299513	-0.194886	-0.327372	-0.138208	0.104626	-0.0278599	0.161304	-0.132486	0.0566778	0.189164	1	1	1	1	1	1	1	1	1	1	1	1	1	1	1	1	1	1	1	1
O75475	PSIP1_HUMAN	-0.0960423	-0.0314481	-0.0740034	0.196769	-0.12328	0.125522	0.0915503	0.0645942	0.0220389	0.292812	-0.0272373	0.221564	0.187593	-0.0425553	0.228217	-0.0918315	0.15697	0.122998	0.270773	-0.0492762	0.199525	0.165554	-0.320049	-0.0712475	-0.105219	0.248801	0.21483	-0.0339713	1	1	1	1	1	1	1	1	1	1	1	1	1	1	1	1	1	1	1	1
O75477	ERLN1_HUMAN	0.562874	0.226039	0.435077	0.51328	0.992735	0.433892	0.559843	-0.336835	-0.127797	-0.0495945	0.429861	-0.128982	-0.00303078	0.209038	0.28724	0.766696	0.207853	0.333804	0.0782024	0.557658	-0.00118512	0.124766	0.479455	-0.0793876	0.0465638	-0.558843	-0.432891	0.125951	0.660584	1	1	0.120972	0.000837	0.209999	0.066952	1	1	1	0.204537	1	1	1	0.655004	0.006978	0.904677	0.437146	1	0.060135
O75486-2	SUPT3_HUMAN	-0.350188	6.5397e-05	-0.231773	-0.728492	-0.268866	-0.265764	-0.276518	0.350253	0.118415	-0.378304	0.0813213	0.0844236	0.0736697	-0.231838	-0.728557	-0.268932	-0.26583	-0.276583	-0.496719	-0.0370934	-0.0339911	-0.0447451	0.459625	0.462727	0.451973	0.00310231	-0.00765162	-0.0107539	1	1	1	0.278197	0.955307	1	1	1	1	0.927601	1	1	1	1	0.277653	0.966267	1	1	0.708825	1
O75489	NDUS3_HUMAN	0.0467818	-0.080701	0.159144	0.260376	-0.240425	-0.554748	-0.584326	-0.127483	0.112363	0.213594	-0.287207	-0.60153	-0.631108	0.239845	0.341077	-0.159724	-0.474047	-0.503625	0.101232	-0.399569	-0.713892	-0.743471	-0.500801	-0.815124	-0.844702	-0.314323	-0.343901	-0.0295786	1	1	1	1	0.900165	0.316975	0.259322	1	1	1	0.90899	0.227504	0.203955	1	0.838851	1	0.479294	0.40417	1	0.580689
O75494-5	SRS10_HUMAN	0.142342	0.00871187	0.0776447	-0.0820691	0.165343	-0.0719268	-0.115408	-0.133631	-0.0646977	-0.224411	0.0230005	-0.214269	-0.25775	0.0689329	-0.0907809	0.156631	-0.0806387	-0.12412	-0.159714	0.0876981	-0.149572	-0.193053	0.247412	0.0101423	-0.033339	-0.23727	-0.280751	-0.0434813	1	1	1	1	1	1	1	1	1	1	1	1	0.95109	1	1	1	1	1	1	1
O75503	CLN5_HUMAN	0.0531662	0.0967706	0.125187	-0.290368	-0.14223	-0.354294	-0.334499	0.0436044	0.0720205	-0.343534	-0.195396	-0.407461	-0.387666	0.0284161	-0.387138	-0.239	-0.451065	-0.43127	-0.415554	-0.267416	-0.479481	-0.459686	0.148138	-0.063927	-0.0441319	-0.212065	-0.19227	0.0197951	1	1	1	1	1	1	1	1	1	1	1	0.981701	1	1	1	1	0.978306	0.960317	1	1
O75521-2	ECI2_HUMAN	0.125834	0.09129	0.0361502	-0.434889	-0.277663	-0.420849	-0.44183	-0.034544	-0.0896838	-0.560723	-0.403497	-0.546683	-0.567664	-0.0551398	-0.526179	-0.368953	-0.512139	-0.53312	-0.471039	-0.313813	-0.456999	-0.477981	0.157226	0.0140401	-0.00694147	-0.143186	-0.164167	-0.0209815	1	1	1	1	1	1	1	1	1	1	1	1	1	1	1	1	1	1	1	1
O75528	TADA3_HUMAN	0.21319	-0.148657	0.280686	0.0498009	-0.190075	0.0606664	-0.14295	-0.361847	0.0674957	-0.163389	-0.403265	-0.152524	-0.35614	0.429343	0.198458	-0.0414174	0.209324	0.00570695	-0.230885	-0.47076	-0.22002	-0.423636	-0.239875	0.0108656	-0.192751	0.250741	0.0471243	-0.203617	1	1	1	1	1	1	1	1	1	1	1	1	1	1	1	1	1	1	1	1
O75529-2	TAF5L_HUMAN	0.0139982	-0.120073	0.519755	-0.174156	-0.263195	-0.534004	-0.484306	-0.134072	0.505757	-0.188154	-0.277193	-0.548002	-0.498304	0.639828	-0.0540824	-0.143122	-0.413931	-0.364233	-0.693911	-0.78295	-1.05376	-1.00406	-0.0890393	-0.359849	-0.31015	-0.270809	-0.221111	0.0496983	1	1	1	1	1	1	1	1	1	1	1	1	1	1	1	1	1	1	1	0.922998
O75530-3	EED_HUMAN	0.0684173	0.416201	0.0564157	-0.0468984	-0.166905	-0.0283538	-0.169575	0.347784	-0.0120016	-0.115316	-0.235322	-0.0967711	-0.237992	-0.359786	-0.4631	-0.583106	-0.444555	-0.585776	-0.103314	-0.223321	-0.0847694	-0.225991	-0.120006	0.0185446	-0.122677	0.138551	-0.00267027	-0.141221	1	1	1	1	0.78715	1	0.875291	1	1	1	0.601087	1	0.604534	1	0.086807	0.013953	0.096648	0.019218	1	0.614708
O75531	BAF_HUMAN	-0.104558	-0.00898126	0.00897105	-0.00309018	-0.60055	0.00466883	-0.000693101	0.0955767	0.113529	0.101468	-0.495992	0.109227	0.103865	0.0179523	0.00589108	-0.591568	0.0136501	0.00828816	-0.0120612	-0.609521	-0.00430223	-0.00966416	-0.597459	0.00775901	0.00239708	0.605218	0.599856	-0.00536193	1	1	1	1	0.607812	1	1	1	1	1	0.882271	1	1	1	1	0.635817	1	1	1	0.663579
O75533	SF3B1_HUMAN	-0.0392696	-0.0826496	0.00338203	-0.468789	-0.443848	-0.4548	-0.459013	-0.04338	0.0426517	-0.42952	-0.404578	-0.415531	-0.419744	0.0860316	-0.38614	-0.361198	-0.372151	-0.376364	-0.472171	-0.44723	-0.458182	-0.462395	0.0249414	0.0139892	0.00977609	-0.0109522	-0.0151653	-0.00421316	1	1	1	0.41593	0.338038	0.419641	0.385232	1	1	0.498454	0.512536	0.464549	0.478471	1	0.631628	0.537875	0.622664	0.585944	0.43323	0.380555
O75534	CSDE1_HUMAN	0.0490485	-0.00950413	0.0343062	0.0187422	0.0559047	0.000751882	-9.96663e-05	-0.0585526	-0.0147423	-0.0303063	0.00685625	-0.0482966	-0.0491481	0.0438103	0.0282463	0.0654089	0.010256	0.00940446	-0.015564	0.0215985	-0.0335543	-0.0344059	0.0371625	-0.0179903	-0.0188419	-0.0551528	-0.0560044	-0.000851549	1	1	1	1	1	1	1	1	1	1	1	1	1	1	1	1	1	1	1	1
O75554	WBP4_HUMAN	0.120576	0.01944	0.0691715	0.449864	0.75096	0.321639	0.294172	-0.101136	-0.0514049	0.329288	0.630384	0.201063	0.173595	0.0497316	0.430424	0.73152	0.302199	0.274732	0.380692	0.681789	0.252468	0.225	0.301096	-0.128225	-0.155692	-0.429321	-0.456789	-0.0274676	1	1	1	0.789497	0.191188	1	1	1	1	1	0.403802	1	1	1	0.844252	0.212657	1	1	1	0.304893
O75569	PRKRA_HUMAN	-0.0414206	-0.0520822	-0.0392143	0.607012	0.340434	0.669288	0.549111	-0.0106616	0.00220627	0.648432	0.381854	0.710709	0.590532	0.0128679	0.659094	0.392516	0.72137	0.601194	0.646226	0.379648	0.708502	0.588326	-0.266578	0.0622762	-0.0579005	0.328855	0.208678	-0.120177	1	1	1	0.832649	1	0.709022	0.849076	1	1	0.783128	1	0.608758	0.819974	1	0.774891	0.966958	0.645128	0.798199	0.831442	1
O75570	RF1M_HUMAN	0.084322	0.0668166	-0.0216631	0.0666525	0.178184	-0.13473	0.141596	-0.0175054	-0.105985	-0.0176695	0.0938617	-0.219052	0.0572745	-0.0884796	-0.000164126	0.111367	-0.201546	0.0747798	0.0883155	0.199847	-0.113067	0.163259	0.111531	-0.201382	0.074944	-0.312913	-0.0365872	0.276326	1	1	1	1	1	1	1	1	1	1	1	1	1	1	1	1	1	1	1	1
O75582	KS6A5_HUMAN	0.0745137	-0.0648498	0.0153818	-0.555109	-0.509859	-0.61752	-0.452067	-0.139363	-0.0591318	-0.629623	-0.584372	-0.692034	-0.526581	0.0802316	-0.490259	-0.445009	-0.55267	-0.387218	-0.570491	-0.525241	-0.632902	-0.467449	0.0452502	-0.0624109	0.103042	-0.107661	0.0577913	0.165452	1	1	1	0.605427	0.532302	0.4707	0.742558	1	1	0.470291	0.500489	0.321568	0.616322	1	0.7499	0.667462	0.585072	0.881181	0.628574	0.565136
O75586	MED6_HUMAN	0.217959	0.137889	-0.00407878	0.0247031	0.41727	0.0484414	0.288716	-0.0800706	-0.222038	-0.193256	0.19931	-0.169518	0.0707566	-0.141967	-0.113185	0.279381	-0.0894472	0.150827	0.0287819	0.421348	0.0525201	0.292794	0.392566	0.0237382	0.264013	-0.368828	-0.128554	0.240274	1	1	1	1	1	1	1	1	1	1	1	1	1	1	1	1	1	1	1	1
O75592-2	MYCB2_HUMAN	0.174483	0.300234	0.220858	0.120645	-0.0321814	-0.144179	0.148226	0.125751	0.0463756	-0.0538377	-0.206664	-0.318662	-0.0262566	-0.0793758	-0.179589	-0.332416	-0.444413	-0.152008	-0.100213	-0.25304	-0.365037	-0.0726322	-0.152826	-0.264824	0.0275811	-0.111998	0.180408	0.292405	1	1	1	1	1	1	1	1	1	1	1	0.682818	1	1	1	0.574854	0.398491	1	1	0.848287
O75600	KBL_HUMAN	0.196393	0.123875	-0.0177072	0.75175	1.01214	0.901157	0.850124	-0.0725188	-0.214101	0.555356	0.815743	0.704764	0.653731	-0.141582	0.627875	0.888262	0.777283	0.726249	0.769457	1.02984	0.918864	0.867831	0.260387	0.149408	0.0983744	-0.110979	-0.162012	-0.0510331	1	1	1	1	1	1	1	1	1	1	1	1	1	1	1	1	1	1	1	1
O75607	NPM3_HUMAN	0.217754	-0.00792739	0.0908546	-1.00268	-0.195892	-0.607023	-0.675369	-0.225681	-0.126899	-1.22043	-0.413645	-0.824777	-0.893123	0.098782	-0.994752	-0.187964	-0.599096	-0.667442	-1.09353	-0.286746	-0.697878	-0.766224	0.806788	0.395657	0.32731	-0.411132	-0.479478	-0.0683462	1	1	1	0.128981	1	0.544287	0.404012	1	1	0.045278	0.867221	0.223576	0.177928	1	0.131662	1	0.556092	0.431126	0.089383	1
O75616	ERAL1_HUMAN	-0.210312	-0.036042	-0.0320589	-0.210401	-0.434618	-0.358885	-0.252759	0.17427	0.178253	-8.84427e-05	-0.224306	-0.148573	-0.0424464	0.00398313	-0.174359	-0.398576	-0.322843	-0.216717	-0.178342	-0.402559	-0.326826	-0.2207	-0.224217	-0.148484	-0.0423579	0.0757331	0.181859	0.106126	1	1	1	1	1	1	1	1	1	1	1	1	1	1	1	1	1	1	1	1
O75643	U520_HUMAN	-0.0651976	0.0694375	-0.0147709	-0.182294	-0.318345	-0.221918	-0.178137	0.134635	0.0504267	-0.117097	-0.253147	-0.156721	-0.112939	-0.0842083	-0.251732	-0.387782	-0.291356	-0.247574	-0.167523	-0.303574	-0.207148	-0.163366	-0.136051	-0.0396243	0.00415732	0.0964262	0.140208	0.0437816	1	1	1	1	0.393382	0.848182	0.965807	1	1	1	0.702078	1	1	1	0.790195	0.236367	0.601033	0.737063	1	0.491499
O75648-3	MTU1_HUMAN	0.158936	0.0912471	0.206755	-0.178363	0.258116	-0.31981	-0.147863	-0.0676885	0.047819	-0.337299	0.0991805	-0.478746	-0.306798	0.115507	-0.26961	0.166869	-0.411057	-0.23911	-0.385118	0.0513615	-0.526565	-0.354617	0.436479	-0.141447	0.0305008	-0.577926	-0.405979	0.171948	1	1	1	1	1	1	1	1	1	1	1	1	1	1	1	1	1	1	1	1
O75663-2	TIPRL_HUMAN	-0.511667	0.0320143	-0.386845	-0.284889	-0.638958	-0.178719	-0.419309	0.543682	0.124822	0.226779	-0.127291	0.332949	0.0923582	-0.41886	-0.316903	-0.670973	-0.210733	-0.451324	0.101957	-0.252113	0.208127	-0.032464	-0.35407	0.10617	-0.134421	0.46024	0.219649	-0.240591	0.156492	1	1	0.289061	0.001872	0.719763	0.049795	0.303054	1	0.507821	0.958773	0.137395	1	1	0.203935	0.001224	0.566566	0.03179	1	0.335879
O75683	SURF6_HUMAN	-0.0296931	-0.128284	0.0549716	-0.265044	-0.169581	-0.0658198	-0.169795	-0.0985906	0.0846647	-0.235351	-0.139888	-0.0361267	-0.140101	0.183255	-0.13676	-0.0412974	0.062464	-0.0415107	-0.320015	-0.224553	-0.120791	-0.224766	0.0954627	0.199224	0.0952493	0.103761	-0.000213385	-0.103975	1	1	1	0.969152	1	1	1	1	1	1	1	1	1	1	1	1	1	1	0.877634	0.967821
O75688	PPM1B_HUMAN	-0.158226	-0.172867	-0.212029	0.460649	0.30949	0.403892	0.398586	-0.0146415	-0.0538037	0.618875	0.467716	0.562118	0.556811	-0.0391621	0.633516	0.482357	0.576759	0.571453	0.672678	0.521519	0.615921	0.610615	-0.151159	-0.056757	-0.0620635	0.0944019	0.0890955	-0.00530647	1	1	1	0.85643	0.949801	0.933317	0.889182	1	1	0.56547	0.781136	0.592617	0.634364	1	0.565123	0.662004	0.614309	0.599286	0.522484	0.645156
O75691	UTP20_HUMAN	-0.138471	-0.0605486	-0.11394	-0.14322	-0.25189	-0.123271	-0.137509	0.0779225	0.0245311	-0.00474874	-0.113419	0.0151999	0.000962527	-0.0533913	-0.0826712	-0.191341	-0.0627226	-0.0769599	-0.0292799	-0.13795	-0.00933123	-0.0235686	-0.10867	0.0199487	0.00571127	0.128619	0.114381	-0.0142374	1	1	1	1	0.505866	1	1	1	1	1	1	1	1	1	1	0.758247	1	1	1	1
O75695	XRP2_HUMAN	0.0301303	8.79561e-05	0.104308	0.524349	-0.0265954	0.692365	0.688122	-0.0300424	0.0741772	0.494219	-0.0567257	0.662235	0.657992	0.10422	0.524261	-0.0266834	0.692277	0.688034	0.420042	-0.130903	0.588058	0.583814	-0.550945	0.168016	0.163773	0.718961	0.714717	-0.0042432	1	1	1	0.967588	1	0.703816	0.675593	1	1	1	1	0.696072	0.743826	1	0.983267	1	0.708917	0.693	1	1
O75717	WDHD1_HUMAN	-0.0225939	0.0393635	-0.0119426	0.135306	0.0770369	0.10932	0.0654181	0.0619574	0.0106512	0.1579	0.0996308	0.131914	0.0880119	-0.0513061	0.0959425	0.0376734	0.0699569	0.0260546	0.147249	0.0889795	0.121263	0.0773607	-0.0582691	-0.0259856	-0.069888	0.0322835	-0.0116189	-0.0439023	1	1	1	0.889209	1	1	1	1	1	0.769855	1	0.84133	1	1	1	1	1	1	0.881836	1
O75746	CMC1_HUMAN	-0.057531	-0.00517259	0.0195631	0.409082	0.179072	0.403087	0.498836	0.0523584	0.0770941	0.466613	0.236603	0.460618	0.556367	0.0247357	0.414254	0.184245	0.40826	0.504008	0.389518	0.159509	0.383524	0.479273	-0.230009	-0.00599418	0.0897543	0.224015	0.319764	0.0957484	1	1	1	1	1	1	1	1	1	1	1	1	1	1	1	1	1	1	1	1
O75792	RNH2A_HUMAN	0.0308566	0.183495	0.194733	0.715285	0.412307	0.76901	0.791512	0.152639	0.163876	0.684428	0.38145	0.738154	0.760655	0.0112373	0.53179	0.228811	0.585515	0.608017	0.520552	0.217574	0.574278	0.596779	-0.302978	0.0537253	0.0762268	0.356704	0.379205	0.0225015	1	1	1	0.553208	0.852709	0.4568	0.393521	1	1	0.590926	1	0.448088	0.441904	1	0.853993	1	0.72726	0.67084	0.925193	1
O75794	CD123_HUMAN	-0.0161933	0.00333757	0.0975807	-0.386	-0.581536	-0.18094	-0.0778805	0.0195309	0.113774	-0.369807	-0.565343	-0.164746	-0.0616871	0.0942431	-0.389338	-0.584874	-0.184277	-0.081218	-0.483581	-0.679117	-0.278521	-0.175461	-0.195536	0.205061	0.30812	0.400597	0.503656	0.103059	1	1	1	1	1	1	1	1	1	1	1	1	1	1	1	1	1	1	1	1
O75808-2	CAN15_HUMAN	0.465526	0.383833	0.290544	0.355506	-0.42447	-0.0556722	-0.104648	-0.0816928	-0.174982	-0.11002	-0.889996	-0.521198	-0.570173	-0.093289	-0.0283269	-0.808303	-0.439505	-0.488481	0.0649621	-0.715014	-0.346216	-0.395192	-0.779976	-0.411178	-0.460154	0.368798	0.319823	-0.0489754	1	1	1	1	1	1	1	1	1	1	0.951497	1	1	1	1	0.914405	1	1	1	1
O75818-2	RPP40_HUMAN	0.0263765	0.132938	-0.0321799	-0.492174	-0.812759	-0.191112	-0.194958	0.106562	-0.0585564	-0.51855	-0.839135	-0.217488	-0.221335	-0.165118	-0.625112	-0.945697	-0.32405	-0.327896	-0.459994	-0.780579	-0.158932	-0.162778	-0.320585	0.301062	0.297216	0.621647	0.617801	-0.00384602	1	1	1	1	0.417897	1	1	1	1	0.998956	0.482687	1	1	1	0.83525	0.295472	1	1	1	0.51639
O75821	EIF3G_HUMAN	0.0105509	-0.0668025	-0.139322	0.344697	0.226317	0.329544	0.294555	-0.0773534	-0.149873	0.334146	0.215766	0.318993	0.284004	-0.0725191	0.4115	0.29312	0.396347	0.361358	0.484019	0.365639	0.468866	0.433877	-0.11838	-0.0151527	-0.050142	0.103227	0.0682376	-0.0349893	1	1	1	0.580498	0.788925	0.599608	0.675593	1	1	0.609302	0.931955	0.586153	0.735879	1	0.411936	0.595759	0.412407	0.493314	0.266184	0.436162
O75822	EIF3J_HUMAN	-0.100824	-0.0496536	0.0154012	0.925908	0.185422	1.11586	1.05404	0.05117	0.116225	1.02673	0.286246	1.21668	1.15487	0.0650549	0.975562	0.235076	1.16551	1.1037	0.910507	0.170021	1.10045	1.03864	-0.740486	0.189947	0.128135	0.930433	0.868621	-0.061812	1	1	1	5.3e-05	0.497208	5e-06	9e-06	1	1	1.9e-05	0.194218	2e-06	4e-06	1	2.8e-05	0.293301	4e-06	5e-06	5.5e-05	0.640274
O75828	CBR3_HUMAN	-0.142974	0.0267257	-0.0656516	0.817875	1.32764	1.31381	1.17274	0.1697	0.0773224	0.960849	1.47061	1.45679	1.31571	-0.0923773	0.791149	1.30091	1.28709	1.14602	0.883527	1.39329	1.37946	1.23839	0.509763	0.495938	0.354866	-0.0138247	-0.154897	-0.141072	1	1	1	1	0.890218	1	1	1	1	1	0.944516	0.949286	1	1	1	0.922663	1	1	1	0.93652
O75843	AP1G2_HUMAN	-0.0446124	0.00183424	0.0576958	0.00630472	-0.0838753	0.183908	-0.00892504	0.0464467	0.102308	0.0509172	-0.0392629	0.22852	0.0356874	0.0558616	0.00447048	-0.0857096	0.182073	-0.0107593	-0.0513911	-0.141571	0.126212	-0.0666209	-0.09018	0.177603	-0.0152298	0.267783	0.0749503	-0.192833	1	1	1	1	1	1	1	1	1	1	1	1	1	1	1	1	1	1	1	1
O75844	FACE1_HUMAN	-0.0711555	0.144232	-0.0329627	-0.0243913	-0.206858	0.0446909	0.135034	0.215388	0.0381929	0.0467642	-0.135703	0.115846	0.206189	-0.177195	-0.168624	-0.351091	-0.0995416	-0.00919877	0.00857132	-0.173895	0.0776536	0.167996	-0.182467	0.0690822	0.159425	0.251549	0.341892	0.0903428	1	1	1	1	0.199641	1	0.667925	1	1	1	0.65435	0.783505	0.267918	1	0.509198	0.015316	0.969426	1	1	0.382458
O75874	IDHC_HUMAN	-0.264851	-0.0956473	-0.156954	0.858262	0.505951	1.18685	1.118	0.169204	0.107897	1.12311	0.770802	1.4517	1.38285	-0.0613065	0.953909	0.601598	1.28249	1.21365	1.01522	0.662904	1.3438	1.27496	-0.352311	0.328584	0.25974	0.680895	0.612051	-0.0688434	1	1	1	0.003006	0.065694	0.000161	0.000271	1	1	0.000298	0.005852	1.8e-05	3.2e-05	1	0.001224	0.025967	6.7e-05	0.000123	0.00083	0.01649
O75879	GATB_HUMAN	-0.00708591	-0.0336471	-0.0434635	0.251072	0.110765	0.200747	0.0981901	-0.0265612	-0.0363776	0.258158	0.117851	0.207833	0.105276	-0.0098164	0.284719	0.144412	0.234394	0.131837	0.294535	0.154228	0.244211	0.141654	-0.140307	-0.0503248	-0.152882	0.0899823	-0.0125747	-0.102557	1	1	1	1	1	1	1	1	1	1	1	1	1	1	0.97068	1	1	1	1	1
O75884-2	RBBP9_HUMAN	0.0850198	0.0221638	0.0351095	0.039685	0.0439665	0.0658541	0.0759168	-0.0628559	-0.0499102	-0.0453347	-0.0410533	-0.0191657	-0.00910298	0.0129457	0.0175212	0.0218026	0.0436902	0.053753	0.00457551	0.00885693	0.0307445	0.0408073	0.00428142	0.026169	0.0362317	0.0218876	0.0319503	0.0100627	1	1	1	1	1	1	1	1	1	1	1	1	1	1	1	1	1	1	1	1
O75886	STAM2_HUMAN	0.188022	0.139414	0.155175	0.169694	0.286526	0.0734847	-0.0068412	-0.048608	-0.0328472	-0.0183273	0.0985041	-0.114537	-0.194863	0.0157608	0.0302807	0.147112	-0.0659291	-0.146255	0.0145199	0.131351	-0.0816899	-0.162016	0.116831	-0.0962098	-0.176536	-0.213041	-0.293367	-0.0803259	1	1	1	1	1	1	1	1	1	1	1	1	1	1	1	1	1	1	1	1
O75891	AL1L1_HUMAN	-0.102406	-0.0273826	0.059401	1.81624	1.68854	1.94873	1.96842	0.075023	0.161807	1.91864	1.79094	2.05113	2.07082	0.0867836	1.84362	1.71592	1.97611	1.9958	1.75683	1.62914	1.88933	1.90902	-0.127698	0.132494	0.152183	0.260192	0.279881	0.0196896	1	1	1	0.001527	0.001868	0.000804	0.000708	1	1	0.000931	0.001473	0.000453	0.000443	1	0.001309	0.001597	0.000714	0.000655	0.002419	0.003028
O75915	PRAF3_HUMAN	0.161307	0.0247786	0.0701142	0.870954	0.953768	0.900956	0.957188	-0.136528	-0.0911925	0.709648	0.792461	0.739649	0.795881	0.0453357	0.846176	0.928989	0.876178	0.932409	0.80084	0.883653	0.830842	0.887074	0.082813	0.0300018	0.0862333	-0.0528113	0.00342026	0.0562315	1	1	1	0.003315	0.001	0.002571	0.00147	1	1	0.017047	0.005852	0.011027	0.006481	1	0.004443	0.001301	0.003108	0.001796	0.007671	0.00241
O75928-3	PIAS2_HUMAN	-0.422923	-0.133067	-0.474793	-0.670241	-0.619085	-0.344458	-0.746794	0.289856	-0.0518701	-0.247318	-0.196162	0.0784648	-0.323871	-0.341726	-0.537174	-0.486018	-0.211391	-0.613727	-0.195448	-0.144292	0.130335	-0.272001	0.0511565	0.325783	-0.0765526	0.274627	-0.127709	-0.402336	1	1	1	1	1	1	1	1	1	1	1	1	1	1	1	1	1	1	1	1
O75934	SPF27_HUMAN	-0.12459	-0.057155	-0.0321663	0.161803	0.2855	0.262966	0.29795	0.0674353	0.092424	0.286393	0.41009	0.387556	0.422541	0.0249887	0.218958	0.342655	0.320121	0.355105	0.193969	0.317666	0.295132	0.330117	0.123697	0.101163	0.136147	-0.0225339	0.0124506	0.0349845	1	1	1	1	1	1	1	1	1	1	1	1	1	1	1	1	1	1	1	1
O75935-3	DCTN3_HUMAN	0.253147	0.0618561	0.0815813	0.157376	0.404618	0.252899	0.347649	-0.191291	-0.171566	-0.0957714	0.15147	-0.000248782	0.094502	0.0197251	0.0955199	0.342762	0.191043	0.285793	0.0757948	0.323037	0.171317	0.266068	0.247242	0.0955226	0.190273	-0.151719	-0.0569685	0.0947508	1	1	1	1	1	1	1	1	1	1	1	1	1	1	1	1	1	1	1	1
O75937	DNJC8_HUMAN	0.255871	-0.0324912	0.0953179	-0.027786	1.08351	-0.108967	-0.00565975	-0.288362	-0.160553	-0.283657	0.827641	-0.364837	-0.26153	0.127809	0.00470524	1.116	-0.0764755	0.0268314	-0.123104	0.988194	-0.204285	-0.100978	1.1113	-0.0811807	0.0221262	-1.19248	-1.08917	0.103307	1	1	1	1	0.409841	1	1	1	1	1	0.759498	1	1	1	1	0.392034	1	1	1	0.556578
O75940	SPF30_HUMAN	-0.202869	0.082564	-0.0964311	-0.239727	-0.581801	-0.151335	-0.275434	0.285433	0.106438	-0.0368579	-0.378932	0.0515343	-0.0725645	-0.178995	-0.322291	-0.664365	-0.233899	-0.357998	-0.143296	-0.48537	-0.0549041	-0.179003	-0.342074	0.0883922	-0.0357066	0.430466	0.306367	-0.124099	1	1	1	1	0.980908	1	1	1	1	1	1	1	1	1	1	0.934982	1	1	1	1
O75947	ATP5H_HUMAN	0.0768701	-0.0354409	0.0867398	-0.451726	-0.435816	-0.467404	-0.431182	-0.112311	0.00986972	-0.528596	-0.512686	-0.544274	-0.508052	0.122181	-0.416285	-0.400375	-0.431963	-0.395741	-0.538466	-0.522556	-0.554144	-0.517922	0.0159097	-0.0156785	0.020544	-0.0315882	0.00463425	0.0362224	1	1	1	1	0.98979	1	1	1	1	1	1	0.981672	1	1	1	1	1	1	1	0.967843
O75955	FLOT1_HUMAN	0.0481566	0.0348705	0.108444	0.784783	0.95662	0.846631	0.943492	-0.0132861	0.0602874	0.736626	0.908463	0.798475	0.895335	0.0735735	0.749912	0.92175	0.811761	0.908622	0.676339	0.848176	0.738187	0.835048	0.171837	0.0618486	0.158709	-0.109989	-0.013128	0.0968609	1	1	1	0.394605	0.143407	0.296083	0.204645	1	1	0.454257	0.223141	0.320249	0.245594	1	0.451037	0.168036	0.339881	0.234129	0.593546	0.256168
O75964	ATP5L_HUMAN	-0.0458672	-0.0271375	0.00630391	-0.379672	-0.634819	-0.458091	-0.429584	0.0187297	0.0521711	-0.333805	-0.588951	-0.412224	-0.383717	0.0334414	-0.352535	-0.607681	-0.430953	-0.402447	-0.385976	-0.641122	-0.464395	-0.435888	-0.255146	-0.0784185	-0.0499122	0.176728	0.205234	0.0285062	1	1	1	0.804905	0.202663	0.595758	0.639261	1	1	0.935651	0.327939	0.651849	0.756655	1	0.8858	0.239718	0.662197	0.706566	0.852705	0.229641
O75976	CBPD_HUMAN	0.177577	-0.067138	0.100753	-0.94007	-0.870032	-0.925742	-0.788111	-0.244715	-0.0768241	-1.11765	-1.04761	-1.10332	-0.965688	0.167891	-0.872932	-0.802894	-0.858604	-0.720973	-1.04082	-0.970786	-1.0265	-0.888864	0.0700379	0.0143283	0.151959	-0.0557096	0.0819212	0.137631	1	1	1	0.091025	0.081587	0.085717	0.168483	1	1	0.033003	0.039358	0.029982	0.06832	1	0.125371	0.118811	0.124761	0.234129	0.056509	0.056315
O76003	GLRX3_HUMAN	0.198532	0.101815	0.179527	0.628707	0.49741	0.679048	0.674182	-0.0967167	-0.019005	0.430175	0.298878	0.480516	0.47565	0.0777117	0.526892	0.395595	0.577233	0.572367	0.44918	0.317883	0.499521	0.494655	-0.131297	0.0503408	0.0454751	0.181638	0.176772	-0.00486567	1	1	1	0.024698	0.059713	0.013567	0.013948	1	1	0.165101	0.454538	0.088688	0.101842	1	0.069025	0.160798	0.036274	0.037667	0.154593	0.365187
O76014	KRT37_HUMAN	-0.232773	-0.00104401	-0.138634	-0.179727	0.347787	0.234445	0.409485	0.231729	0.0941393	0.0530465	0.580561	0.467218	0.642258	-0.13759	-0.178683	0.348831	0.235489	0.410529	-0.0410927	0.486421	0.373078	0.548119	0.527514	0.414171	0.589212	-0.113343	0.0616977	0.17504	1	1	1	1	1	1	1	1	1	1	1	1	1	1	1	1	1	1	1	1
O76021	RL1D1_HUMAN	0.184458	0.0286723	0.108162	-0.212539	-0.172875	-0.177636	-0.234269	-0.155786	-0.0762959	-0.396998	-0.357334	-0.362095	-0.418728	0.07949	-0.241212	-0.201548	-0.206309	-0.262942	-0.320702	-0.281038	-0.285799	-0.342432	0.0396641	0.0349031	-0.0217299	-0.00476102	-0.0613941	-0.0566331	1	1	1	1	1	1	1	1	1	0.909798	0.914588	0.898535	0.811063	1	1	1	1	1	1	1
O76024	WFS1_HUMAN	-0.210315	-0.242215	-0.0344472	0.756867	0.612334	0.941209	1.00639	-0.0318998	0.175868	0.967182	0.822649	1.15152	1.2167	0.207768	0.999082	0.854549	1.18342	1.2486	0.791315	0.646781	0.975657	1.04083	-0.144534	0.184342	0.24952	0.328875	0.394054	0.0651781	1	1	1	0.003049	0.009798	0.00046	0.000235	1	1	0.000356	0.00133	5.3e-05	3.2e-05	1	0.000266	0.00071	4.1e-05	2.3e-05	0.002597	0.008332
O76027	ANXA9_HUMAN	-0.50539	-0.232076	0.0571224	0.840643	1.06201	1.62369	1.80883	0.273314	0.562513	1.34603	1.5674	2.12908	2.31422	0.289198	1.07272	1.29409	1.85577	2.04091	0.78352	1.00489	1.56657	1.75171	0.22137	0.78305	0.968189	0.56168	0.746819	0.185139	1	1	1	1	1	1	0.958631	1	1	1	1	0.845726	0.812837	1	1	1	1	0.897595	1	1
O76031	CLPX_HUMAN	0.00316525	0.0559229	-0.0275769	-0.0979944	0.00530539	-0.129617	-0.189204	0.0527577	-0.0307421	-0.10116	0.00214014	-0.132783	-0.192369	-0.0834998	-0.153917	-0.0506175	-0.18554	-0.245127	-0.0704175	0.0328823	-0.102041	-0.161627	0.1033	-0.0316231	-0.0912094	-0.134923	-0.194509	-0.0595863	1	1	1	1	1	1	1	1	1	1	1	1	1	1	1	1	1	1	1	1
O76041-2	NEBL_HUMAN	-0.189693	-0.0078354	-0.089853	0.427768	0.567051	0.510318	0.38142	0.181858	0.0998401	0.617461	0.756744	0.700011	0.571113	-0.0820176	0.435604	0.574886	0.518153	0.389255	0.517621	0.656904	0.600171	0.471273	0.139282	0.0825493	-0.0463483	-0.056733	-0.185631	-0.128898	1	1	1	0.989744	0.586462	0.814935	0.982368	1	1	0.66337	0.410803	0.467588	0.704706	1	0.98721	0.588047	0.816455	0.996179	0.898845	0.515182
O76054-5	S14L2_HUMAN	0.0138223	0.0490663	0.127865	-0.213433	-0.21719	-0.18951	-0.0906152	0.0352441	0.114043	-0.227256	-0.231012	-0.203332	-0.104438	0.0787991	-0.2625	-0.266256	-0.238576	-0.139682	-0.341299	-0.345055	-0.317375	-0.218481	-0.00375649	0.0239233	0.122818	0.0276798	0.126575	0.0988948	1	1	1	1	1	1	1	1	1	1	1	1	1	1	1	1	1	1	1	1
O76070	SYUG_HUMAN	-0.0976222	-0.283245	-0.0845187	-2.28997	-2.6666	-3.33358	-3.88014	-0.185623	0.0131035	-2.19235	-2.56898	-3.23595	-3.78251	0.198727	-2.00673	-2.38336	-3.05033	-3.59689	-2.20545	-2.58208	-3.24906	-3.79562	-0.376633	-1.04361	-1.59016	-0.666974	-1.21353	-0.546559	1	1	1	0.259407	0.094407	0.044045	0.015902	1	1	0.284361	0.14028	0.045842	0.020125	1	0.383992	0.150291	0.069324	0.026201	0.309141	0.127881
O76071	CIAO1_HUMAN	0.0923255	-0.0359423	0.0180522	0.374767	0.142183	0.347146	0.320278	-0.128268	-0.0742733	0.282442	0.0498573	0.25482	0.227952	0.0539945	0.410709	0.178125	0.383088	0.35622	0.356715	0.124131	0.329094	0.302226	-0.232584	-0.0276212	-0.0544893	0.204963	0.178095	-0.0268681	1	1	1	1	1	1	1	1	1	1	1	1	1	1	1	1	1	1	1	1
O76075-2	DFFB_HUMAN	-0.535249	-0.0339455	-0.360661	-1.26624	-0.50172	-0.83076	-0.814811	0.501303	0.174588	-0.730986	0.0335287	-0.295511	-0.279562	-0.326715	-1.23229	-0.467775	-0.796815	-0.780866	-0.905574	-0.141059	-0.470099	-0.45415	0.764515	0.435475	0.451424	-0.32904	-0.313091	0.0159489	1	1	1	0.844363	1	1	1	1	1	1	1	1	1	1	0.879705	1	1	1	1	1
O76094	SRP72_HUMAN	0.0643968	-0.0208298	0.221264	-0.109281	-0.346692	-0.240383	-0.139393	-0.0852266	0.156868	-0.173678	-0.411089	-0.30478	-0.20379	0.242094	-0.0884514	-0.325862	-0.219554	-0.118564	-0.330546	-0.567956	-0.461648	-0.360658	-0.237411	-0.131102	-0.0301121	0.106308	0.207299	0.10099	1	1	1	1	0.402444	0.861133	1	1	1	1	0.328084	0.600852	0.961732	1	1	0.46787	0.945408	1	0.645643	0.090246
O94760	DDAH1_HUMAN	0.308562	0.0236228	0.238993	1.07988	1.87933	1.4332	1.37822	-0.284939	-0.0695689	0.771322	1.57077	1.12463	1.06965	0.21537	1.05626	1.8557	1.40957	1.35459	0.840891	1.64033	1.1942	1.13922	0.799443	0.353312	0.298332	-0.446132	-0.501112	-0.05498	1	1	1	0.031727	0.000211	0.003672	0.004803	1	1	0.162182	0.001554	0.020798	0.029559	1	0.034926	0.000253	0.004166	0.005273	0.123462	0.000956
O94761	RECQ4_HUMAN	-0.0651907	-0.011765	-0.106486	-0.262176	0.0630144	-0.32885	-0.0798845	0.0534257	-0.0412953	-0.196986	0.128205	-0.26366	-0.0146938	-0.0947209	-0.250411	0.0747794	-0.317085	-0.0681195	-0.155691	0.1695	-0.222364	0.0266015	0.325191	-0.0666737	0.182292	-0.391865	-0.142899	0.248966	1	1	1	1	1	1	1	1	1	1	1	1	1	1	1	1	1	1	1	1
O94762-2	RECQ5_HUMAN	0.472356	0.362388	0.0496139	-0.169396	0.33613	-0.299578	0.0154976	-0.109968	-0.422742	-0.641752	-0.136226	-0.771934	-0.456858	-0.312774	-0.531783	-0.0262578	-0.661966	-0.34689	-0.219009	0.286516	-0.349192	-0.0341163	0.505525	-0.130183	0.184893	-0.635708	-0.320632	0.315076	1	1	1	1	1	1	1	1	1	0.781852	1	0.512934	0.986286	1	0.949074	1	0.713466	1	1	1
O94776	MTA2_HUMAN	0.0366026	-0.049238	-0.0648318	0.0187728	0.103675	0.0426016	0.158247	-0.0858406	-0.101434	-0.0178298	0.0670725	0.00599904	0.121644	-0.0155938	0.0680108	0.152913	0.0918396	0.207485	0.0836046	0.168507	0.107433	0.223079	0.0849023	0.0238288	0.139474	-0.0610735	0.0545717	0.115645	1	1	1	1	1	1	1	1	1	1	1	1	1	1	1	1	1	1	1	1
O94804	STK10_HUMAN	0.135788	-0.0896495	0.0127948	0.0299722	-0.184211	0.015338	0.0135084	-0.225437	-0.122993	-0.105815	-0.319999	-0.12045	-0.122279	0.102444	0.119622	-0.0945616	0.104988	0.103158	0.0171774	-0.197006	0.00254323	0.000713569	-0.214183	-0.0146342	-0.0164638	0.199549	0.197719	-0.00182966	1	1	1	1	1	1	1	1	1	1	1	1	1	1	1	1	1	1	1	1
O94808	GFPT2_HUMAN	-0.000929213	-0.0544266	-0.0594079	0.455737	0.570886	0.60613	0.624819	-0.0534974	-0.0584787	0.456666	0.571815	0.60706	0.625748	-0.00498126	0.510164	0.625312	0.660557	0.679246	0.515145	0.630294	0.665538	0.684227	0.115149	0.150393	0.169082	0.0352445	0.0539334	0.0186889	1	1	1	0.601115	0.256146	0.289283	0.251572	1	1	0.590926	0.325996	0.262005	0.255552	1	0.492623	0.197579	0.221383	0.193396	0.514709	0.216511
O94817	ATG12_HUMAN	0.0543961	0.050362	0.119305	0.0888171	-0.0944118	-0.00527756	-0.0397103	-0.00403412	0.0649089	0.034421	-0.148808	-0.0596737	-0.0941064	0.068943	0.0384551	-0.144774	-0.0556396	-0.0900723	-0.0304879	-0.213717	-0.124583	-0.159015	-0.183229	-0.0940947	-0.128527	0.0891342	0.0547015	-0.0344327	1	1	1	1	1	1	1	1	1	1	1	1	1	1	1	1	1	1	1	1
O94822	LTN1_HUMAN	-0.149253	-0.0858264	0.898954	2.56524	1.06736	2.51579	2.28576	0.0634265	1.04821	2.71449	1.21662	2.66505	2.43501	0.984781	2.65107	1.15319	2.60162	2.37158	1.66629	0.16841	1.61684	1.3868	-1.49788	-0.0494458	-0.279482	1.44843	1.21839	-0.230037	1	1	1	0.000375	0.103745	0.000412	0.000915	1	1	0.000209	0.071899	0.000207	0.000523	1	0.000255	0.076053	0.000282	0.000704	0.014585	1
O94826	TOM70_HUMAN	0.139359	-0.0155123	0.0404271	-0.174101	-0.116999	-0.31025	-0.270265	-0.154871	-0.0989317	-0.31346	-0.256358	-0.449609	-0.409624	0.0559395	-0.158589	-0.101487	-0.294738	-0.254753	-0.214528	-0.157426	-0.350677	-0.310693	0.0571022	-0.136149	-0.0961642	-0.193251	-0.153266	0.0399845	1	1	1	1	1	0.775907	0.859128	1	1	0.811415	0.909508	0.376735	0.48732	1	1	1	0.840347	0.913753	1	1
O94851-5	MICA2_HUMAN	-0.0907276	-0.0710191	-0.109938	0.613251	0.859463	0.9837	0.918025	0.0197085	-0.0192104	0.703979	0.950191	1.07443	1.00875	-0.0389189	0.68427	0.930482	1.05472	0.989044	0.723189	0.969401	1.09364	1.02796	0.246212	0.370449	0.304774	0.124236	0.0585612	-0.0656751	1	1	1	1	0.69726	0.709022	0.742856	1	1	1	0.711637	0.579253	0.67609	1	1	0.641228	0.648327	0.690847	1	0.659304
O94855	SC24D_HUMAN	-0.0914317	0.0714307	0.000184147	0.183764	-0.18096	0.169423	0.0965999	0.162862	0.0916158	0.275195	-0.089528	0.260855	0.188032	-0.0712465	0.112333	-0.25239	0.0979924	0.0251693	0.183579	-0.181144	0.169239	0.0964158	-0.364723	-0.0143405	-0.0871636	0.350383	0.27756	-0.0728231	1	1	1	1	0.956955	1	1	1	1	0.862934	1	0.821461	1	1	1	0.764443	1	1	1	1
O94874	UFL1_HUMAN	-0.00868926	0.0155822	0.0468774	0.301732	0.0267203	0.287968	0.204668	0.0242715	0.0555666	0.310422	0.0354096	0.296657	0.213357	0.0312951	0.28615	0.0111381	0.272386	0.189086	0.254855	-0.0201571	0.241091	0.15779	-0.275012	-0.0137646	-0.0970647	0.261248	0.177947	-0.0833001	1	1	1	0.898715	1	0.908465	1	1	1	0.896391	1	0.84339	1	1	0.9641	1	0.970381	1	1	1
O94875-7	SRBS2_HUMAN	-0.0784098	-0.0639617	0.0818426	-0.11497	-0.0173033	-0.00282576	0.157196	0.014448	0.160252	-0.0365605	0.0611065	0.075584	0.235605	0.145804	-0.0510086	0.0466584	0.061136	0.221157	-0.196813	-0.0991459	-0.0846684	0.075353	0.097667	0.112145	0.272166	0.0144775	0.174499	0.160021	1	1	1	1	1	1	1	1	1	1	1	1	1	1	1	1	1	1	1	1
O94888	UBXN7_HUMAN	-0.180123	-0.157006	-0.153379	-0.421151	-0.760444	-0.397685	-0.403437	0.0231162	0.0267436	-0.241028	-0.580321	-0.217563	-0.223315	0.00362741	-0.264145	-0.603437	-0.240679	-0.246431	-0.267772	-0.607065	-0.244306	-0.250058	-0.339293	0.0234656	0.0177137	0.362758	0.357006	-0.00575192	1	1	1	0.586346	0.059462	0.617987	0.574825	1	1	1	0.234699	1	1	1	1	0.161746	1	0.990535	1	0.184282
O94901-5	SUN1_HUMAN	-0.000113695	-0.0307597	-0.0299655	-0.872158	-0.94952	-0.854081	-0.951468	-0.030646	-0.0298518	-0.872045	-0.949407	-0.853967	-0.951354	0.000794216	-0.841399	-0.918761	-0.823321	-0.920708	-0.842193	-0.919555	-0.824115	-0.921502	-0.0773618	0.0180776	-0.0793093	0.0954394	-0.00194746	-0.0973869	1	1	1	0.011169	0.003651	0.0126	0.00519	1	1	0.011756	0.00477	0.011685	0.005491	1	0.014566	0.004896	0.015585	0.00653	0.016291	0.005925
O94903	PROSC_HUMAN	-0.144074	-0.00485367	-0.145957	-0.093268	-0.171055	0.032221	-0.0167536	0.13922	-0.00188323	0.050806	-0.0269815	0.176295	0.12732	-0.141104	-0.0884143	-0.166202	0.0370747	-0.0118999	0.0526892	-0.0250982	0.178178	0.129204	-0.0777874	0.125489	0.0765144	0.203276	0.154302	-0.0489747	1	1	1	1	1	1	1	1	1	1	1	1	1	1	1	1	1	1	1	1
O94906	PRP6_HUMAN	0.286518	0.117569	0.154875	-0.0643701	0.293837	-0.155182	-0.118002	-0.168949	-0.131643	-0.350888	0.00731978	-0.4417	-0.40452	0.037306	-0.181939	0.176269	-0.272751	-0.235571	-0.219245	0.138963	-0.310057	-0.272877	0.358208	-0.0908118	-0.0536321	-0.449019	-0.41184	0.0371797	1	1	1	1	0.0866	0.687879	0.876266	1	1	0.054655	1	0.011396	0.021939	1	0.574048	0.452369	0.167041	0.268772	0.389773	0.722879
O94919	ENDD1_HUMAN	0.0766098	-0.019605	0.0752333	0.740544	0.909818	1.01057	1.16609	-0.0962147	-0.00137649	0.663934	0.833208	0.933962	1.08948	0.0948383	0.760149	0.929423	1.03018	1.1857	0.665311	0.834585	0.935339	1.09086	0.169274	0.270028	0.425547	0.100754	0.256273	0.155519	1	1	1	1	0.82633	0.897961	0.744656	1	1	1	0.990622	0.93134	0.830387	1	1	0.834681	0.894893	0.750984	1	0.953925
O94925-3	GLSK_HUMAN	0.0961577	0.0372145	0.0930868	0.59201	0.385923	0.608026	0.593048	-0.0589432	-0.00307084	0.495853	0.289765	0.511869	0.496891	0.0558724	0.554796	0.348708	0.570812	0.555834	0.498923	0.292836	0.514939	0.499962	-0.206087	0.016016	0.00103813	0.222103	0.207126	-0.0149778	1	1	1	0.206413	0.463771	0.167381	0.182987	1	1	0.352882	0.824939	0.278348	0.323566	1	0.257885	0.570866	0.216791	0.232136	0.374304	0.771788
O94927	HAUS5_HUMAN	-0.299445	-0.281372	-0.256525	-0.130413	-0.338326	-0.147887	-0.447839	0.0180726	0.0429195	0.169032	-0.0388817	0.151558	-0.148394	0.0248469	0.150959	-0.0569542	0.133485	-0.166467	0.126113	-0.0818012	0.108638	-0.191314	-0.207914	-0.0174741	-0.317426	0.19044	-0.109513	-0.299952	1	1	1	1	1	1	1	1	1	1	1	1	1	1	1	1	1	1	1	1
O94953-2	KDM4B_HUMAN	0.587756	0.183782	0.109711	0.437323	0.46411	0.481092	0.330572	-0.403973	-0.478045	-0.150432	-0.123645	-0.106664	-0.257183	-0.0740716	0.253541	0.280328	0.29731	0.14679	0.327613	0.3544	0.371381	0.220862	0.026787	0.0437685	-0.106751	0.0169816	-0.133538	-0.15052	1	1	1	1	1	1	1	1	1	1	1	1	1	1	1	1	1	1	1	1
O94967-2	WDR47_HUMAN	-0.264485	-0.350367	-0.441936	-0.464224	-0.238372	-0.336623	-0.156187	-0.0858825	-0.177451	-0.199739	0.0261122	-0.0721382	0.108298	-0.0915688	-0.113856	0.111995	0.0137442	0.19418	-0.0222876	0.203564	0.105313	0.285749	0.225851	0.127601	0.308037	-0.0982505	0.0821858	0.180436	1	1	1	1	1	1	1	1	1	1	1	1	1	1	1	1	1	1	1	1
O94973-2	AP2A2_HUMAN	0.0835413	0.102784	0.0877437	0.406123	0.751799	0.54254	0.613337	0.0192431	0.00420239	0.322582	0.668258	0.458999	0.529796	-0.0150407	0.303339	0.649015	0.439756	0.510552	0.31838	0.664055	0.454797	0.525593	0.345676	0.136417	0.207214	-0.209259	-0.138462	0.0707966	1	1	1	1	0.496552	0.911203	0.775151	1	1	1	0.703046	0.981701	0.922433	1	1	0.638931	1	0.926429	1	0.673728
O94979-6	SC31A_HUMAN	-0.151569	-0.0627178	-0.0202157	-2.33967	-2.6483	-2.43842	-2.45603	0.0888509	0.131353	-2.1881	-2.49673	-2.28685	-2.30446	0.0425021	-2.27695	-2.58558	-2.3757	-2.39331	-2.31946	-2.62808	-2.41821	-2.43582	-0.308625	-0.0987511	-0.11636	0.209874	0.192265	-0.0176086	1	1	1	0	0	0	0	1	1	0	0	0	0	1	0	0	0	0	0	0
O94992	HEXI1_HUMAN	0.0642767	0.060239	-0.0444124	-0.280099	-0.129443	-0.000779995	-0.0825356	-0.00403767	-0.108689	-0.344376	-0.19372	-0.0650567	-0.146812	-0.104651	-0.340338	-0.189682	-0.061019	-0.142775	-0.235687	-0.0850307	0.0436325	-0.0381232	0.150656	0.279319	0.197563	0.128663	0.0469076	-0.0817556	1	1	1	1	1	1	1	1	1	1	1	1	1	1	1	1	1	1	1	1
O95059	RPP14_HUMAN	-0.369147	-0.116538	-0.326101	-0.199544	-0.431005	-0.395721	-0.224122	0.252608	0.0430458	0.169603	-0.0618585	-0.0265738	0.145025	-0.209563	-0.083006	-0.314467	-0.279182	-0.107583	0.126557	-0.104904	-0.0696196	0.10198	-0.231461	-0.196176	-0.0245772	0.0352846	0.206884	0.171599	1	1	1	1	1	1	1	1	1	1	1	1	1	1	1	1	1	1	1	1
O95081-2	AGFG2_HUMAN	0.18197	-0.0831581	0.247417	0.260611	1.19108	0.384068	1.36943	-0.265129	0.0654462	0.0786401	1.00911	0.202098	1.18746	0.330575	0.343769	1.27424	0.467226	1.45259	0.0131939	0.943668	0.136652	1.12201	0.930474	0.123458	1.10882	-0.807016	0.178347	0.985363	1	1	1	1	1	1	1	1	1	1	1	1	1	1	1	1	1	1	1	1
O95104	SFR15_HUMAN	0.0359777	0.0236146	0.103096	0.342008	0.396011	0.463151	0.42984	-0.012363	0.067118	0.30603	0.360033	0.427173	0.393862	0.079481	0.318393	0.372396	0.439536	0.406225	0.238912	0.292915	0.360055	0.326744	0.0540029	0.121143	0.0878316	0.06714	0.0338287	-0.0333113	1	1	1	1	1	1	1	1	1	1	1	1	1	1	1	1	1	1	1	1
O95139	NDUB6_HUMAN	-0.319769	0.0835974	-0.128204	-0.446308	-0.478615	-0.619745	-0.509128	0.403367	0.191565	-0.126539	-0.158846	-0.299976	-0.189359	-0.211802	-0.529905	-0.562212	-0.703343	-0.592725	-0.318104	-0.350411	-0.491541	-0.380923	-0.032307	-0.173437	-0.0628196	-0.14113	-0.0305126	0.110618	1	1	1	1	0.870033	0.832292	0.930472	1	1	1	1	1	1	1	0.998911	0.782785	0.7256	0.859276	1	1
O95140	MFN2_HUMAN	0.0165318	0.0115473	0.101734	0.00270751	-0.227701	0.0375823	0.0695158	-0.00498448	0.0852026	-0.0138243	-0.244233	0.0210505	0.052984	0.0901871	-0.00883981	-0.239248	0.0260349	0.0579685	-0.0990269	-0.329436	-0.0641521	-0.0322186	-0.230409	0.0348747	0.0668083	0.265283	0.297217	0.0319336	1	1	1	1	0.112458	1	1	1	1	1	0.103149	1	1	1	1	0.09335	1	1	1	0.018822
O95155-2	UBE4B_HUMAN	-0.0117395	0.00878022	0.0267881	0.0547781	0.168319	0.052074	0.0611234	0.0205197	0.0385276	0.0665176	0.180058	0.0638135	0.0728629	0.0180079	0.0459979	0.159538	0.0432938	0.0523432	0.0279899	0.14153	0.0252859	0.0343353	0.11354	-0.00270406	0.00634537	-0.116245	-0.107195	0.00904942	1	1	1	1	0.974414	1	1	1	1	1	1	1	1	1	1	1	1	1	1	1
O95159	ZFPL1_HUMAN	0.0282753	0.0582785	-0.00529639	0.270097	0.381971	0.242698	0.224256	0.0300032	-0.0335717	0.241822	0.353696	0.214423	0.195981	-0.0635749	0.211819	0.323693	0.18442	0.165977	0.275394	0.387267	0.247995	0.229552	0.111874	-0.0273989	-0.0458414	-0.139273	-0.157715	-0.0184425	1	1	1	0.079256	0.00529	0.114946	0.159576	1	1	0.125782	0.012091	0.177229	0.256454	1	0.221557	0.017113	0.323011	0.412275	0.074924	0.006019
O95163	ELP1_HUMAN	0.0361687	0.175063	0.108644	0.126239	0.268998	0.322745	0.272218	0.138895	0.0724752	0.0900707	0.232829	0.286576	0.236049	-0.0664194	-0.0488239	0.0939344	0.147682	0.0971546	0.0175955	0.160354	0.214101	0.163574	0.142758	0.196505	0.145979	0.0537472	0.00322024	-0.0505269	1	1	1	1	0.9564	0.994603	1	1	1	1	1	1	1	1	1	1	1	1	1	1
O95168	NDUB4_HUMAN	0.542911	0.0866307	0.352405	-0.37618	0.299465	-0.667192	-0.42819	-0.456281	-0.190506	-0.919092	-0.243446	-1.2101	-0.971101	0.265775	-0.462811	0.212834	-0.753822	-0.514821	-0.728586	-0.0529403	-1.0196	-0.780595	0.675646	-0.291011	-0.0520095	-0.966657	-0.727655	0.239002	1	1	1	0.491729	0.56259	0.057941	0.317219	1	1	0.007883	0.852868	0.000703	0.004696	1	0.29285	0.851056	0.02719	0.182541	0.04206	1
O95182	NDUA7_HUMAN	0.0339134	-0.0316928	-0.00695119	-0.426657	-0.328642	-0.640581	-0.70024	-0.0656062	-0.0408646	-0.460571	-0.362555	-0.674494	-0.734153	0.0247416	-0.394964	-0.296949	-0.608888	-0.668547	-0.419706	-0.321691	-0.633629	-0.693289	0.0980152	-0.213923	-0.273583	-0.311939	-0.371598	-0.0596593	1	1	1	1	1	1	1	1	1	1	1	1	1	1	1	1	1	1	1	1
O95197-3	RTN3_HUMAN	-0.243056	-0.0506607	-0.119272	0.168867	-0.076252	0.0992039	0.123797	0.192395	0.123784	0.411923	0.166804	0.34226	0.366852	-0.0686109	0.219528	-0.0255913	0.149865	0.174457	0.288139	0.0430196	0.218476	0.243068	-0.245119	-0.0696632	-0.0450704	0.175456	0.200049	0.0245928	1	1	1	1	1	1	1	1	1	1	1	1	1	1	1	1	1	1	1	1
O95202	LETM1_HUMAN	0.159939	0.0567213	0.136529	0.087828	0.218723	0.162691	0.233054	-0.103218	-0.02341	-0.0721113	0.058784	0.00275201	0.0731148	0.079808	0.0311067	0.162002	0.10597	0.176333	-0.0487014	0.082194	0.026162	0.0965248	0.130895	0.0748633	0.145226	-0.056032	0.0143308	0.0703628	1	1	1	1	1	1	1	1	1	1	1	1	1	1	1	1	1	1	1	1
O95218-2	ZRAB2_HUMAN	-0.131883	-0.0690782	-0.0933987	-0.323316	-0.550967	-0.429222	-0.449384	0.0628048	0.0384842	-0.191433	-0.419084	-0.297339	-0.317501	-0.0243205	-0.254237	-0.481889	-0.360143	-0.380306	-0.229917	-0.457568	-0.335823	-0.355985	-0.227651	-0.105906	-0.126068	0.121746	0.101583	-0.0201624	1	1	1	1	1	1	1	1	1	1	1	1	1	1	1	1	1	1	1	1
O95219	SNX4_HUMAN	0.0781491	0.0211957	-0.0735889	-0.208197	-0.119215	-0.388407	-0.379447	-0.0569534	-0.151738	-0.286346	-0.197364	-0.466556	-0.457597	-0.0947846	-0.229392	-0.140411	-0.409602	-0.400643	-0.134608	-0.0456262	-0.314818	-0.305859	0.0889815	-0.18021	-0.171251	-0.269191	-0.260232	0.00895906	1	1	1	1	1	0.964507	0.927832	1	1	1	1	0.776957	0.830387	1	1	1	0.93602	0.914164	1	1
O95232	LC7L3_HUMAN	0.137126	-0.0227413	0.184887	-0.00793443	-0.102573	-0.112226	-0.11125	-0.159867	0.0477609	-0.14506	-0.239699	-0.249352	-0.248376	0.207628	0.0148069	-0.0798321	-0.0894847	-0.0885085	-0.192821	-0.28746	-0.297113	-0.296136	-0.094639	-0.104292	-0.103315	-0.00965269	-0.00867641	0.000976285	1	1	1	1	1	1	1	1	1	1	1	1	1	1	1	1	1	1	1	1
O95239	KIF4A_HUMAN	0.124729	0.0754593	0.110067	0.00624442	0.158974	0.00230451	0.0294672	-0.0492698	-0.0146622	-0.118485	0.0342445	-0.122425	-0.0952619	0.0346075	-0.0692149	0.0835143	-0.0731548	-0.0459921	-0.103822	0.0489068	-0.107762	-0.0805996	0.152729	-0.00393991	0.0232228	-0.156669	-0.129506	0.0271627	1	1	1	1	1	1	1	1	1	1	1	1	1	1	1	1	1	1	1	1
O95248	MTMR5_HUMAN	-0.0970299	0.029729	-0.128455	-0.0491966	-0.0437684	0.067493	0.0213097	0.126759	-0.0314248	0.0478333	0.0532615	0.164523	0.11834	-0.158184	-0.0789255	-0.0734974	0.037764	-0.0084193	0.0792581	0.0846863	0.195948	0.149764	0.00542816	0.11669	0.0705062	0.111261	0.0650781	-0.0461833	1	1	1	1	1	1	1	1	1	1	1	1	1	1	1	1	1	1	1	1
O95251-4	KAT7_HUMAN	0.039681	0.0890718	-0.00324785	-0.407991	-0.458226	-0.521981	-0.338327	0.0493908	-0.0429289	-0.447672	-0.497907	-0.561662	-0.378008	-0.0923196	-0.497063	-0.547298	-0.611053	-0.427399	-0.404743	-0.454978	-0.518733	-0.335079	-0.050235	-0.11399	0.0696639	-0.0637552	0.119899	0.183654	1	1	1	1	0.859944	0.920656	1	1	1	1	0.921075	0.821461	1	1	0.998911	0.759271	0.804564	1	1	0.938
O95292	VAPB_HUMAN	0.0140018	-0.0141252	0.0383458	0.334186	0.0637517	0.337223	0.314534	-0.0281271	0.0243439	0.320184	0.0497499	0.323221	0.300533	0.052471	0.348311	0.0778769	0.351348	0.32866	0.29584	0.025406	0.298877	0.276189	-0.270434	0.00303707	-0.0196512	0.273471	0.250783	-0.0226883	1	1	1	0.812714	1	0.775034	0.797985	1	1	0.865401	1	0.770891	0.869705	1	0.799258	1	0.744126	0.7846	0.996516	1
O95295	SNAPN_HUMAN	0.122237	0.136121	0.115178	0.285245	0.277815	0.175466	0.0867527	0.013884	-0.00705965	0.163008	0.155578	0.0532282	-0.0354847	-0.0209436	0.149124	0.141694	0.0393442	-0.0493687	0.170068	0.162638	0.0602878	-0.028425	-0.00743	-0.10978	-0.198493	-0.10235	-0.191063	-0.0887129	1	1	1	1	1	1	1	1	1	1	1	1	1	1	1	1	1	1	1	1
O95297-2	MPZL1_HUMAN	0.0528055	-0.14518	0.0497521	-0.455504	-0.316076	-0.559379	-0.52948	-0.197985	-0.00305338	-0.508309	-0.368882	-0.612185	-0.582286	0.194932	-0.310324	-0.170896	-0.4142	-0.3843	-0.505256	-0.365828	-0.609132	-0.579232	0.139428	-0.103876	-0.0739763	-0.243303	-0.213404	0.0298992	1	1	1	1	1	1	1	1	1	1	1	1	1	1	1	1	1	1	1	1
O95298	NDUC2_HUMAN	-0.0903981	-0.00242851	0.0151598	-0.47856	-0.873766	-0.471204	-0.522468	0.0879696	0.105558	-0.388162	-0.783368	-0.380806	-0.43207	0.0175883	-0.476132	-0.871337	-0.468776	-0.520039	-0.49372	-0.888925	-0.486364	-0.537627	-0.395205	0.00735573	-0.0439075	0.402561	0.351298	-0.0512632	1	1	1	0.28023	0.008225	0.270533	0.187884	1	1	0.479548	0.022794	0.432975	0.341273	1	0.288016	0.008417	0.282081	0.190501	0.268761	0.008968
O95299	NDUAA_HUMAN	-0.101079	0.022398	-0.0510708	-0.357576	-0.659044	-0.45275	-0.430365	0.123477	0.0500086	-0.256497	-0.557965	-0.351671	-0.329286	-0.0734689	-0.379974	-0.681442	-0.475148	-0.452763	-0.306505	-0.607973	-0.401679	-0.379294	-0.301468	-0.095174	-0.072789	0.206294	0.228679	0.022385	1	1	1	1	0.351835	0.824103	0.829127	1	1	1	0.601087	0.971213	1	1	1	0.329952	0.796873	0.810407	1	0.481709
O95302	FKBP9_HUMAN	-0.0510936	-0.0881891	-0.132838	0.171635	0.010022	0.132033	0.197845	-0.0370955	-0.0817446	0.222729	0.0611155	0.183127	0.248939	-0.044649	0.259824	0.0982111	0.220222	0.286034	0.304474	0.14286	0.264871	0.330683	-0.161613	-0.0396021	0.0262099	0.122011	0.187823	0.065812	1	1	1	1	1	1	0.919038	1	1	0.928952	1	0.975165	0.777026	1	0.798898	1	0.899501	0.634327	0.671258	1
O95336	6PGL_HUMAN	-0.0794275	-0.0236031	-0.00225472	0.620416	0.59568	0.798334	0.741564	0.0558244	0.0771728	0.699843	0.675108	0.877762	0.820991	0.0213484	0.644019	0.619283	0.821938	0.765167	0.622671	0.597935	0.800589	0.743819	-0.0247355	0.177919	0.121148	0.202654	0.145883	-0.0567706	1	1	1	0.366084	0.287052	0.140643	0.187884	1	1	0.246639	0.247898	0.083984	0.124389	1	0.333464	0.261247	0.128302	0.166379	0.384177	0.331756
O95340	PAPS2_HUMAN	-0.0537593	-0.0344317	0.0100202	1.23621	1.21279	1.2219	1.1321	0.0193276	0.0637795	1.28997	1.26655	1.27566	1.18586	0.0444519	1.27064	1.24722	1.25633	1.16653	1.22619	1.20277	1.21188	1.12208	-0.0234183	-0.0143083	-0.104108	0.00911003	-0.0806895	-0.0897996	1	1	1	0.024698	0.016705	0.024269	0.036763	1	1	0.018225	0.016713	0.017181	0.028653	1	0.020149	0.01422	0.019549	0.030404	0.028903	0.021582
O95342	ABCBB_HUMAN	-0.926602	-0.24032	-0.450335	1.50325	-0.892806	2.74668	2.58722	0.686282	0.476267	2.42986	0.0337957	3.67328	3.51382	-0.210014	1.74357	-0.652486	2.987	2.82754	1.95359	-0.442472	3.19701	3.03755	-2.39606	1.24343	1.08396	3.63949	3.48002	-0.159463	1	1	1	1	1	0.660518	0.686331	1	1	0.817463	1	0.336483	0.398898	1	1	1	0.58402	0.610325	1	1
O95347	SMC2_HUMAN	0.127091	0.00812283	0.0499746	0.551465	0.6319	0.491198	0.619081	-0.118968	-0.0771161	0.424374	0.504809	0.364107	0.49199	0.0418518	0.543342	0.623777	0.483075	0.610958	0.50149	0.581925	0.441223	0.569107	0.0804354	-0.0602672	0.0676164	-0.140703	-0.012819	0.127884	1	1	1	0.810355	0.525522	0.88022	0.648443	1	1	1	0.830135	1	0.873135	1	0.838724	0.552071	0.903696	0.67084	0.968195	0.665752
O95352	ATG7_HUMAN	-0.122076	0.0151511	0.0123518	-0.143979	-0.579278	-0.17585	-0.207236	0.137227	0.134428	-0.021903	-0.457202	-0.0537745	-0.08516	-0.00279936	-0.15913	-0.594429	-0.191001	-0.222387	-0.15633	-0.591629	-0.188202	-0.219588	-0.435299	-0.0318716	-0.063257	0.403427	0.372042	-0.0313855	1	1	1	0.914811	0.003205	0.710009	0.522935	1	1	1	0.023137	1	1	1	0.846407	0.002707	0.638183	0.461636	0.919406	0.003422
O95361	TRI16_HUMAN	-0.237913	-0.0935932	-0.0395244	1.09742	1.07666	1.29724	1.27959	0.144319	0.198388	1.33533	1.31457	1.53515	1.5175	0.0540688	1.19101	1.17025	1.39083	1.37318	1.13694	1.11618	1.33676	1.31911	-0.0207574	0.199821	0.18217	0.220579	0.202927	-0.0176515	1	1	1	0.219138	0.154293	0.098563	0.100284	1	1	0.092216	0.083594	0.037402	0.043529	1	0.162567	0.114888	0.070181	0.071591	0.197135	0.158623
O95365	ZBT7A_HUMAN	0.287475	0.133069	0.168937	-0.232597	0.176163	-0.0487462	-0.336254	-0.154406	-0.118538	-0.520072	-0.111312	-0.336221	-0.623729	0.0358682	-0.365666	0.0430943	-0.181815	-0.469323	-0.401534	0.0072261	-0.217683	-0.505191	0.40876	0.183851	-0.103658	-0.224909	-0.512417	-0.287508	1	1	1	1	1	1	1	1	1	1	1	1	1	1	1	1	1	1	1	1
O95372	LYPA2_HUMAN	0.0498981	0.0287899	0.0649436	-0.144124	0.0308881	-0.271253	-0.24049	-0.0211082	0.0150455	-0.194022	-0.01901	-0.321151	-0.290388	0.0361537	-0.172914	0.00209824	-0.300042	-0.26928	-0.209068	-0.0340555	-0.336196	-0.305434	0.175012	-0.127129	-0.0963664	-0.302141	-0.271378	0.0307623	1	1	1	1	1	1	1	1	1	1	1	1	1	1	1	1	1	1	1	1
O95373	IPO7_HUMAN	0.206763	0.108374	0.332573	1.15535	1.37319	1.21478	1.42798	-0.0983892	0.12581	0.948584	1.16643	1.00802	1.22121	0.224199	1.04697	1.26482	1.10641	1.3196	0.822774	1.04062	0.882207	1.0954	0.217848	0.0594328	0.27263	-0.158415	0.0547827	0.213198	1	1	1	0.012813	0.002142	0.008387	0.002293	1	1	0.045281	0.009555	0.027444	0.007842	1	0.025319	0.004273	0.016092	0.004178	0.105199	0.019829
O95376	ARI2_HUMAN	-0.306405	-0.0373383	-0.297474	-0.364145	-0.424632	-0.334824	-0.300072	0.269067	0.00893168	-0.0577392	-0.118226	-0.0284188	0.00633309	-0.260135	-0.326806	-0.387293	-0.297486	-0.262734	-0.0666709	-0.127158	-0.0373505	-0.00259858	-0.0604869	0.0293204	0.0640723	0.0898073	0.124559	0.0347519	1	1	1	1	0.971085	1	1	1	1	1	1	1	1	1	1	1	1	1	1	1
O95391	SLU7_HUMAN	-0.117425	-0.311136	-0.337065	-0.545062	-0.444401	-0.502968	-0.421922	-0.193711	-0.21964	-0.427636	-0.326976	-0.385543	-0.304496	-0.025929	-0.233926	-0.133265	-0.191832	-0.110786	-0.207997	-0.107336	-0.165903	-0.0848569	0.10066	0.0420936	0.12314	-0.0585668	0.0224795	0.0810463	1	1	1	1	1	1	1	1	1	1	1	1	1	1	1	1	1	1	1	1
O95394	AGM1_HUMAN	-0.235141	0.0731816	-0.20409	-0.399497	-0.638242	-0.273608	-0.357263	0.308323	0.0310516	-0.164355	-0.4031	-0.0384668	-0.122122	-0.277271	-0.472678	-0.711423	-0.34679	-0.430445	-0.195407	-0.434152	-0.0695184	-0.153174	-0.238745	0.125889	0.0422334	0.364634	0.280978	-0.0836552	1	1	1	0.493418	0.07032	0.832292	0.552665	1	1	1	0.437026	1	1	1	0.333464	0.040761	0.614309	0.390135	1	0.340362
O95396	MOCS3_HUMAN	0.0215031	0.106565	-0.149356	0.121467	0.143133	0.218509	0.286985	0.0850616	-0.170859	0.0999637	0.12163	0.197006	0.265482	-0.255921	0.0149021	0.0365681	0.111944	0.18042	0.270823	0.292489	0.367865	0.436341	0.0216659	0.0970421	0.165518	0.0753761	0.143852	0.0684762	1	1	1	1	1	1	1	1	1	1	1	1	1	1	1	1	1	1	1	1
O95399	UTS2_HUMAN	-0.0901117	-0.0423528	-0.123215	-0.280782	-0.45954	-0.28631	-0.436573	0.0477589	-0.0331029	-0.190671	-0.369428	-0.196198	-0.346461	-0.0808618	-0.23843	-0.417187	-0.243957	-0.39422	-0.157568	-0.336325	-0.163095	-0.313358	-0.178758	-0.00552708	-0.15579	0.173231	0.0229674	-0.150263	1	1	1	1	0.843148	1	0.980174	1	1	1	1	1	1	1	1	0.922663	1	1	1	1
O95400	CD2B2_HUMAN	0.0128803	-0.0253493	-0.0173847	0.0879685	0.248528	0.110964	0.192139	-0.0382296	-0.030265	0.0750882	0.235647	0.0980839	0.179258	0.00796459	0.113318	0.273877	0.136313	0.217488	0.105353	0.265912	0.128349	0.209523	0.160559	0.0229957	0.10417	-0.137563	-0.0563889	0.0811745	1	1	1	1	0.636668	1	0.927832	1	1	1	0.791381	1	0.996742	1	1	0.569105	1	0.868797	1	0.645294
O95407	TNF6B_HUMAN	-0.376959	0.162888	-0.100371	-1.02976	-0.544175	-1.03623	-0.663957	0.539847	0.276588	-0.652797	-0.167217	-0.659267	-0.286999	-0.263259	-1.19264	-0.707063	-1.19911	-0.826845	-0.929385	-0.443804	-0.935855	-0.563586	0.48558	-0.00646999	0.365798	-0.49205	-0.119782	0.372268	1	1	1	1	1	1	1	1	1	1	1	1	1	1	1	1	1	1	1	1
O95425-2	SVIL_HUMAN	-0.112359	-0.162665	-0.0948474	1.01665	0.377213	1.15708	1.13198	-0.0503068	0.0175112	1.12901	0.489572	1.26944	1.24434	0.067818	1.17931	0.539879	1.31975	1.29465	1.1115	0.472061	1.25193	1.22683	-0.639436	0.140434	0.115333	0.77987	0.754769	-0.0251011	1	1	1	0.093887	0.776742	0.042038	0.04585	1	1	0.050926	0.660622	0.022063	0.026754	1	0.040257	0.485783	0.01796	0.019831	0.063733	0.661694
O95429-2	BAG4_HUMAN	0.289004	-0.250427	0.27187	-0.0652409	-0.00672364	-0.469678	-0.971602	-0.539432	-0.0171346	-0.354245	-0.295728	-0.758683	-1.26061	0.522297	0.185186	0.243704	-0.219251	-0.721174	-0.337111	-0.278593	-0.741548	-1.24347	0.0585172	-0.404437	-0.906361	-0.462955	-0.964878	-0.501924	1	1	1	1	1	1	1	1	1	1	1	1	1	1	1	1	1	1	1	1
O95433	AHSA1_HUMAN	0.122634	0.0360052	0.0566632	0.0128973	-0.176377	0.0553183	0.0514625	-0.0866284	-0.0659703	-0.109736	-0.29901	-0.0673153	-0.0711711	0.020658	-0.0231079	-0.212382	0.0193131	0.0154573	-0.0437659	-0.23304	-0.00134493	-0.00520073	-0.189274	0.042421	0.0385652	0.231695	0.227839	-0.0038558	1	1	1	1	0.672915	1	1	1	1	1	0.278571	1	1	1	1	0.523338	1	1	1	0.480894
O95453-2	PARN_HUMAN	0.206991	-0.0820323	0.0966183	-0.515273	-0.298498	-0.581237	-0.522314	-0.289023	-0.110373	-0.722264	-0.505489	-0.788228	-0.729305	0.178651	-0.433241	-0.216466	-0.499205	-0.440281	-0.611891	-0.395117	-0.677855	-0.618932	0.216775	-0.065964	-0.0070405	-0.282739	-0.223815	0.0589235	1	1	1	0.779689	0.974242	0.626715	0.695033	1	1	0.432736	0.72878	0.296342	0.382775	1	0.942597	1	0.784412	0.865723	0.655595	0.880232
O95456-2	PSMG1_HUMAN	-0.0914052	0.06174	-0.0935027	-0.317217	-0.242829	-0.245356	-0.263727	0.153145	-0.00209751	-0.225812	-0.151424	-0.153951	-0.172322	-0.155243	-0.378957	-0.304569	-0.307096	-0.325467	-0.223715	-0.149327	-0.151854	-0.170225	0.074388	0.071861	0.05349	-0.00252696	-0.020898	-0.0183711	1	1	1	1	1	1	1	1	1	1	1	1	1	1	1	1	1	1	1	1
O95470	SGPL1_HUMAN	0.00790558	-0.0853591	0.0031498	0.427057	0.334553	0.332369	0.320492	-0.0932647	-0.00475578	0.419151	0.326648	0.324464	0.312586	0.0885089	0.512416	0.419913	0.417728	0.405851	0.423907	0.331404	0.329219	0.317342	-0.0925032	-0.0946874	-0.106565	-0.0021842	-0.0140615	-0.0118773	1	1	1	0.023963	0.061115	0.088374	0.099304	1	1	0.026512	0.085986	0.088795	0.114614	1	0.006039	0.016223	0.023985	0.028502	0.028113	0.075165
O95471	CLD7_HUMAN	-0.00406708	-0.111085	0.0302389	-0.1647	-0.173915	0.0636436	0.17465	-0.107018	0.034306	-0.160633	-0.169848	0.0677107	0.178717	0.141324	-0.053615	-0.0628299	0.174729	0.285735	-0.194939	-0.204154	0.0334047	0.144411	-0.00921494	0.228344	0.33935	0.237559	0.348565	0.111006	1	1	1	1	1	1	1	1	1	1	1	1	1	1	1	1	1	1	1	1
O95478	NSA2_HUMAN	0.225101	-0.0115332	0.0614407	-0.390451	0.274263	-0.411108	-0.291991	-0.236635	-0.163661	-0.615552	0.0491616	-0.63621	-0.517093	0.0729738	-0.378917	0.285796	-0.399575	-0.280458	-0.451891	0.212822	-0.472549	-0.353432	0.664714	-0.0206576	0.0984594	-0.685371	-0.566254	0.119117	1	1	1	0.098422	0.245483	0.067487	0.259322	1	1	0.005239	1	0.003249	0.017481	1	0.11195	0.220779	0.078063	0.301148	0.04818	0.520606
O95479	G6PE_HUMAN	-0.167015	0.0162851	-0.0278222	-0.207601	0.0420073	-0.372298	-0.291435	0.1833	0.139192	-0.0405864	0.209022	-0.205284	-0.12442	-0.0441073	-0.223886	0.0257222	-0.388584	-0.30772	-0.179779	0.0698295	-0.344476	-0.263613	0.249608	-0.164698	-0.0838339	-0.414306	-0.333442	0.0808637	1	1	1	0.868141	1	0.275426	0.483344	1	1	1	0.804504	0.801391	1	1	0.821339	1	0.243893	0.444116	1	1
O95486	SC24A_HUMAN	-0.121913	-0.0664759	0.0499233	0.422512	0.268004	0.554303	0.527086	0.055437	0.171836	0.544425	0.389917	0.676216	0.648999	0.116399	0.488988	0.33448	0.620779	0.593562	0.372589	0.218081	0.50438	0.477162	-0.154508	0.131791	0.104573	0.286299	0.259082	-0.0272174	1	1	1	1	1	1	1	1	1	1	1	0.891279	0.939465	1	1	1	1	0.989378	1	1
O95487-2	SC24B_HUMAN	0.0980091	0.0766703	-0.0370162	-0.114201	0.199403	-0.0561862	0.00995488	-0.0213388	-0.135025	-0.21221	0.101394	-0.154195	-0.0880542	-0.113686	-0.190871	0.122733	-0.132856	-0.0667154	-0.0771844	0.236419	-0.01917	0.0469711	0.313604	0.0580144	0.124155	-0.255589	-0.189448	0.0661411	1	1	1	1	0.87632	1	1	1	1	1	1	1	1	1	1	1	1	1	1	0.836944
O95551	TYDP2_HUMAN	0.166891	0.303598	0.167943	0.347046	0.302454	0.221425	-0.0388052	0.136707	0.00105257	0.180155	0.135563	0.0545341	-0.205696	-0.135654	0.0434479	-0.00114384	-0.0821729	-0.342403	0.179102	0.134511	0.0534816	-0.206749	-0.0445917	-0.125621	-0.385851	-0.081029	-0.341259	-0.26023	1	1	1	1	1	1	1	1	1	1	1	1	1	1	1	1	1	1	1	1
O95571	ETHE1_HUMAN	-0.0823746	-0.0109731	-0.186611	0.270428	0.365734	0.133512	0.114013	0.0714015	-0.104237	0.352803	0.448108	0.215886	0.196388	-0.175638	0.281401	0.376707	0.144485	0.124986	0.45704	0.552345	0.320123	0.300625	0.0953054	-0.136916	-0.156415	-0.232222	-0.25172	-0.0194985	1	1	1	1	1	1	1	1	1	1	1	1	1	1	1	1	1	1	1	0.865862
O95573	ACSL3_HUMAN	0.0354792	-0.0292165	-0.0409383	0.00217441	-0.111046	0.0814448	0.0354559	-0.0646956	-0.0764175	-0.0333047	-0.146525	0.0459657	-2.32818e-05	-0.0117219	0.0313909	-0.0818298	0.110661	0.0646723	0.0431128	-0.0701079	0.122383	0.0763942	-0.113221	0.0792704	0.0332815	0.192491	0.146502	-0.045989	1	1	1	1	1	1	1	1	1	1	1	1	1	1	1	1	1	1	1	1
O95602	RPA1_HUMAN	-0.182353	-0.0532951	-0.115432	0.0353736	-0.0428597	0.00553078	0.0266028	0.129058	0.0669205	0.217726	0.139493	0.187883	0.208955	-0.0621371	0.0886687	0.0104354	0.0588259	0.0798979	0.150806	0.0725725	0.120963	0.142035	-0.0782333	-0.0298428	-0.00877083	0.0483905	0.0694625	0.021072	1	1	1	1	1	1	1	1	1	1	1	1	1	1	1	1	1	1	1	1
O95613-2	PCNT_HUMAN	0.227591	0.0667417	-0.128086	0.335283	0.637199	0.433587	0.515798	-0.16085	-0.355678	0.107691	0.409608	0.205996	0.288207	-0.194828	0.268541	0.570457	0.366846	0.449056	0.463369	0.765285	0.561674	0.643884	0.301916	0.0983044	0.180515	-0.203612	-0.121401	0.0822107	1	1	1	1	0.958205	1	1	1	1	1	1	1	1	1	1	1	1	1	1	0.923501
O95622-2	ADCY5_HUMAN	0.0585147	0.0342381	0.0717762	0.0498762	0.0657661	-0.30368	0.132482	-0.0242766	0.0132615	-0.00863852	0.00725146	-0.362195	0.0739678	0.0375382	0.0156381	0.0315281	-0.337918	0.0982444	-0.0219	-0.00601007	-0.375457	0.0607063	0.01589	-0.353557	0.0826063	-0.369447	0.0667163	0.436163	1	1	1	1	1	1	1	1	1	1	1	1	1	1	1	1	1	1	1	1
O95630	STABP_HUMAN	-0.094003	-0.0624566	-0.0930264	0.121767	0.222618	0.125031	0.0950057	0.0315463	0.000976599	0.21577	0.316621	0.219034	0.189009	-0.0305697	0.184224	0.285075	0.187488	0.157462	0.214794	0.315645	0.218058	0.188032	0.100851	0.00326394	-0.0267616	-0.0975869	-0.127612	-0.0300255	1	1	1	1	1	1	1	1	1	1	0.972014	1	1	1	1	0.945429	1	1	1	0.938591
O95639	CPSF4_HUMAN	-0.0498217	-0.0695983	-0.0349115	-0.186494	-0.442497	-0.200039	-0.271772	-0.0197766	0.0149102	-0.136672	-0.392675	-0.150217	-0.22195	0.0346869	-0.116895	-0.372899	-0.13044	-0.202173	-0.151582	-0.407586	-0.165127	-0.23686	-0.256004	-0.0135452	-0.085278	0.242458	0.170726	-0.0717328	1	1	1	1	1	1	1	1	1	1	1	1	1	1	1	1	1	1	1	1
O95671-2	ASML_HUMAN	-0.171497	-0.000421319	-0.183155	-0.602343	-0.75168	-0.655064	-0.68482	0.171075	-0.0116586	-0.430847	-0.580184	-0.483567	-0.513323	-0.182734	-0.601922	-0.751259	-0.654643	-0.684398	-0.419188	-0.568525	-0.471909	-0.501665	-0.149337	-0.0527206	-0.0824765	0.0966164	0.0668606	-0.0297558	1	1	1	1	0.864382	1	1	1	1	1	1	1	1	1	1	0.88153	1	1	1	1
O95674	CDS2_HUMAN	-0.0222864	0.148222	0.129306	-0.487542	-1.07592	-0.486444	-0.319051	0.170508	0.151593	-0.465256	-1.05363	-0.464157	-0.296765	-0.0189153	-0.635764	-1.22414	-0.634665	-0.467273	-0.616849	-1.20522	-0.61575	-0.448358	-0.588373	0.00109888	0.168491	0.589472	0.756864	0.167392	1	1	1	0.964575	0.15233	0.938874	1	1	1	1	0.210974	0.940258	1	1	0.759806	0.094092	0.719873	0.940436	0.823059	0.114051
O95678	K2C75_HUMAN	-0.256179	-0.0243818	-0.0847549	1.02793	0.771496	1.25232	1.10354	0.231797	0.171424	1.28411	1.02767	1.5085	1.35972	-0.0603731	1.05231	0.795878	1.2767	1.12792	1.11268	0.856251	1.33707	1.18829	-0.25643	0.224392	0.0756138	0.480822	0.332044	-0.148778	1	1	1	0.694	0.768196	0.465863	0.558267	1	1	0.455836	0.628033	0.255275	0.362897	1	0.689258	0.762211	0.4408	0.546214	0.658877	0.758332
O95685	PPR3D_HUMAN	0.152122	0.00560284	-0.033086	0.426807	0.534576	0.659544	0.453079	-0.146519	-0.185208	0.274685	0.382454	0.507422	0.300956	-0.0386888	0.421205	0.528973	0.653941	0.447476	0.459893	0.567662	0.69263	0.486165	0.107769	0.232736	0.0262711	0.124968	-0.0814977	-0.206465	1	1	1	0.951211	0.59723	0.528636	0.837594	1	1	1	0.958773	0.7367	1	1	0.974806	0.621429	0.537264	0.868797	0.968195	0.607492
O95714	HERC2_HUMAN	0.0286268	-0.110127	-0.00327692	-0.335953	-0.144982	-0.236449	-0.369251	-0.138754	-0.0319038	-0.36458	-0.173609	-0.265076	-0.397877	0.10685	-0.225826	-0.0348548	-0.126322	-0.259123	-0.332676	-0.141705	-0.233172	-0.365974	0.190971	0.0995043	-0.0332973	-0.0914668	-0.224268	-0.132802	1	1	1	0.915865	1	1	0.775151	1	1	0.865401	1	1	0.735879	1	1	1	1	1	1	1
O95716	RAB3D_HUMAN	-0.197934	0.0142973	-0.0251528	-0.549037	-0.978903	-0.536192	-0.466868	0.212231	0.172781	-0.351103	-0.780969	-0.338258	-0.268934	-0.0394501	-0.563335	-0.9932	-0.550489	-0.481165	-0.523884	-0.95375	-0.511039	-0.441715	-0.429866	0.0128455	0.0821695	0.442711	0.512035	0.0693241	1	1	1	1	0.362977	0.999861	1	1	1	1	0.664556	1	1	1	1	0.35532	1	1	1	0.438409
O95721	SNP29_HUMAN	0.138822	0.0402108	0.14119	0.129787	0.461975	0.139386	0.16451	-0.098611	0.00236793	-0.00903434	0.323153	0.000564624	0.0256878	0.100979	0.0895766	0.421764	0.0991756	0.124299	-0.0114023	0.320785	-0.00180331	0.0233199	0.332187	0.00959897	0.0347221	-0.322589	-0.297465	0.0251232	1	1	1	1	0.114198	1	0.997811	1	1	1	0.441733	1	1	1	1	0.161856	1	1	1	0.415479
O95747	OXSR1_HUMAN	-0.0428707	-0.0454953	0.00631514	0.147545	0.160706	0.162045	0.204444	-0.0026246	0.0491858	0.190415	0.203576	0.204916	0.247314	0.0518104	0.19304	0.206201	0.207541	0.249939	0.141229	0.15439	0.15573	0.198128	0.0131611	0.0145009	0.0568991	0.0013398	0.043738	0.0423982	1	1	1	1	1	1	1	1	1	1	1	1	1	1	1	1	1	1	1	1
O95749	GGPPS_HUMAN	-0.00193433	0.00310235	-0.0936672	0.477594	0.39367	0.504398	0.426122	0.00503668	-0.0917328	0.479528	0.395605	0.506332	0.428056	-0.0967695	0.474492	0.390568	0.501295	0.423019	0.571261	0.487337	0.598065	0.519789	-0.0839237	0.0268036	-0.0514721	0.110727	0.0324516	-0.0782757	1	1	1	1	0.981497	0.994603	1	1	1	1	1	0.958004	1	1	1	1	1	1	1	0.942511
O95757	HS74L_HUMAN	0.103583	0.00467619	0.0529247	-0.26117	-0.0351655	-0.330969	-0.224604	-0.0989063	-0.0506578	-0.364752	-0.138748	-0.434551	-0.328187	0.0482485	-0.265846	-0.0398417	-0.335645	-0.229281	-0.314095	-0.0880902	-0.383893	-0.277529	0.226004	-0.0697988	0.0365654	-0.295803	-0.189439	0.106364	1	1	1	0.347174	1	0.137918	0.440243	1	1	0.096529	0.890662	0.031798	0.142598	1	0.333464	1	0.133386	0.435429	0.196783	1
O95758-1	PTBP3_HUMAN	0.0385636	0.0717199	0.114844	0.0499195	0.131032	-0.100319	-0.0671505	0.0331562	0.0762808	0.0113558	0.0924685	-0.138883	-0.105714	0.0431246	-0.0218004	0.0593123	-0.172039	-0.13887	-0.064925	0.0161877	-0.215164	-0.181995	0.0811127	-0.150239	-0.11707	-0.231351	-0.198183	0.0331687	1	1	1	1	1	1	1	1	1	1	1	1	1	1	1	1	1	1	1	1
O95777	NAA38_HUMAN	0.0459685	-0.00347922	-0.0280097	-0.176539	-0.227713	-0.1651	-0.27695	-0.0494477	-0.0739782	-0.222507	-0.273682	-0.211068	-0.322918	-0.0245304	-0.17306	-0.224234	-0.161621	-0.273471	-0.148529	-0.199704	-0.13709	-0.24894	-0.0511745	0.011439	-0.100411	0.0626135	-0.0492365	-0.11185	1	1	1	1	0.871142	1	0.852149	1	1	1	0.870634	1	0.749179	1	1	0.901938	1	0.874658	1	1
O95782-2	AP2A1_HUMAN	-0.105899	-0.00122762	-0.0993564	-0.119376	0.0521711	0.000521393	-0.0105295	0.104671	0.00654255	-0.0134767	0.15807	0.10642	0.0953695	-0.0981288	-0.118148	0.0533987	0.00174902	-0.00930187	-0.0200193	0.151528	0.0998778	0.0888269	0.171547	0.119897	0.108846	-0.0516497	-0.0627006	-0.0110509	1	1	1	1	1	1	1	1	1	1	1	1	1	1	1	1	1	1	1	1
O95793-3	STAU1_HUMAN	0.0467062	0.0890765	0.029168	0.117335	0.200251	0.110946	0.038432	0.0423703	-0.0175382	0.0706287	0.153545	0.0642395	-0.0082742	-0.0599085	0.0282584	0.111175	0.0218691	-0.0506445	0.0881669	0.171083	0.0817776	0.00926396	0.0829164	-0.00638927	-0.0789029	-0.0893057	-0.161819	-0.0725137	1	1	1	1	0.653198	1	1	1	1	1	0.958773	1	1	1	1	1	1	1	1	0.842205
O95801	TTC4_HUMAN	-0.0325086	0.0500382	-0.0635848	-0.0756461	0.0330531	-0.111237	-0.217649	0.0825468	-0.0310762	-0.0431375	0.0655617	-0.0787287	-0.18514	-0.113623	-0.125684	-0.016985	-0.161275	-0.267687	-0.0120612	0.096638	-0.0476525	-0.154064	0.108699	-0.0355912	-0.142002	-0.14429	-0.250702	-0.106411	1	1	1	1	1	1	1	1	1	1	1	1	1	1	1	1	1	1	1	1
O95816	BAG2_HUMAN	-0.119416	-0.204002	-0.13353	-0.25049	-0.378759	-0.234531	-0.269045	-0.0845863	-0.0141144	-0.131075	-0.259344	-0.115116	-0.149629	0.0704719	-0.0464884	-0.174757	-0.0305293	-0.065043	-0.11696	-0.245229	-0.101001	-0.135515	-0.128269	0.0159591	-0.0185546	0.144228	0.109714	-0.0345136	1	1	1	1	0.518971	1	0.893057	1	1	1	0.932487	1	1	1	1	1	1	1	1	0.931605
O95817	BAG3_HUMAN	0.221202	-0.111733	0.0840974	-0.189125	0.611812	-0.239347	-0.11804	-0.332935	-0.137105	-0.410327	0.39061	-0.460549	-0.339242	0.19583	-0.0773923	0.723544	-0.127614	-0.00630675	-0.273223	0.527714	-0.323444	-0.202137	0.800937	-0.0502216	0.0710855	-0.851158	-0.729851	0.121307	1	1	1	1	0.527956	1	1	1	1	1	0.979511	0.870668	1	1	1	0.382723	1	1	1	0.726254
O95822	DCMC_HUMAN	0.172978	0.0674971	0.181052	0.680525	0.275464	0.725286	0.578463	-0.105481	0.00807439	0.507547	0.102486	0.552308	0.405485	0.113555	0.613028	0.207967	0.657789	0.510966	0.499472	0.0944121	0.544234	0.397411	-0.40506	0.0447619	-0.102062	0.449822	0.302999	-0.146823	1	1	1	1	1	1	1	1	1	1	1	1	1	1	1	1	1	1	1	1
O95831-3	AIFM1_HUMAN	-0.0571853	0.0234309	-0.107065	0.0885997	0.154976	0.10549	0.0293401	0.0806162	-0.0498798	0.145785	0.212161	0.162675	0.0865254	-0.130496	0.0651688	0.131545	0.0820593	0.00590918	0.195665	0.262041	0.212555	0.136405	0.0663762	0.0168905	-0.0592596	-0.0494857	-0.125636	-0.0761501	1	1	1	1	1	1	1	1	1	1	1	1	1	1	1	1	1	1	1	1
O95834	EMAL2_HUMAN	-0.08871	0.0474426	-0.162874	-1.0075	-1.18212	-0.915604	-0.990893	0.136153	-0.0741643	-0.91879	-1.09341	-0.826894	-0.902183	-0.210317	-1.05494	-1.22957	-0.963047	-1.03834	-0.844625	-1.01925	-0.75273	-0.828019	-0.174625	0.0918952	0.0166065	0.266521	0.191232	-0.0752887	1	1	1	0.01061	0.001962	0.019774	0.011369	1	1	0.020589	0.0047	0.032849	0.021907	1	0.007425	0.001433	0.013766	0.007382	0.040328	0.007684
O95857	TSN13_HUMAN	-0.149207	-0.0143738	-0.135121	0.775654	0.893254	0.602176	0.662352	0.134833	0.0140863	0.924861	1.04246	0.751383	0.811559	-0.120747	0.790028	0.907628	0.61655	0.676726	0.910775	1.02837	0.737296	0.797472	0.1176	-0.173479	-0.113303	-0.291078	-0.230902	0.0601759	1	1	1	0.341568	0.14391	0.565564	0.441208	1	1	0.183312	0.095053	0.314066	0.268236	1	0.326961	0.138499	0.547676	0.435429	0.213444	0.094849
O95865	DDAH2_HUMAN	-0.17009	-0.0688725	-0.091057	-0.676478	-0.686524	-0.856505	-0.754791	0.101217	0.0790327	-0.506388	-0.516434	-0.686415	-0.584702	-0.0221845	-0.607605	-0.617651	-0.787633	-0.685919	-0.585421	-0.595467	-0.765448	-0.663734	-0.0100463	-0.180027	-0.0783138	-0.169981	-0.0682675	0.101714	1	1	1	0.378684	0.253093	0.159024	0.244369	1	1	0.671461	0.597616	0.311272	0.479402	1	0.497252	0.344017	0.223807	0.333209	0.571176	0.424609
O95870-2	ABHGA_HUMAN	-0.109044	-0.0370251	-0.0700579	0.199523	0.271997	0.174324	0.21206	0.072019	0.0389862	0.308567	0.381041	0.283368	0.321104	-0.0330328	0.236548	0.309022	0.211349	0.249085	0.269581	0.342055	0.244382	0.282118	0.0724738	-0.0251985	0.0125369	-0.0976724	-0.059937	0.0377354	1	1	1	1	1	1	1	1	1	1	1	1	1	1	1	1	1	1	1	1
O95881	TXD12_HUMAN	0.122017	0.00143439	0.00761044	-0.186257	-0.184003	-0.135257	-0.153424	-0.120583	-0.114407	-0.308274	-0.306021	-0.257274	-0.275442	0.00617605	-0.187691	-0.185438	-0.136691	-0.154859	-0.193867	-0.191614	-0.142867	-0.161035	0.00225332	0.0509997	0.0328323	0.0487464	0.030579	-0.0181674	1	1	1	1	1	1	1	1	1	1	1	1	1	1	1	1	1	1	1	1
O95905	SGT1_HUMAN	-0.032238	-0.00777277	-0.0991245	-0.125345	0.0209771	0.00943964	0.0710229	0.0244652	-0.0668865	-0.0931073	0.0532151	0.0416776	0.103261	-0.0913517	-0.117572	0.0287499	0.0172124	0.0787956	-0.0262208	0.120102	0.108564	0.170147	0.146322	0.134785	0.196368	-0.0115375	0.0500458	0.0615832	1	1	1	1	1	1	1	1	1	1	1	1	1	1	1	1	1	1	1	1
O95926	SYF2_HUMAN	0.0763306	0.0241999	-0.0320339	0.0865678	0.325446	0.167624	-0.0239684	-0.0521307	-0.108365	0.0102372	0.249116	0.0912935	-0.100299	-0.0562338	0.0623678	0.301246	0.143424	-0.0481684	0.118602	0.35748	0.199658	0.00806548	0.238878	0.0810564	-0.110536	-0.157822	-0.349415	-0.191593	1	1	1	1	1	1	1	1	1	1	1	1	1	1	1	1	1	1	1	1
O95983-2	MBD3_HUMAN	0.119888	-0.109209	0.107123	-0.322944	-0.270815	-0.480608	-0.427614	-0.229097	-0.0127649	-0.442831	-0.390703	-0.600496	-0.547502	0.216332	-0.213734	-0.161606	-0.371399	-0.318405	-0.430066	-0.377938	-0.587731	-0.534737	0.0521288	-0.157664	-0.10467	-0.209793	-0.156799	0.0529939	1	1	1	1	1	0.805638	0.862604	1	1	0.927601	0.935114	0.552616	0.676482	1	1	1	1	1	1	0.915258
O95985	TOP3B_HUMAN	0.319851	0.411241	-0.0300579	-0.292701	0.00201228	-0.4217	-0.43455	0.0913894	-0.349909	-0.612552	-0.317839	-0.741551	-0.754401	-0.441299	-0.703942	-0.409228	-0.83294	-0.845791	-0.262643	0.0320702	-0.391642	-0.404492	0.294713	-0.128998	-0.141849	-0.423712	-0.436563	-0.0128508	1	1	1	1	1	1	1	1	1	0.928961	1	0.661498	0.683933	1	0.81201	0.995939	0.602043	0.561338	1	1
O95989	NUDT3_HUMAN	-0.0233255	0.0101438	-0.140276	0.182837	-0.0383505	0.00654081	-0.399071	0.0334693	-0.116951	0.206163	-0.0150249	0.0298663	-0.375746	-0.15042	0.172693	-0.0484943	-0.00360301	-0.409215	0.323114	0.101926	0.146817	-0.258795	-0.221188	-0.176296	-0.581908	0.0448913	-0.360721	-0.405612	1	1	1	1	1	1	1	1	1	1	1	1	1	1	1	1	1	1	1	1
O95994	AGR2_HUMAN	0.0510898	-0.0396519	0.00187025	2.06267	3.8423	1.99162	1.87121	-0.0907417	-0.0492195	2.01158	3.79121	1.94053	1.82012	0.0415221	2.10232	3.88195	2.03127	1.91086	2.0608	3.84043	1.98975	1.86934	1.77963	-0.0710497	-0.19146	-1.85068	-1.97109	-0.12041	1	1	1	0.00028	0	0.00036	0.000589	1	1	0.000327	0	0.000413	0.000804	1	0.000216	0	0.000282	0.000506	0.000279	0
O95999	BCL10_HUMAN	-0.064992	-0.144174	-0.101146	-0.270804	-0.310296	-0.202728	-0.355437	-0.0791816	-0.0361536	-0.205812	-0.245304	-0.137736	-0.290445	0.043028	-0.126631	-0.166123	-0.058554	-0.211264	-0.169659	-0.209151	-0.101582	-0.254292	-0.039492	0.0680765	-0.0846333	0.107569	-0.0451413	-0.15271	1	1	1	1	1	1	1	1	1	1	1	1	1	1	1	1	1	1	1	1
O96000	NDUBA_HUMAN	0.0547206	0.0720121	0.16677	0.0610626	-0.117969	0.0798892	0.108352	0.0172915	0.112049	0.00634195	-0.17269	0.0251686	0.0536311	0.0947579	-0.0109495	-0.189982	0.00787711	0.0363397	-0.105707	-0.284739	-0.0868807	-0.0584182	-0.179032	0.0188267	0.0472892	0.197859	0.226321	0.0284625	1	1	1	1	1	1	1	1	1	1	1	1	1	1	1	1	1	1	1	1
O96005	CLPT1_HUMAN	0.232613	0.275432	0.0164155	0.0671543	-0.102612	-0.00542113	-0.0536349	0.0428192	-0.216197	-0.165459	-0.335225	-0.238034	-0.286248	-0.259017	-0.208278	-0.378044	-0.280853	-0.329067	0.0507388	-0.119028	-0.0218367	-0.0700505	-0.169766	-0.0725754	-0.120789	0.0971909	0.0489771	-0.0482138	1	1	1	1	1	1	1	1	1	1	1	1	1	1	1	0.860871	1	1	1	1
O96007	MOC2B_HUMAN	-0.00295262	0.0376328	-0.0870433	-0.0580521	-0.0250007	-0.120642	-0.0675646	0.0405854	-0.0840907	-0.0550994	-0.0220481	-0.117689	-0.064612	-0.124676	-0.0956849	-0.0626335	-0.158274	-0.105197	0.0289913	0.0620426	-0.0335983	0.0194787	0.0330514	-0.0625896	-0.00951257	-0.0956409	-0.0425639	0.053077	1	1	1	1	1	1	1	1	1	1	1	1	1	1	1	1	1	1	1	1
O96008	TOM40_HUMAN	-0.182441	-0.12456	-0.00339917	-0.156756	-0.45568	-0.234631	-0.258128	0.0578818	0.179042	0.0256854	-0.273239	-0.05219	-0.0756864	0.12116	-0.0321965	-0.331121	-0.110072	-0.133568	-0.153357	-0.452281	-0.231232	-0.254729	-0.298924	-0.0778754	-0.101372	0.221049	0.197552	-0.0234964	1	1	1	0.944329	0.037537	0.554558	0.425168	1	1	1	0.377102	1	1	1	1	0.164877	1	1	1	0.04608
O96011-2	PX11B_HUMAN	-0.047786	0.0644435	0.134174	-0.0725211	-0.0122433	0.0621853	0.073449	0.112229	0.18196	-0.0247352	0.0355427	0.109971	0.121235	0.0697308	-0.136965	-0.0766868	-0.0022582	0.00900555	-0.206695	-0.146418	-0.071989	-0.0607253	0.0602778	0.134706	0.14597	0.0744286	0.0856923	0.0112637	1	1	1	1	1	1	1	1	1	1	1	1	1	1	1	1	1	1	1	1
O96013	PAK4_HUMAN	0.193093	-0.0195902	0.0995685	-0.581425	-0.233074	-0.703664	-0.563918	-0.212683	-0.0935244	-0.774518	-0.426167	-0.896757	-0.757011	0.119159	-0.561835	-0.213484	-0.684073	-0.544327	-0.680994	-0.332643	-0.803232	-0.663486	0.348351	-0.122239	0.0175074	-0.470589	-0.330843	0.139746	1	1	1	0.216287	0.858353	0.087537	0.211656	1	1	0.057217	0.45555	0.021298	0.058941	1	0.242983	0.930679	0.101745	0.24156	0.117554	0.658566
O96018	APBA3_HUMAN	0.0252938	0.00269105	-0.161452	0.118817	0.000730096	-0.0433464	-0.0452518	-0.0226028	-0.186746	0.0935233	-0.0245637	-0.0686402	-0.0705457	-0.164143	0.116126	-0.00196096	-0.0460375	-0.0479429	0.280269	0.162182	0.118106	0.116201	-0.118087	-0.162164	-0.164069	-0.0440765	-0.0459819	-0.00190544	1	1	1	1	1	1	1	1	1	1	1	1	1	1	1	1	1	1	1	1
O96019	ACL6A_HUMAN	0.0647938	-0.09239	0.0171114	0.322639	0.24342	0.182758	0.141321	-0.157184	-0.0476825	0.257845	0.178626	0.117964	0.0765269	0.109501	0.415029	0.33581	0.275148	0.233711	0.305528	0.226309	0.165647	0.124209	-0.0792193	-0.139881	-0.181319	-0.0606621	-0.102099	-0.0414372	1	1	1	1	1	1	1	1	1	1	1	1	1	1	1	1	1	1	1	1
O96028	NSD2_HUMAN	0.0342109	-0.00101374	0.203804	0.35619	0.539182	0.167071	0.242773	-0.0352247	0.169593	0.321979	0.504971	0.13286	0.208562	0.204817	0.357204	0.540196	0.168085	0.243787	0.152386	0.335378	-0.0367325	0.0389691	0.182992	-0.189119	-0.113417	-0.372111	-0.296409	0.0757016	1	1	1	1	1	1	1	1	1	1	1	1	1	1	1	1	1	1	1	1
P00156	CYB_HUMAN	0.137965	0.486215	0.297396	-0.259029	0.0178694	0.152418	0.14995	0.34825	0.159431	-0.396994	-0.120096	0.0144529	0.0119851	-0.188819	-0.745244	-0.468346	-0.333797	-0.336265	-0.556425	-0.279527	-0.144978	-0.147446	0.276898	0.411447	0.408979	0.134549	0.132081	-0.00246784	1	1	1	1	1	1	1	1	1	1	1	1	1	1	1	1	1	1	1	1
P00167-2	CYB5_HUMAN	-0.205643	0.0397104	-0.181081	1.05754	0.139908	1.08939	0.889221	0.245353	0.0245619	1.26318	0.345551	1.29503	1.09486	-0.220791	1.01783	0.100198	1.04968	0.849511	1.23862	0.320989	1.27047	1.0703	-0.917633	0.0318483	-0.16832	0.949482	0.749313	-0.200169	1	1	1	0.164244	1	0.128394	0.260755	1	1	0.069683	1	0.050896	0.124804	1	0.190458	1	0.154539	0.30834	0.084767	1
P00338	LDHA_HUMAN	0.0637291	-0.0147835	0.0388023	0.484029	0.491769	0.521547	0.510085	-0.0785127	-0.0249268	0.4203	0.42804	0.457818	0.446356	0.0535859	0.498813	0.506552	0.53633	0.524869	0.445227	0.452966	0.482744	0.471283	0.00773962	0.0375176	0.0260561	0.029778	0.0183165	-0.0114615	1	1	1	0.956192	0.773614	0.868912	0.852149	1	1	1	0.971306	0.940258	0.961837	1	0.95491	0.767392	0.862941	0.853558	1	0.897769
P00367	DHE3_HUMAN	-0.180625	-0.0703799	-0.0807969	0.0460697	-0.432709	0.0290066	-0.0311364	0.110245	0.0998283	0.226695	-0.252084	0.209632	0.149489	-0.0104171	0.11645	-0.362329	0.0993865	0.0392435	0.126867	-0.351912	0.109804	0.0496605	-0.478779	-0.0170631	-0.0772061	0.461715	0.401572	-0.060143	1	1	1	1	0.898524	1	1	1	1	1	1	1	1	1	1	1	1	1	1	1
P00374	DYR_HUMAN	0.0113336	0.0622853	0.0476473	1.06465	1.20789	1.23563	1.24729	0.0509517	0.0363137	1.05332	1.19656	1.2243	1.23596	-0.014638	1.00237	1.14561	1.17335	1.18501	1.017	1.16025	1.18798	1.19964	0.143241	0.17098	0.182641	0.0277392	0.0393995	0.0116602	1	1	1	0.001941	0.000375	0.000506	0.000424	1	1	0.002246	0.00059	0.000486	0.000474	1	0.003114	0.000643	0.000805	0.000707	0.003308	0.000677
P00387-2	NB5R3_HUMAN	-0.155045	0.0893709	-0.148474	-0.190069	-0.450464	-0.296516	-0.33659	0.244416	0.00657102	-0.0350239	-0.29542	-0.141472	-0.181545	-0.237845	-0.27944	-0.539835	-0.385887	-0.42596	-0.0415949	-0.301991	-0.148043	-0.188116	-0.260396	-0.106448	-0.146521	0.153948	0.113875	-0.0400733	1	1	1	0.493418	0.006224	0.108658	0.056536	1	1	1	0.099977	0.713181	0.493127	1	0.159739	0.001498	0.025849	0.0132	1	0.085016
P00390-2	GSHR_HUMAN	-0.14617	-0.0237254	-0.0891587	-0.595075	-0.945001	-0.691437	-0.575481	0.122444	0.0570108	-0.448905	-0.798831	-0.545267	-0.429311	-0.0654332	-0.571349	-0.921275	-0.667711	-0.551755	-0.505916	-0.855842	-0.602278	-0.486322	-0.349926	-0.0963619	0.0195941	0.253564	0.36952	0.115956	1	1	1	0.603964	0.115246	0.42583	0.582027	1	1	0.884824	0.26706	0.617068	0.871531	1	0.666033	0.129205	0.462503	0.629845	0.815356	0.195934
P00395	COX1_HUMAN	-0.351931	-0.0195091	-0.181608	-0.262576	-0.426098	-0.18248	-0.174971	0.332422	0.170324	0.089355	-0.074167	0.169451	0.17696	-0.162099	-0.243067	-0.406589	-0.162971	-0.155462	-0.0809688	-0.244491	-0.000872738	0.00663649	-0.163522	0.0800961	0.0876053	0.243618	0.251127	0.00750923	1	1	1	0.636849	0.120757	0.937521	0.91456	1	1	1	1	0.949286	0.939853	1	0.739283	0.146495	1	1	1	0.614708
P00403	COX2_HUMAN	-0.165302	0.02556	-0.141144	-0.50918	-0.503593	-0.571526	-0.591856	0.190862	0.0241582	-0.343878	-0.338291	-0.406224	-0.426553	-0.166704	-0.53474	-0.529153	-0.597086	-0.617416	-0.368036	-0.362449	-0.430382	-0.450712	0.00558718	-0.0623458	-0.0826756	-0.067933	-0.0882627	-0.0203298	1	1	1	0.948021	0.784625	0.824852	0.761039	1	1	1	1	1	1	1	0.929618	0.764652	0.802416	0.742336	1	1
P00414	COX3_HUMAN	-0.0174514	-0.113116	-0.230637	-0.273856	-0.617489	-0.820692	-0.949541	-0.0956648	-0.213186	-0.256404	-0.600037	-0.803241	-0.93209	-0.117521	-0.16074	-0.504372	-0.707576	-0.836425	-0.0432188	-0.386851	-0.590055	-0.718904	-0.343633	-0.546837	-0.675686	-0.203204	-0.332053	-0.128849	1	1	1	0.491729	0.008725	0.001321	0.000366	1	1	0.560147	0.013924	0.001559	0.000443	1	0.996784	0.033289	0.004666	0.001157	1	0.13986
P00441	SODC_HUMAN	0.0512434	0.179318	-0.166627	-0.240679	-0.214488	-0.277727	-0.10976	0.128075	-0.21787	-0.291923	-0.265731	-0.328971	-0.161003	-0.345945	-0.419997	-0.393806	-0.457045	-0.289078	-0.0740522	-0.0478606	-0.1111	0.0568671	0.0261916	-0.0370481	0.130919	-0.0632397	0.104728	0.167967	1	1	1	1	1	1	1	1	1	1	1	1	1	1	1	0.977156	1	1	1	1
P00491	PNPH_HUMAN	-0.236247	-0.0677578	-0.054356	-0.113417	-0.345097	0.110474	0.168359	0.168489	0.181891	0.122829	-0.108851	0.34672	0.404605	0.0134018	-0.0456594	-0.277339	0.178232	0.236116	-0.0590612	-0.290741	0.16483	0.222715	-0.23168	0.223891	0.281776	0.455571	0.513456	0.0578848	1	1	1	0.886476	0.018063	0.88201	0.45257	1	1	0.83427	0.867221	0.024851	0.00928	1	1	0.067805	0.427516	0.178158	1	0.060075
P00492	HPRT_HUMAN	-0.0401115	0.0883514	-0.0356769	0.418336	0.124317	0.485521	0.412636	0.128463	0.00443455	0.458447	0.164428	0.525632	0.452748	-0.124028	0.329984	0.0359652	0.397169	0.324285	0.454013	0.159994	0.521198	0.448313	-0.294019	0.0671849	-0.00569974	0.361204	0.288319	-0.0728847	1	1	1	1	1	0.982875	1	1	1	1	1	0.892005	0.999454	1	1	1	1	1	1	1
P00505	AATM_HUMAN	-0.435203	-0.252686	-0.168885	0.547235	-0.215192	0.461979	0.227438	0.182517	0.266318	0.982438	0.220011	0.897182	0.662641	0.0838011	0.799921	0.0374944	0.714665	0.480124	0.71612	-0.0463068	0.630864	0.396323	-0.762426	-0.0852556	-0.319796	0.677171	0.44263	-0.234541	1	1	1	0.061917	0.674412	0.123679	0.726828	1	1	0.00078	0.759498	0.001579	0.017585	1	0.004654	1	0.010343	0.102561	0.012463	1
P00533	EGFR_HUMAN	-0.133218	0.0274626	-0.0614527	-0.0725993	-0.180962	-0.0485262	-0.183689	0.16068	0.071765	0.0606184	-0.0477438	0.0846915	-0.0504715	-0.0889153	-0.100062	-0.208424	-0.0759889	-0.211152	-0.0111467	-0.119509	0.0129264	-0.122237	-0.108362	0.0240731	-0.11109	0.132435	-0.00272772	-0.135163	1	1	1	1	0.505866	1	0.592335	1	1	1	1	1	1	1	1	0.385501	1	0.460872	1	0.908385
P00558	PGK1_HUMAN	0.292276	0.0526197	0.212852	0.0300148	0.479897	0.095389	0.228654	-0.239656	-0.0794245	-0.262261	0.187621	-0.196887	-0.0636223	0.160232	-0.0226049	0.427277	0.0427693	0.176034	-0.182837	0.267045	-0.117463	0.0158022	0.449882	0.0653742	0.198639	-0.384508	-0.251243	0.133265	1	1	1	1	0.310208	1	1	1	1	1	1	1	1	1	1	0.418338	1	1	1	0.87255
P00568	KAD1_HUMAN	-0.0362325	-0.102239	-0.0527304	-0.139779	-0.0619446	-0.321873	-0.275797	-0.0660062	-0.0164978	-0.103546	-0.0257121	-0.28564	-0.239565	0.0495084	-0.0375398	0.0402941	-0.219634	-0.173558	-0.0870482	-0.00921429	-0.269142	-0.223067	0.0778339	-0.182094	-0.136019	-0.259928	-0.213853	0.0460754	1	1	1	1	1	0.684208	0.788123	1	1	1	1	0.75162	0.928881	1	1	1	1	1	1	1
P00846	ATP6_HUMAN	-0.0166809	0.0158295	0.0339161	-0.0568429	-0.120153	-0.0483466	0.0169704	0.0325103	0.0505969	-0.040162	-0.103473	-0.0316657	0.0336512	0.0180866	-0.0726724	-0.135983	-0.064176	0.00114094	-0.090759	-0.154069	-0.0822627	-0.0169457	-0.0633105	0.00849633	0.0738133	0.0718068	0.137124	0.065317	1	1	1	1	1	1	1	1	1	1	1	1	1	1	1	1	1	1	1	1
P00918	CAH2_HUMAN	0.0554173	-0.0574865	0.0909994	0.519673	0.282069	1.29003	1.24282	-0.112904	0.0355821	0.464256	0.226651	1.23461	1.1874	0.148486	0.57716	0.339555	1.34752	1.30031	0.428674	0.191069	1.19903	1.15182	-0.237604	0.770358	0.723146	1.00796	0.960751	-0.0472118	1	1	1	0.700626	0.967726	0.02541	0.030929	1	1	0.811415	1	0.029982	0.041463	1	0.604316	0.877856	0.018831	0.022742	0.943891	1
P00966	ASSY_HUMAN	-0.197493	-0.0768287	-0.076267	1.07563	1.0811	0.867414	0.851162	0.120664	0.121226	1.27313	1.27859	1.06491	1.04865	0.000561714	1.15246	1.15793	0.944243	0.927991	1.1519	1.15737	0.943681	0.927429	0.00546454	-0.20822	-0.224472	-0.213684	-0.229937	-0.0162524	1	1	1	0.001038	0.000547	0.005527	0.006012	1	1	0.000209	0.000159	0.000959	0.001194	1	0.000552	0.000302	0.002819	0.003054	0.000589	0.00038
P01034	CYTC_HUMAN	0.21864	0.139332	0.208883	0.425258	0.572568	0.72273	0.608675	-0.0793081	-0.00975719	0.206618	0.353928	0.50409	0.390035	0.0695509	0.285926	0.433236	0.583398	0.469344	0.216375	0.363685	0.513847	0.399793	0.14731	0.297473	0.183418	0.150163	0.0361077	-0.114055	1	1	1	1	1	1	1	1	1	1	1	1	1	1	1	1	1	1	1	1
P01111	RASN_HUMAN	0.187427	0.118542	0.216739	0.114547	0.247312	0.187053	0.247983	-0.0688843	0.029312	-0.0728797	0.0598855	-0.000373688	0.0605557	0.0981964	-0.00399535	0.12877	0.0685107	0.12944	-0.102192	0.0305735	-0.0296857	0.0312437	0.132765	0.072506	0.133435	-0.0602592	0.000670237	0.0609294	1	1	1	1	1	1	1	1	1	1	1	1	1	1	1	1	1	1	1	1
P01112	RASH_HUMAN	0.0901878	0.113592	0.167265	0.165221	0.337018	0.300374	0.264513	0.0234043	0.0770767	0.0750336	0.24683	0.210187	0.174325	0.0536724	0.0516294	0.223426	0.186782	0.150921	-0.00204306	0.169753	0.13311	0.0972486	0.171796	0.135153	0.0992917	-0.0366432	-0.0725045	-0.0358613	1	1	1	1	1	1	1	1	1	1	1	1	1	1	1	1	1	1	1	1
P01116-2	RASK_HUMAN	0.163959	0.12762	0.103781	0.259873	0.243453	0.430782	0.365816	-0.0363389	-0.0601783	0.0959138	0.0794943	0.266823	0.201857	-0.0238393	0.132253	0.115833	0.303162	0.238196	0.156092	0.139673	0.327001	0.262035	-0.0164195	0.170909	0.105943	0.187329	0.122362	-0.0649664	1	1	1	1	1	1	1	1	1	1	1	1	1	1	1	1	1	1	1	1
P01116	RASK_HUMAN	0.18696	0.153884	0.11188	0.257501	0.305339	0.414264	0.37652	-0.0330759	-0.0750804	0.0705404	0.118379	0.227304	0.18956	-0.0420045	0.103616	0.151455	0.26038	0.222636	0.145621	0.193459	0.302385	0.26464	0.0478386	0.156764	0.11902	0.108925	0.071181	-0.0377442	1	1	1	1	1	1	1	1	1	1	1	1	1	1	1	1	1	1	1	1
P01130-3	LDLR_HUMAN	0.139226	0.237283	-0.0091063	0.232759	0.197755	0.547841	0.467136	0.0980574	-0.148332	0.0935334	0.0585291	0.408616	0.32791	-0.246389	-0.00452403	-0.0395284	0.310558	0.229853	0.241865	0.206861	0.556948	0.476242	-0.0350043	0.315082	0.234377	0.350087	0.269381	-0.0807051	1	1	1	1	1	1	1	1	1	1	1	1	1	1	1	1	1	1	1	1
P02452	CO1A1_HUMAN	0.0270765	-0.119625	0.249531	2.73892	0.266462	-0.0412563	0.160052	-0.146702	0.222455	2.71184	0.239385	-0.0683328	0.132976	0.369157	2.85854	0.386087	0.0783691	0.279678	2.48939	0.0169303	-0.290788	-0.089479	-2.47245	-2.78017	-2.57886	-0.307718	-0.106409	0.201309	1	1	1	0.000137	1	1	1	1	1	0.00016	1	1	1	1	8.5e-05	0.869716	1	1	0.000392	1
P02461	CO3A1_HUMAN	-0.0276307	-0.212254	0.498383	2.92638	0.501647	-0.611355	0.110803	-0.184624	0.526014	2.95401	0.529278	-0.583724	0.138434	0.710638	3.13863	0.713901	-0.399101	0.323057	2.42799	0.00326346	-1.10974	-0.38758	-2.42473	-3.53773	-2.81557	-1.113	-0.390844	0.722158	1	1	1	0.000438	0.529991	0.478112	1	1	1	0.000367	0.58051	0.471643	1	1	0.000259	0.253161	0.874003	0.978405	0.001489	1
P02533	K1C14_HUMAN	0.59228	0.148826	0.409464	0.275814	0.888729	0.503717	0.678839	-0.443453	-0.182815	-0.316465	0.296449	-0.0885627	0.0865593	0.260638	0.126988	0.739903	0.354891	0.530013	-0.13365	0.479265	0.0942527	0.269375	0.612915	0.227903	0.403025	-0.385012	-0.20989	0.175122	1	1	1	1	0.730404	1	1	1	1	1	1	1	1	1	1	0.872698	1	1	1	1
P02545	LMNA_HUMAN	0.0558732	-0.0159537	-0.030767	-0.0643493	-0.0827633	-0.117745	-0.0742537	-0.0718269	-0.0866402	-0.120222	-0.138636	-0.173618	-0.130127	-0.0148133	-0.0483956	-0.0668096	-0.101792	-0.0583	-0.0335823	-0.0519963	-0.0869782	-0.0434867	-0.018414	-0.0533959	-0.00990436	-0.0349819	0.00850963	0.0434915	1	1	1	1	1	1	1	1	1	1	1	0.981677	1	1	1	1	1	1	1	1
P02786	TFR1_HUMAN	-0.149777	0.228642	0.105932	0.630457	-0.104552	0.815813	0.663991	0.378419	0.25571	0.780234	0.0452252	0.96559	0.813768	-0.12271	0.401814	-0.333194	0.58717	0.435349	0.524524	-0.210484	0.70988	0.558058	-0.735009	0.185356	0.0335342	0.920364	0.768543	-0.151822	1	1	1	0.556775	1	0.27594	0.445348	1	1	0.33406	1	0.137395	0.273246	1	0.981292	0.927286	0.604512	0.861355	0.798298	1
P02795	MT2_HUMAN	0.196048	-0.0153367	0.0424813	-1.13542	-0.864712	-1.19007	-1.13545	-0.211385	-0.153567	-1.33147	-1.06076	-1.38611	-1.3315	0.057818	-1.12008	-0.849375	-1.17473	-1.12011	-1.1779	-0.907193	-1.23255	-1.17793	0.270705	-0.0546493	-3.07035e-05	-0.325354	-0.270735	0.0546186	1	1	1	0.001255	0.006998	0.000804	0.001143	1	1	0.000299	0.001893	0.000168	0.000273	1	0.001375	0.008159	0.000893	0.001315	0.001049	0.006153
P03891	NU2M_HUMAN	-0.595509	-0.00502441	-0.133646	-0.538179	-1.08487	-0.346223	-0.634428	0.590484	0.461862	0.0573295	-0.489364	0.249286	-0.0389188	-0.128622	-0.533155	-1.07985	-0.341198	-0.629403	-0.404533	-0.951226	-0.212576	-0.500781	-0.546693	0.191957	-0.0962483	0.73865	0.450445	-0.288205	1	1	1	1	1	1	1	1	1	1	1	1	1	1	1	1	1	1	1	1
P03897	NU3M_HUMAN	-0.529452	-0.0763114	-0.267196	-0.596949	-1.26252	-0.57214	-0.807435	0.453141	0.262256	-0.0674967	-0.733071	-0.0426874	-0.277983	-0.190884	-0.520638	-1.18621	-0.495828	-0.731124	-0.329753	-0.995327	-0.304944	-0.540239	-0.665574	0.0248094	-0.210486	0.690384	0.455088	-0.235296	1	1	1	0.563647	0.020525	0.576828	0.235787	1	1	1	0.312937	1	1	1	0.727397	0.031774	0.7256	0.326885	1	0.091127
P03915	NU5M_HUMAN	-0.234224	-0.121171	0.0190123	-0.517112	-0.397197	-0.710707	-0.557882	0.113053	0.253237	-0.282887	-0.162973	-0.476482	-0.323658	0.140183	-0.395941	-0.276026	-0.589536	-0.436711	-0.536124	-0.416209	-0.729719	-0.576895	0.119915	-0.193595	-0.0407707	-0.31351	-0.160685	0.152825	1	1	1	1	1	1	1	1	1	1	1	1	1	1	1	1	1	1	1	1
P03923	NU6M_HUMAN	-0.526405	-0.23527	-0.145064	-0.270777	-0.347641	-0.0690511	-0.0680487	0.291136	0.381341	0.255628	0.178764	0.457354	0.458357	0.0902058	-0.0355076	-0.112371	0.166218	0.167221	-0.125713	-0.202577	0.0760127	0.0770151	-0.0768638	0.201726	0.202728	0.27859	0.279592	0.00100239	1	1	1	1	1	1	1	1	1	1	1	1	1	1	1	1	1	1	1	1
P03928	ATP8_HUMAN	0.27532	0.0744336	0.291136	-0.403756	-0.132198	-0.553321	-0.467952	-0.200887	0.0158156	-0.679077	-0.407518	-0.828641	-0.743272	0.216702	-0.47819	-0.206631	-0.627755	-0.542386	-0.694892	-0.423334	-0.844457	-0.759088	0.271559	-0.149565	-0.0641957	-0.421123	-0.335754	0.0853689	1	1	1	0.033555	0.732735	0.00331	0.011369	1	1	0.000526	0.024929	6.4e-05	0.000228	1	0.010282	0.350372	0.001076	0.003545	0.000517	0.018781
P04035-2	HMDH_HUMAN	-0.370041	-0.565935	-0.35558	1.20315	1.3722	1.51903	1.44207	-0.195894	0.014461	1.57319	1.74224	1.88908	1.81211	0.210355	1.76908	1.93813	2.08497	2.00801	1.55873	1.72778	1.87462	1.79765	0.16905	0.315885	0.238921	0.146835	0.0698711	-0.0769636	1	1	1	1	1	1	1	1	1	1	1	0.958212	0.996742	1	1	0.852661	0.939954	0.925593	1	0.968108
P04040	CATA_HUMAN	0.0864703	-0.0785933	0.000213115	0.277173	0.769313	0.133156	0.171225	-0.165064	-0.0862572	0.190703	0.682842	0.0466861	0.0847543	0.0788064	0.355766	0.847906	0.21175	0.249818	0.27696	0.7691	0.132943	0.171011	0.49214	-0.144016	-0.105948	-0.636156	-0.598088	0.0380682	1	1	1	0.704749	0.008475	1	1	1	1	1	0.024474	1	1	1	0.45988	0.004285	0.917284	0.753511	0.751644	0.010267
P04049	RAF1_HUMAN	0.0028857	-0.0518661	0.0425425	0.234649	0.132173	0.334921	0.228096	-0.0547518	0.0396568	0.231763	0.129287	0.332035	0.22521	0.0944086	0.286515	0.184039	0.386787	0.279962	0.192106	0.0896304	0.292378	0.185553	-0.102476	0.100272	-0.00655271	0.202748	0.0959229	-0.106825	1	1	1	1	1	1	1	1	1	1	1	1	1	1	1	1	1	1	1	1
P04066	FUCO_HUMAN	0.213727	0.29772	0.0443683	1.16438	1.61269	1.40191	1.50117	0.0839936	-0.169359	0.950653	1.39897	1.18819	1.28745	-0.253352	0.866659	1.31497	1.10419	1.20345	1.12001	1.56833	1.35754	1.45681	0.448315	0.237533	0.336795	-0.210782	-0.11152	0.0992615	1	1	1	0.008481	0.000324	0.001835	0.000958	1	1	0.03407	0.00163	0.006312	0.00368	1	0.05935	0.002072	0.011941	0.005746	0.013169	0.000551
P04075	ALDOA_HUMAN	-0.0511762	-0.119807	-0.0371632	-0.247726	-0.248294	-0.212522	-0.189867	-0.0686305	0.0140131	-0.196549	-0.197118	-0.161346	-0.138691	0.0826436	-0.127919	-0.128487	-0.0927152	-0.0700602	-0.210562	-0.211131	-0.175359	-0.152704	-0.000568391	0.0352037	0.0578587	0.0357721	0.0584271	0.022655	1	1	1	0.463368	0.332063	0.59225	0.674588	1	1	0.698139	0.637118	0.802514	0.941565	1	1	0.882513	1	1	0.681632	0.5351
P04080	CYTB_HUMAN	-0.198995	0.0328439	-0.0714952	0.55184	-0.15339	0.869639	0.613099	0.231839	0.1275	0.750835	0.0456051	1.06863	0.812094	-0.104339	0.518996	-0.186234	0.836795	0.580255	0.623335	-0.0818951	0.941134	0.684594	-0.70523	0.317799	0.0612588	1.02303	0.766489	-0.25654	1	1	1	0.199479	1	0.017042	0.110422	1	1	0.045278	1	0.003237	0.026658	1	0.24818	0.965292	0.021191	0.146407	0.125632	1
P04083	ANXA1_HUMAN	-0.21944	-0.176313	-0.350291	-1.60973	-1.66254	-1.88548	-1.89712	0.0431265	-0.130851	-1.39029	-1.4431	-1.66604	-1.67768	-0.173977	-1.43342	-1.48623	-1.70917	-1.7208	-1.25944	-1.31225	-1.53519	-1.54683	-0.052813	-0.275755	-0.287387	-0.222942	-0.234574	-0.0116325	1	1	1	0.012813	0.006368	0.003574	0.003306	1	1	0.033978	0.022119	0.008871	0.008808	1	0.027821	0.014054	0.007416	0.006723	0.067758	0.035666
P04156-2	PRIO_HUMAN	0.0960256	0.085715	0.0808615	0.159018	-0.010359	0.0139645	0.0960827	-0.0103106	-0.0151641	0.0629927	-0.106385	-0.082061	5.71107e-05	-0.00485346	0.0733033	-0.096074	-0.0717504	0.0103677	0.0781568	-0.0912205	-0.066897	0.0152212	-0.169377	-0.145054	-0.0629356	0.0243236	0.106442	0.0821181	1	1	1	1	1	1	1	1	1	1	1	1	1	1	1	1	1	1	1	1
P04181	OAT_HUMAN	-0.0268438	-0.0335968	0.0192795	-0.191023	-0.470462	-0.210484	-0.240545	-0.00675305	0.0461233	-0.16418	-0.443618	-0.18364	-0.213701	0.0528764	-0.157427	-0.436865	-0.176887	-0.206948	-0.210303	-0.489741	-0.229763	-0.259825	-0.279438	-0.0194604	-0.0495219	0.259978	0.229916	-0.0300615	1	1	1	0.92845	0.07922	0.820429	0.674207	1	1	1	0.132294	0.895132	0.803742	1	1	0.112948	0.975972	0.819995	0.919406	0.077407
P04183	KITH_HUMAN	-0.275853	-0.0195448	-0.14433	-0.553789	-0.842353	-0.51019	-0.570942	0.256308	0.131523	-0.277936	-0.5665	-0.234337	-0.295089	-0.124785	-0.534244	-0.822808	-0.490645	-0.551397	-0.409459	-0.698023	-0.36586	-0.426612	-0.288564	0.0435991	-0.0171526	0.332163	0.271411	-0.0607517	1	1	1	0.141253	0.00761	0.172384	0.10282	1	1	0.783128	0.102166	0.847177	0.673514	1	0.163704	0.009094	0.205484	0.124414	0.407129	0.030987
P04264	K2C1_HUMAN	-0.273603	-0.0920455	-0.256546	0.055195	-0.182082	0.491907	0.345556	0.181557	0.0170563	0.328798	0.0915212	0.765509	0.619159	-0.164501	0.14724	-0.0900361	0.583952	0.437601	0.311741	0.0744649	0.748453	0.602102	-0.237277	0.436712	0.290361	0.673988	0.527637	-0.146351	1	1	1	1	1	0.891886	1	1	1	1	1	0.437431	0.68262	1	1	1	0.755966	0.952496	1	1
P04350	TBB4A_HUMAN	0.270437	0.0816144	0.195412	0.506244	0.47718	0.50194	0.531158	-0.188823	-0.0750251	0.235807	0.206743	0.231503	0.260721	0.113798	0.42463	0.395566	0.420325	0.449544	0.310832	0.281768	0.306528	0.335746	-0.0290641	-0.00430457	0.0249136	0.0247595	0.0539777	0.0292181	1	1	1	0.225055	0.184245	0.208131	0.166029	1	1	0.961544	0.961149	0.891199	0.820809	1	0.38755	0.327347	0.367805	0.291869	0.745839	0.692309
P04406	G3P_HUMAN	-0.00228448	0.0293179	0.0417232	0.60781	0.381172	0.656821	0.604409	0.0316023	0.0440077	0.610095	0.383456	0.659105	0.606693	0.0124053	0.578493	0.351854	0.627503	0.575091	0.566087	0.339449	0.615098	0.562686	-0.226639	0.0490103	-0.0034014	0.275649	0.223237	-0.0524117	1	1	1	0.789369	0.947705	0.685568	0.730427	1	1	0.797538	1	0.635463	0.751004	1	0.846164	0.995939	0.734238	0.79475	0.919406	1
P04424	ARLY_HUMAN	-0.0223925	0.0165393	0.00106206	-0.047275	-0.429137	-0.0239979	-0.0171847	0.0389318	0.0234546	-0.0248824	-0.406744	-0.0016054	0.0052078	-0.0154772	-0.0638143	-0.445676	-0.0405372	-0.033724	-0.048337	-0.430199	-0.02506	-0.0182468	-0.381862	0.0232771	0.0300903	0.405139	0.411952	0.0068132	1	1	1	1	0.773681	1	1	1	1	1	0.921869	1	1	1	1	0.762581	1	1	1	0.837754
P04632	CPNS1_HUMAN	0.678398	0.249278	0.620914	0.395822	0.902832	0.320898	0.612287	-0.42912	-0.0574831	-0.282576	0.224434	-0.357499	-0.0661102	0.371637	0.146544	0.653554	0.0716207	0.363009	-0.225093	0.281917	-0.300016	-0.00862712	0.50701	-0.0749232	0.216466	-0.581933	-0.290544	0.291389	0.099994	1	0.691644	0.194171	0.000539	0.345033	0.017282	1	1	0.498454	0.67209	0.230007	1	1	1	0.007803	1	0.235588	0.788357	0.420948
P04732	MT1E_HUMAN	0.298526	0.0373465	0.0778371	-1.06524	-0.687607	-1.21931	-1.22284	-0.26118	-0.220689	-1.36377	-0.986133	-1.51783	-1.52137	0.0404906	-1.10259	-0.724953	-1.25665	-1.26019	-1.14308	-0.765444	-1.29714	-1.30068	0.377638	-0.154062	-0.1576	-0.5317	-0.535237	-0.00353749	1	1	1	0.026338	0.150101	0.009635	0.009415	1	1	0.00444	0.033732	0.001551	0.001651	1	0.020408	0.126191	0.00725	0.006723	0.017778	0.114609
P04792	HSPB1_HUMAN	0.139018	0.0490942	-0.0858482	0.335287	0.281201	0.0427893	-0.0321011	-0.0899238	-0.224866	0.196269	0.142183	-0.0962287	-0.171119	-0.134942	0.286193	0.232107	-0.00630487	-0.0811953	0.421136	0.36705	0.128638	0.0537471	-0.054086	-0.292498	-0.367389	-0.238412	-0.313303	-0.0748904	1	1	1	0.36766	0.403066	1	1	1	1	0.90687	1	1	0.9411	1	0.547825	0.589431	1	1	0.183808	0.222714
P04818	TYSY_HUMAN	0.0547506	-0.0724535	-0.0323397	0.021624	-0.0234494	0.0270346	0.0930058	-0.127204	-0.0870903	-0.0331266	-0.0782	-0.027716	0.0382552	0.0401138	0.0940775	0.0490041	0.0994881	0.165459	0.0539637	0.00889031	0.0593743	0.125345	-0.0450734	0.00541061	0.0713818	0.050484	0.116455	0.0659712	1	1	1	1	1	1	1	1	1	1	1	1	1	1	1	1	1	1	1	1
P04843	RPN1_HUMAN	0.0970262	0.0655192	0.0696171	0.0606559	0.0304324	0.0355702	0.0805009	-0.031507	-0.0274092	-0.0363704	-0.0665938	-0.061456	-0.0165253	0.00409784	-0.00486337	-0.0350868	-0.029949	0.0149817	-0.0089612	-0.0391846	-0.0340469	0.0108838	-0.0302234	-0.0250856	0.019845	0.00513778	0.0500685	0.0449307	1	1	1	1	1	1	1	1	1	1	1	1	1	1	1	1	1	1	1	1
P04844	RPN2_HUMAN	-0.0508758	-0.0281129	0.0238029	0.0530667	-0.0607064	0.134648	0.382032	0.022763	0.0746787	0.103943	-0.00983055	0.185524	0.432908	0.0519157	0.0811796	-0.0325935	0.162761	0.410145	0.0292638	-0.0845093	0.110845	0.358229	-0.113773	0.081581	0.328965	0.195354	0.442738	0.247384	1	1	1	1	1	1	0.265625	1	1	1	1	0.920086	0.176306	1	1	1	1	0.219101	1	1
P04899	GNAI2_HUMAN	-0.062874	0.0761686	-0.0582462	-0.267136	-0.721633	-0.241794	-0.237429	0.139043	0.00462781	-0.204262	-0.658759	-0.17892	-0.174555	-0.134415	-0.343304	-0.797801	-0.317963	-0.313598	-0.208889	-0.663386	-0.183548	-0.179183	-0.454497	0.0253417	0.0297064	0.479839	0.484203	0.00436476	1	1	1	1	0.224182	1	1	1	1	1	0.368731	1	1	1	1	0.161767	1	1	1	0.337924
P05026-2	AT1B1_HUMAN	0.590376	0.126865	0.355968	0.79774	1.30143	0.658458	0.745254	-0.463511	-0.234408	0.207364	0.711057	0.0680823	0.154878	0.229103	0.670875	1.17457	0.531593	0.618389	0.441772	0.945465	0.30249	0.389286	0.503693	-0.139282	-0.0524859	-0.642975	-0.556179	0.0867958	1	1	1	1	0.455156	1	0.992609	1	1	1	1	1	1	1	1	0.565578	1	1	1	0.797405
P05091	ALDH2_HUMAN	-0.122189	0.112737	-0.00322003	0.157815	-0.0274742	0.14507	0.132728	0.234926	0.118969	0.280004	0.0947145	0.267259	0.254917	-0.115957	0.0450781	-0.140212	0.032333	0.0199906	0.161035	-0.0242542	0.14829	0.135948	-0.18529	-0.0127451	-0.0250875	0.172545	0.160202	-0.0123424	1	1	1	1	1	1	1	1	1	1	1	1	1	1	1	1	1	1	1	1
P05114	HMGN1_HUMAN	-0.0786339	0.0493297	-0.0295666	0.209902	-0.697153	0.0783026	-0.0208402	0.127964	0.0490674	0.288536	-0.618519	0.156937	0.0577937	-0.0788962	0.160572	-0.746483	0.0289729	-0.0701699	0.239468	-0.667587	0.107869	0.00872634	-0.907055	-0.131599	-0.230742	0.775456	0.676313	-0.0991428	1	1	1	1	1	1	1	1	1	1	1	1	1	1	1	1	1	1	1	1
P05141	ADT2_HUMAN	-0.0191135	0.0807918	0.0426294	0.107976	-0.0463297	-0.0646253	0.0582061	0.0999053	0.0617429	0.127089	-0.0272162	-0.0455118	0.0773196	-0.0381623	0.0271838	-0.127121	-0.145417	-0.0225856	0.0653461	-0.0889592	-0.107255	0.0155767	-0.154305	-0.172601	-0.0497694	-0.0182956	0.104536	0.122831	1	1	1	1	1	1	1	1	1	1	1	1	1	1	1	1	1	1	1	1
P05161	ISG15_HUMAN	-0.0942758	-0.0209718	-0.0683964	0.35293	0.268126	0.256906	0.141399	0.0733041	0.0258794	0.447206	0.362401	0.351182	0.235675	-0.0474247	0.373902	0.289097	0.277878	0.162371	0.421327	0.336522	0.325302	0.209796	-0.0848047	-0.0960245	-0.211531	-0.0112198	-0.126726	-0.115506	1	1	1	0.869353	0.885586	1	1	1	1	0.644831	0.790274	0.797764	1	1	0.83525	0.861868	1	1	0.757846	0.8045
P05165-2	PCCA_HUMAN	0.0257405	-0.0585796	-0.149522	0.0684438	0.230403	0.110917	0.190515	-0.0843201	-0.175263	0.0427033	0.204662	0.0851765	0.164775	-0.0909425	0.127023	0.288982	0.169497	0.249095	0.217966	0.379925	0.260439	0.340037	0.161959	0.0424732	0.122072	-0.119486	-0.0398873	0.0795984	1	1	1	1	0.406482	1	0.676226	1	1	1	0.612193	1	0.831019	1	1	0.228418	0.833797	0.431126	0.658877	0.090394
P05187	PPB1_HUMAN	0	0	0.432865	1.60312	1.50114	2.28816	2.28803	0	0.432865	1.60312	1.50114	2.28816	2.28803	0.432865	1.60312	1.50114	2.28816	2.28803	1.17026	1.06828	1.8553	1.85516	-0.10198	0.685038	0.684905	0.787018	0.786885	-0.00013318	1	1	1	0.65325	0.557417	0.272214	0.259322	1	1	0.646492	0.65435	0.250234	0.267232	1	0.676833	0.573016	0.279388	0.266878	1	0.893916
P05198	IF2A_HUMAN	0.143263	-0.022322	0.0950197	-0.0997925	-0.068227	-0.085198	0.0756848	-0.165585	-0.0482435	-0.243056	-0.21149	-0.228461	-0.0675784	0.117342	-0.0774706	-0.045905	-0.062876	0.0980068	-0.194812	-0.163247	-0.180218	-0.0193349	0.0315656	0.0145945	0.175477	-0.016971	0.143912	0.160883	1	1	1	1	1	1	1	1	1	0.782017	0.833723	0.752783	1	1	1	1	1	1	1	0.963801
P05204	HMGN2_HUMAN	1.51435	0.328614	1.36451	1.70066	1.88312	1.1068	1.79669	-1.18574	-0.149848	0.186305	0.368761	-0.407551	0.28233	1.03589	1.37205	1.5545	0.778191	1.46807	0.336153	0.518609	-0.257703	0.432179	0.182457	-0.593856	0.0960257	-0.776312	-0.0864308	0.689881	0.099994	1	0.691644	0.004001	0.001098	0.067396	0.002392	0.588832	1	1	0.931955	0.85244	1	1	0.020278	0.005291	0.287821	0.011237	1	0.614708
P05362	ICAM1_HUMAN	0.0554953	-0.104345	-0.139355	1.22321	1.30506	1.03597	1.02211	-0.15984	-0.19485	1.16772	1.24957	0.980472	0.966618	-0.0350096	1.32756	1.40941	1.14031	1.12646	1.36257	1.44442	1.17532	1.16147	0.0818503	-0.187246	-0.2011	-0.269096	-0.28295	-0.0138539	1	1	1	0.198974	0.100654	0.312231	0.307787	1	1	0.226415	0.153301	0.332487	0.366131	1	0.145306	0.073908	0.235178	0.237122	0.133253	0.074483
P05386	RLA1_HUMAN	0.19362	0.0583942	0.248515	-0.0273925	0.558234	-0.0410098	0.240592	-0.135226	0.0548947	-0.221013	0.364614	-0.23463	0.0469718	0.190121	-0.0857866	0.49984	-0.099404	0.182198	-0.275908	0.309719	-0.289525	-0.0079229	0.585627	-0.0136174	0.267985	-0.599244	-0.317642	0.281602	1	1	1	1	1	1	1	1	1	1	1	1	1	1	1	1	1	1	1	1
P05387	RLA2_HUMAN	0.141819	-0.0802377	0.120365	-0.0943233	-0.236388	-0.054575	-0.0249699	-0.222056	-0.0214534	-0.236142	-0.378207	-0.196394	-0.166789	0.200603	-0.0140856	-0.156151	0.0256626	0.0552678	-0.214689	-0.356754	-0.17494	-0.145335	-0.142065	0.0397483	0.0693534	0.181813	0.211418	0.0296051	1	1	1	1	0.950034	1	1	1	1	1	0.726383	1	1	1	1	1	1	1	1	0.746552
P05388	RLA0_HUMAN	0.0373881	0.0118882	0.15273	-0.242438	-0.571842	-0.34033	-0.251171	-0.0254999	0.115342	-0.279826	-0.60923	-0.377718	-0.288559	0.140842	-0.254326	-0.58373	-0.352218	-0.263059	-0.395168	-0.724572	-0.49306	-0.403901	-0.329404	-0.0978916	-0.00873253	0.231512	0.320672	0.0891591	1	1	1	1	0.329307	0.916797	1	1	1	1	0.349419	0.78549	0.999454	1	1	0.319819	0.900782	1	0.884762	0.1868
P05423	RPC4_HUMAN	-0.152652	0.00360148	0.0389039	-0.882906	-0.951036	-0.782759	-0.794459	0.156254	0.191556	-0.730254	-0.798384	-0.630107	-0.641806	0.0353025	-0.886508	-0.954637	-0.78636	-0.79806	-0.92181	-0.98994	-0.821663	-0.833363	-0.0681295	0.100148	0.0884478	0.168277	0.156577	-0.0116999	1	1	1	0.788506	0.55735	0.861133	0.810984	1	1	0.966103	0.819691	0.975115	0.986286	1	0.806978	0.569405	0.874948	0.830824	0.802794	0.582021
P05534	1A24_HUMAN	0.542386	0.0782675	0.390556	0.449541	1.30744	0.305916	0.568313	-0.464118	-0.15183	-0.0928447	0.765049	-0.23647	0.0259275	0.312289	0.371274	1.22917	0.227648	0.490046	0.0589849	0.916879	-0.0846404	0.177757	0.857894	-0.143625	0.118772	-1.00152	-0.739122	0.262398	0.992033	1	1	0.277462	0.000151	0.627201	0.096444	1	1	1	0.016921	0.824113	1	1	0.47102	0.000269	0.903704	0.184806	1	0.00433
P05556	ITB1_HUMAN	0.0291089	-0.017306	0.0253799	-0.854533	-0.996544	-0.974665	-0.973154	-0.0464149	-0.00372897	-0.883642	-1.02565	-1.00377	-1.00226	0.0426859	-0.837227	-0.979238	-0.957359	-0.955848	-0.879913	-1.02192	-1.00004	-0.998534	-0.142011	-0.120132	-0.11862	0.0218791	0.0233904	0.0015113	1	1	1	0.093887	0.023833	0.041662	0.039715	1	1	0.074573	0.026283	0.030663	0.034337	1	0.102163	0.028149	0.044038	0.043151	0.083976	0.024609
P05783	K1C18_HUMAN	-0.0931939	-0.0844608	-0.0857336	1.15916	1.43155	1.38435	1.43497	0.0087331	0.00746028	1.25235	1.52475	1.47754	1.52816	-0.00127282	1.24362	1.51601	1.46881	1.51943	1.24489	1.51729	1.47008	1.5207	0.272392	0.225189	0.275807	-0.0472032	0.00341463	0.0506178	1	1	1	0.158539	0.0354	0.062654	0.050048	1	1	0.106337	0.031651	0.038818	0.034919	1	0.116577	0.026475	0.043862	0.035075	0.119935	0.02973
P05787	K2C8_HUMAN	-0.0340303	-0.0565583	-0.0317623	1.15733	1.44002	1.20782	1.17857	-0.022528	0.00226801	1.19136	1.47405	1.24185	1.2126	0.024796	1.21389	1.49658	1.26438	1.23513	1.18909	1.47178	1.23958	1.21033	0.282686	0.050491	0.0212358	-0.232195	-0.26145	-0.0292552	1	1	1	0.256192	0.068414	0.197106	0.210333	1	1	0.219675	0.07671	0.163904	0.187742	1	0.214236	0.059162	0.167828	0.179694	0.244076	0.07196
P05976-2	MYL1_HUMAN	0.234343	0.0120355	0.144071	0.122172	0.586422	0.180291	0.150894	-0.222307	-0.0902721	-0.112171	0.352079	-0.0540516	-0.0834493	0.132035	0.110136	0.574387	0.168256	0.138858	-0.0218989	0.442351	0.0362205	0.00682274	0.46425	0.0581193	0.0287216	-0.406131	-0.435529	-0.0293977	1	1	1	1	0.595266	1	1	1	1	1	1	1	1	1	1	0.628393	1	1	1	0.881066
P06132	DCUP_HUMAN	0.0794402	0.0850444	-0.00569138	0.226788	0.333512	0.123443	0.254219	0.00560424	-0.0851315	0.147348	0.254072	0.0440032	0.174779	-0.0907358	0.141743	0.248468	0.038399	0.169175	0.232479	0.339203	0.129135	0.259911	0.106724	-0.103344	0.0274316	-0.210069	-0.0792927	0.130776	1	1	1	1	0.788215	1	1	1	1	1	1	1	1	1	1	0.978376	1	1	1	0.842205
P06280	AGAL_HUMAN	0.423814	0.126551	0.24161	0.20993	1.09827	0.152725	0.430496	-0.297263	-0.182203	-0.213884	0.674452	-0.271089	0.00668226	0.11506	0.0833792	0.971715	0.0261739	0.303945	-0.0316804	0.856656	-0.0888856	0.188886	0.888336	-0.0572053	0.220566	-0.945541	-0.66777	0.277771	0.375701	1	1	0.556425	6e-06	0.832222	0.034165	1	1	0.533562	0.001159	0.254151	1	1	1	2.5e-05	1	0.184806	1	0.000104
P06396-2	GELS_HUMAN	-0.021859	0.0269181	-0.00428496	0.0337888	0.110133	0.0121075	0.0321785	0.048777	0.017574	0.0556477	0.131992	0.0339665	0.0540375	-0.031203	0.00687069	0.0832147	-0.0148106	0.00526045	0.0380737	0.114418	0.0163925	0.0364635	0.076344	-0.0216812	-0.00161024	-0.0980252	-0.0779542	0.020071	1	1	1	1	1	1	1	1	1	1	1	1	1	1	1	1	1	1	1	1
P06400	RB_HUMAN	0.119774	0.123064	0.139878	0.345628	-0.114377	0.369253	0.317345	0.00329021	0.0201041	0.225855	-0.23415	0.249479	0.197571	0.0168138	0.222565	-0.237441	0.246189	0.194281	0.205751	-0.254254	0.229375	0.177467	-0.460005	0.0236247	-0.0282834	0.48363	0.431722	-0.051908	1	1	1	1	1	1	1	1	1	1	1	1	1	1	1	1	1	1	1	1
P06493	CDK1_HUMAN	0.0635984	0.0397622	0.058071	-0.175827	-0.382426	-0.0783754	-0.101152	-0.0238362	-0.00552734	-0.239425	-0.446024	-0.141974	-0.164751	0.0183088	-0.215589	-0.422188	-0.118138	-0.140914	-0.233898	-0.440497	-0.136446	-0.159223	-0.206599	0.0974515	0.0746747	0.30405	0.281274	-0.0227768	1	1	1	1	0.273426	1	1	1	1	0.864547	0.213622	1	1	1	0.95491	0.205186	1	1	0.943891	0.202524
P06576	ATPB_HUMAN	-0.103082	0.0247835	-0.132019	-0.660941	-0.792476	-0.744155	-0.706067	0.127865	-0.0289377	-0.557859	-0.689395	-0.641073	-0.602985	-0.156803	-0.685724	-0.81726	-0.768938	-0.73085	-0.528922	-0.660457	-0.612135	-0.574047	-0.131535	-0.0832138	-0.0451259	0.0483216	0.0864095	0.0380879	1	1	1	0.016134	0.00255	0.006357	0.009485	1	1	0.046122	0.009531	0.017199	0.027031	1	0.012409	0.002036	0.004806	0.006706	0.069308	0.012168
P06703	S10A6_HUMAN	-0.140855	-0.253932	-0.148011	-0.629021	-1.01634	-0.314442	-0.580795	-0.113077	-0.00715576	-0.488166	-0.875488	-0.173587	-0.43994	0.105921	-0.375089	-0.762411	-0.06051	-0.326863	-0.481011	-0.868333	-0.166431	-0.432784	-0.387322	0.314579	0.0482262	0.701901	0.435548	-0.266353	1	1	1	0.324407	0.024515	0.943721	0.352717	1	1	0.571995	0.074616	1	0.639992	1	0.846164	0.113458	1	0.892181	0.646195	0.07196
P06730	IF4E_HUMAN	0.0774529	0.115074	0.114973	-0.423936	-0.704237	-0.482217	-0.466669	0.0376206	0.0375206	-0.501389	-0.78169	-0.55967	-0.544122	-0.000100034	-0.539009	-0.81931	-0.597291	-0.581742	-0.538909	-0.81921	-0.597191	-0.581642	-0.280301	-0.0582813	-0.0427329	0.22202	0.237568	0.0155484	1	1	1	0.258806	0.012597	0.141133	0.160067	1	1	0.128449	0.007775	0.065753	0.081666	1	0.097933	0.004425	0.05012	0.056709	0.10258	0.00538
P06732	KCRM_HUMAN	-0.0561203	0.217795	0.206719	-1.39503	-1.07954	-1.92409	-1.21162	0.273915	0.262839	-1.33891	-1.02342	-1.86797	-1.1555	-0.0110758	-1.61283	-1.29733	-2.14189	-1.42942	-1.60175	-1.28626	-2.13081	-1.41834	0.315494	-0.529059	0.18341	-0.844552	-0.132084	0.712468	1	1	1	0.603964	0.681978	0.258461	0.677137	1	1	0.64141	0.833723	0.261512	0.749179	1	0.464915	0.534614	0.180068	0.530891	0.498163	0.5906
P06733-2	ENOA_HUMAN	0.191043	0.0274737	0.00131817	0.136952	0.126903	0.173134	0.164078	-0.163569	-0.189725	-0.0540911	-0.0641406	-0.0179094	-0.0269653	-0.0261555	0.109478	0.0994288	0.14566	0.136604	0.135634	0.125584	0.171816	0.16276	-0.0100494	0.0361818	0.0271259	0.0462312	0.0371753	-0.00905591	1	1	1	1	1	1	1	1	1	1	1	1	1	1	1	1	1	1	1	1
P06733	ENOA_HUMAN	0.176786	0.0373537	0.0123903	0.138189	0.112645	0.158876	0.14982	-0.139432	-0.164395	-0.0385965	-0.0641406	-0.0179094	-0.0269653	-0.0249635	0.100835	0.0752914	0.121523	0.112467	0.125799	0.100255	0.146486	0.13743	-0.0255441	0.0206871	0.0116312	0.0462312	0.0371753	-0.00905591	1	1	1	1	1	1	1	1	1	1	1	1	1	1	1	1	1	1	1	1
P06737-2	PYGL_HUMAN	-0.111071	0.0289444	-0.0476384	-1.40043	-1.658	-1.50648	-1.42057	0.140016	0.063433	-1.28936	-1.54693	-1.39541	-1.3095	-0.0765828	-1.42938	-1.68695	-1.53542	-1.44952	-1.3528	-1.61037	-1.45884	-1.37293	-0.257569	-0.106043	-0.0201385	0.151527	0.237431	0.0859042	1	1	1	0	0	0	0	1	1	0	0	0	0	1	0	0	0	0	0	0
P06744	G6PI_HUMAN	0.0174783	-0.0432913	0.0699575	0.514491	0.0621239	0.413352	0.427676	-0.0607696	0.0524792	0.497012	0.0446456	0.395874	0.410198	0.113249	0.557782	0.105415	0.456643	0.470967	0.444533	-0.00783363	0.343395	0.357718	-0.452367	-0.101139	-0.0868148	0.351228	0.365552	0.0143238	1	1	1	0.367947	1	0.561608	0.499983	1	1	0.397406	1	0.562229	0.553765	1	0.29348	1	0.467355	0.424174	0.561562	1
P06748-3	NPM_HUMAN	-0.0968571	-0.0734044	-0.175566	-0.0680924	-0.363933	-0.18571	-0.378174	0.0234527	-0.0787084	0.0287647	-0.267076	-0.0888525	-0.281317	-0.102161	0.00531199	-0.290528	-0.112305	-0.304769	0.107473	-0.188367	-0.010144	-0.202608	-0.29584	-0.117617	-0.310081	0.178223	-0.0142411	-0.192464	1	1	1	1	0.605471	1	0.674588	1	1	1	0.951497	1	0.939465	1	1	0.801778	1	0.87294	1	1
P06748	NPM_HUMAN	-0.0968571	-0.0734044	-0.175566	-0.0680924	-0.349323	-0.18571	-0.378174	0.0234527	-0.0787084	0.0287647	-0.252465	-0.0888525	-0.281317	-0.102161	0.00531199	-0.275918	-0.112305	-0.304769	0.107473	-0.173757	-0.010144	-0.202608	-0.28123	-0.117617	-0.310081	0.163613	-0.0288513	-0.192464	1	1	1	1	0.63972	1	0.674588	1	1	1	0.98541	1	0.939465	1	1	0.83979	1	0.87294	1	1
P06753-2	TPM3_HUMAN	0.0139393	0.161557	-0.0828596	-0.0643487	0.0990837	-0.133245	-0.0542205	0.147618	-0.0967989	-0.078288	0.0851444	-0.147184	-0.0681598	-0.244417	-0.225906	-0.0624735	-0.294802	-0.215778	0.0185109	0.181943	-0.0503853	0.0286391	0.163432	-0.0688962	0.0101282	-0.232329	-0.153304	0.0790244	1	1	1	1	1	1	1	1	1	1	1	1	1	1	0.9641	1	0.687477	0.921929	1	0.974514
P06756-3	ITAV_HUMAN	0.0258501	-0.0556841	0.0400418	0.449676	0.40229	0.557099	0.585493	-0.0815343	0.0141917	0.423826	0.37644	0.531249	0.559643	0.095726	0.50536	0.457974	0.612783	0.641177	0.409634	0.362248	0.517057	0.545451	-0.0473859	0.107423	0.135817	0.154809	0.183203	0.0283941	1	1	1	1	1	1	1	1	1	1	1	1	1	1	1	1	1	1	1	1
P07099	HYEP_HUMAN	-0.38875	-0.107013	-0.274141	0.360697	-0.156884	0.43796	0.353174	0.281737	0.11461	0.749447	0.231867	0.82671	0.741924	-0.167128	0.46771	-0.0498708	0.544973	0.460187	0.634838	0.117257	0.7121	0.627315	-0.517581	0.077263	-0.00752284	0.594844	0.510058	-0.0847858	1	1	1	1	1	0.996126	1	1	1	0.557037	1	0.392924	0.519469	1	0.997964	1	0.851019	0.939063	0.782649	1
P07108	ACBP_HUMAN	-0.102814	0.0151858	-0.0130293	0.314614	-0.906579	0.455528	0.419708	0.118	0.0897848	0.417428	-0.803765	0.558342	0.522522	-0.0282151	0.299428	-0.921765	0.440342	0.404522	0.327643	-0.893549	0.468557	0.432737	-1.22119	0.140914	0.105094	1.36211	1.32629	-0.0358194	1	1	1	1	0.313095	1	1	1	1	1	0.512536	0.835263	0.921874	1	1	0.307678	1	1	1	0.376492
P07195	LDHB_HUMAN	-0.0741835	0.0164618	0.0117461	0.18468	0.067572	0.153586	0.10763	0.0906452	0.0859296	0.258864	0.141755	0.227769	0.181814	-0.00471566	0.168218	0.0511102	0.137124	0.0911687	0.172934	0.0558259	0.14184	0.0958844	-0.117108	-0.0310946	-0.0770497	0.0860136	0.0400585	-0.0459551	1	1	1	1	1	1	1	1	1	1	1	1	1	1	1	1	1	1	1	1
P07203	GPX1_HUMAN	0.0230028	0.0450541	-0.276626	-0.608245	-0.903339	-1.0483	-1.09591	0.0220513	-0.299629	-0.631248	-0.926342	-1.0713	-1.11892	-0.32168	-0.653299	-0.948393	-1.09335	-1.14097	-0.331619	-0.626713	-0.771674	-0.819286	-0.295094	-0.440055	-0.487667	-0.144961	-0.192573	-0.0476125	1	1	1	0.428965	0.072224	0.048029	0.03499	1	1	0.385618	0.08085	0.037436	0.031714	1	0.362019	0.059162	0.035542	0.027299	1	0.328157
P07205	PGK2_HUMAN	-0.42287	0.023769	-0.299823	-0.551255	-0.824622	-0.208036	-0.365043	0.446639	0.123047	-0.128385	-0.401752	0.214834	0.057827	-0.323592	-0.575024	-0.848391	-0.231805	-0.388812	-0.251432	-0.524799	0.0917867	-0.0652203	-0.273367	0.343219	0.186212	0.616586	0.459579	-0.157007	1	1	1	0.36766	0.051307	1	0.715554	1	1	1	0.629202	1	1	1	0.332692	0.045638	1	0.675857	1	0.3419
P07237	PDIA1_HUMAN	-0.0805598	0.00700016	-0.03496	-1.12343	-1.1478	-1.12065	-1.07162	0.08756	0.0455998	-1.04287	-1.06724	-1.04009	-0.991059	-0.0419602	-1.13043	-1.1548	-1.12765	-1.07862	-1.08847	-1.11284	-1.08569	-1.03666	-0.0243631	0.00278075	0.0518137	0.0271438	0.0761768	0.049033	1	1	1	0.056094	0.029973	0.05202	0.06174	1	1	0.079666	0.058454	0.068372	0.09376	1	0.053293	0.030462	0.047795	0.059776	0.070735	0.042852
P07305	H10_HUMAN	-0.13302	-0.145635	-0.141512	-2.03102	-2.15557	-2.15586	-1.9774	-0.0126152	-0.0084919	-1.898	-2.02255	-2.02284	-1.84438	0.00412333	-1.88538	-2.00993	-2.01023	-1.83176	-1.88951	-2.01406	-2.01435	-1.83589	-0.12455	-0.124845	0.0536216	-0.000295667	0.178171	0.178467	1	1	1	0.038856	0.016197	0.024496	0.03958	1	1	0.0549	0.031429	0.031798	0.058941	1	0.058879	0.026314	0.035681	0.059586	0.064769	0.029274
P07311	ACYP1_HUMAN	0.00694921	0.122983	-0.109334	-0.415711	-0.868766	-0.31664	-0.292287	0.116034	-0.116284	-0.42266	-0.875716	-0.32359	-0.299236	-0.232317	-0.538694	-0.991749	-0.439623	-0.41527	-0.306377	-0.759432	-0.207306	-0.182953	-0.453055	0.0990708	0.123424	0.552126	0.576479	0.0243533	1	1	1	1	0.574538	1	1	1	1	1	0.667427	1	1	1	1	0.467179	1	1	1	0.761229
P07339	CATD_HUMAN	-0.252593	-0.0728183	-0.0433143	1.60345	1.45001	2.0316	1.97925	0.179774	0.209278	1.85604	1.7026	2.2842	2.23184	0.0295039	1.67627	1.52283	2.10442	2.05206	1.64676	1.49333	2.07492	2.02256	-0.153438	0.428153	0.375796	0.58159	0.529234	-0.0523565	1	1	1	0.02496	0.027909	0.004036	0.004732	1	1	0.008899	0.013225	0.001481	0.001893	1	0.018201	0.021525	0.003066	0.003548	0.023185	0.027908
P07355	ANXA2_HUMAN	0.459774	0.130486	0.246786	0.498179	1.22552	0.54555	0.704655	-0.329288	-0.212988	0.0384047	0.765745	0.0857755	0.24488	0.1163	0.367693	1.09503	0.415064	0.574169	0.251392	0.978733	0.298763	0.457868	0.72734	0.0473708	0.206476	-0.679969	-0.520864	0.159105	0.066183	1	1	0.002568	0	0.001075	9.5e-05	0.588832	1	1	3.9e-05	1	0.175166	1	0.025319	0	0.010278	0.000707	0.188493	2e-06
P07384	CAN1_HUMAN	-0.310344	-0.0166627	-0.220919	-0.0782414	0.304863	0.125702	0.0823713	0.293681	0.0894242	0.232102	0.615207	0.436046	0.392715	-0.204257	-0.0615787	0.321526	0.142365	0.0990339	0.142678	0.525782	0.346622	0.303291	0.383104	0.203944	0.160613	-0.179161	-0.222492	-0.0433309	1	1	1	1	0.79777	1	1	1	1	1	0.276087	0.586816	0.725942	1	1	0.777784	1	1	1	0.389494
P07476	INVO_HUMAN	-0.0137474	-0.0696222	-0.00727707	-0.0740804	-0.148124	-0.0672537	-0.0487599	-0.0558749	0.00647031	-0.060333	-0.134377	-0.0535063	-0.0350125	0.0623452	-0.00445819	-0.0785022	0.00236854	0.0208624	-0.0668034	-0.140847	-0.0599766	-0.0414828	-0.074044	0.00682673	0.0253205	0.0808708	0.0993646	0.0184938	1	1	1	1	1	1	1	1	1	1	1	1	1	1	1	1	1	1	1	1
P07477	TRY1_HUMAN	0.137744	0.188051	0.223687	-0.288242	0.0595652	-0.179301	0.112399	0.0503073	0.0859429	-0.425986	-0.0781788	-0.317045	-0.025345	0.0356356	-0.476294	-0.128486	-0.367353	-0.0756523	-0.511929	-0.164122	-0.402988	-0.111288	0.347808	0.108941	0.400641	-0.238867	0.0528338	0.2917	1	1	1	1	1	1	1	1	1	1	1	1	1	1	1	1	1	1	1	1
P07602	SAP_HUMAN	-0.504734	-0.140404	-0.410011	-1.27507	-1.45701	-1.1873	-1.26039	0.36433	0.094723	-0.770337	-0.952278	-0.682566	-0.755658	-0.269607	-1.13467	-1.31661	-1.0469	-1.11999	-0.86506	-1.047	-0.777289	-0.850381	-0.18194	0.0877718	0.014679	0.269712	0.196619	-0.0730928	0.869429	1	1	8.1e-05	1.2e-05	0.000157	7.4e-05	1	1	0.007301	0.001051	0.015634	0.007489	1	0.000249	3.7e-05	0.000494	0.000267	0.003281	0.000401
P07686	HEXB_HUMAN	0.0112957	-0.0584588	0.0283153	0.286527	0.118311	0.292297	0.306748	-0.0697545	0.0170195	0.275231	0.107015	0.281001	0.295453	0.0867741	0.344986	0.17677	0.350756	0.365207	0.258212	0.0899956	0.263982	0.278433	-0.168216	0.00577021	0.0202216	0.173986	0.188438	0.0144514	1	1	1	0.747215	1	0.698676	0.630592	1	1	0.796455	1	0.686261	0.674466	1	0.576514	0.947088	0.522237	0.459645	0.908648	1
P07711	CATL1_HUMAN	-0.00444679	0.173235	0.0316414	0.391949	-0.0453311	0.535086	0.466716	0.177682	0.0360882	0.396396	-0.0408843	0.539533	0.471163	-0.141593	0.218714	-0.218566	0.361851	0.293481	0.360308	-0.0769725	0.503444	0.435075	-0.43728	0.143137	0.074767	0.580417	0.512047	-0.0683695	1	1	1	1	1	1	1	1	1	1	1	1	1	1	1	1	1	1	1	1
P07737	PROF1_HUMAN	-0.234581	0.0167745	-0.0336618	-0.140233	-0.527255	-0.0732956	-0.137324	0.251355	0.200919	0.0943478	-0.292674	0.161285	0.0972572	-0.0504362	-0.157007	-0.544029	-0.09007	-0.154098	-0.106571	-0.493593	-0.0396338	-0.103662	-0.387022	0.0669374	0.00290938	0.453959	0.389931	-0.0640281	1	1	1	1	0.038826	1	1	1	1	1	0.45555	0.962242	1	1	1	0.033511	1	1	1	0.065634
P07741	APT_HUMAN	0.1811	0.0978561	0.191305	0.380334	0.46647	0.407245	0.441259	-0.0832435	0.0102057	0.199234	0.28537	0.226146	0.260159	0.0934493	0.282478	0.368614	0.309389	0.343402	0.189028	0.275165	0.21594	0.249953	0.0861364	0.0269115	0.0609249	-0.0592249	-0.0252115	0.0340135	1	1	1	1	0.722488	0.96544	0.864594	1	1	1	1	1	1	1	1	0.898591	1	1	1	1
P07814	SYEP_HUMAN	0.183611	0.0254249	0.194166	0.435885	0.543357	0.484708	0.613839	-0.158186	0.0105547	0.252274	0.359747	0.301097	0.430228	0.168741	0.41046	0.517932	0.459283	0.588414	0.241719	0.349192	0.290543	0.419673	0.107473	0.0488236	0.177954	-0.058649	0.0704816	0.129131	1	1	1	0.162764	0.034912	0.091123	0.023466	1	1	0.665945	0.272327	0.417264	0.149958	1	0.203947	0.048014	0.120843	0.03052	0.762232	0.274192
P07858	CATB_HUMAN	-0.511618	-0.291478	-0.490565	-0.421571	-0.850161	-0.428288	-0.596593	0.22014	0.0210539	0.0900475	-0.338543	0.0833303	-0.084975	-0.199086	-0.130092	-0.558683	-0.13681	-0.305115	0.0689936	-0.359597	0.0622764	-0.106029	-0.42859	-0.00671723	-0.175022	0.421873	0.253568	-0.168305	1	1	1	1	0.389324	1	0.798989	1	1	1	1	1	1	1	1	0.766828	1	1	1	1
P07900	HS90A_HUMAN	-0.0354704	0.156565	0.223198	0.0387476	-0.258946	-0.0592158	-0.0521568	0.192035	0.258668	0.074218	-0.223476	-0.0237454	-0.0166864	0.0666326	-0.117817	-0.415511	-0.215781	-0.208722	-0.18445	-0.482144	-0.282413	-0.275354	-0.297694	-0.0979634	-0.0909044	0.199731	0.20679	0.00705898	1	1	1	1	0.885916	1	1	1	1	1	1	1	1	1	1	0.546775	1	1	1	0.449922
P07919	QCR6_HUMAN	-0.000582059	0.0431173	0.0473076	-0.747939	-0.5837	-0.738829	-0.671462	0.0436994	0.0478896	-0.747357	-0.583118	-0.738247	-0.67088	0.00419027	-0.791057	-0.626818	-0.781946	-0.714579	-0.795247	-0.631008	-0.786137	-0.71877	0.164239	0.00911026	0.0764773	-0.155129	-0.0877618	0.0673671	1	1	1	0.002481	0.01023	0.002679	0.005276	1	1	0.002623	0.013788	0.002337	0.005546	1	0.001522	0.006495	0.001677	0.003282	0.001749	0.007425
P07942	LAMB1_HUMAN	-0.169087	-0.0711552	-0.0862647	0.162511	-0.205058	0.336703	0.325875	0.0979317	0.0828222	0.331597	-0.0359708	0.50579	0.494962	-0.0151095	0.233666	-0.133902	0.407858	0.39703	0.248775	-0.118793	0.422968	0.41214	-0.367568	0.174192	0.163364	0.54176	0.530933	-0.0108278	1	1	1	1	1	0.980166	0.956074	1	1	1	1	0.589284	0.641638	1	1	1	0.851019	0.843785	1	1
P07947	YES_HUMAN	-0.0442226	0.0450063	-0.0509324	-0.138356	0.370639	-0.199579	-0.1972	0.0892289	-0.00670988	-0.0941336	0.414862	-0.155356	-0.152978	-0.0959387	-0.183362	0.325633	-0.244585	-0.242206	-0.0874237	0.421572	-0.148646	-0.146268	0.508996	-0.0612224	-0.058844	-0.570218	-0.56784	0.00237837	1	1	1	1	0.506886	1	1	1	1	1	0.497743	1	1	1	1	0.635817	1	0.964286	1	0.44309
P07948	LYN_HUMAN	-0.0381643	0.00135816	0.0304172	-0.0921926	-0.51491	-0.143759	-0.246679	0.0395225	0.0685815	-0.0540283	-0.476746	-0.105594	-0.208515	0.0290591	-0.0935508	-0.516269	-0.145117	-0.248037	-0.12261	-0.545328	-0.174176	-0.277096	-0.422718	-0.051566	-0.154486	0.371152	0.268231	-0.10292	1	1	1	1	0.392709	1	1	1	1	1	0.557443	1	1	1	1	0.396856	1	1	1	0.392606
P07954-2	FUMH_HUMAN	0.122858	0.0759632	0.0226182	0.576344	0.681852	0.449878	0.472868	-0.0468947	-0.10024	0.453486	0.558994	0.32702	0.350011	-0.053345	0.50038	0.605889	0.373915	0.396905	0.553725	0.659234	0.42726	0.45025	0.105509	-0.126465	-0.103475	-0.231974	-0.208984	0.02299	1	1	1	0.019633	0.003518	0.075504	0.05659	1	1	0.07852	0.019425	0.251597	0.214125	1	0.047581	0.008467	0.173297	0.132142	0.028903	0.005766
P08047	SP1_HUMAN	0.151045	-0.16847	-0.00798921	-0.302923	0.222436	-0.352684	-0.273806	-0.319516	-0.159035	-0.453968	0.0713904	-0.503729	-0.424851	0.160481	-0.134452	0.390906	-0.184213	-0.105335	-0.294933	0.230425	-0.344695	-0.265816	0.525358	-0.0497611	0.0291171	-0.57512	-0.496241	0.0788782	1	1	1	1	1	1	1	1	1	1	1	0.961823	1	1	1	1	1	1	1	1
P08107	HSP71_HUMAN	0.36292	0.10076	0.289464	-0.0731626	-0.365359	-0.393398	-0.148856	-0.26216	-0.0734553	-0.436082	-0.728278	-0.756318	-0.511776	0.188705	-0.173922	-0.466119	-0.494158	-0.249616	-0.362627	-0.654823	-0.682863	-0.438321	-0.292196	-0.320236	-0.0756936	-0.0280397	0.216503	0.244542	1	1	1	1	0.117103	0.11559	0.91456	1	1	0.078033	0.002001	0.001535	0.029455	1	0.886064	0.036399	0.035363	0.480832	0.190159	0.004379
P08123	CO1A2_HUMAN	0.188012	0.00486939	0.430783	2.72207	0.49812	-0.451841	0.00944427	-0.183142	0.242771	2.53406	0.310108	-0.639853	-0.178568	0.425914	2.7172	0.49325	-0.456711	0.00457488	2.29129	0.0673366	-0.882624	-0.421339	-2.22395	-3.17391	-2.71263	-0.949961	-0.488675	0.461286	1	1	1	0.009309	0.97492	1	1	1	1	0.016568	1	0.950425	1	1	0.0095	0.995939	1	1	0.035609	1
P08133	ANXA6_HUMAN	-0.0688881	-0.0242649	0.0119323	-0.211204	-0.626523	-0.439024	-0.403605	0.0446232	0.0808204	-0.142316	-0.557635	-0.370136	-0.334716	0.0361972	-0.186939	-0.602259	-0.414759	-0.37934	-0.223136	-0.638456	-0.450956	-0.415537	-0.41532	-0.22782	-0.192401	0.187499	0.222919	0.0354194	1	1	1	0.622032	0.002785	0.048754	0.071098	1	1	1	0.008918	0.100417	0.167005	1	0.761259	0.004086	0.063831	0.097343	0.619258	0.003072
P08183	MDR1_HUMAN	0.0201968	-0.0508495	0.0325114	0.941625	1.18448	1.98656	2.00141	-0.0710463	0.0123146	0.921428	1.16428	1.96636	1.98121	0.0833609	0.992474	1.23533	2.03741	2.05226	0.909113	1.15197	1.95405	1.9689	0.242856	1.04493	1.05979	0.802077	0.81693	0.0148532	1	1	1	1	0.767422	0.427673	0.392309	1	1	1	0.896598	0.395254	0.41312	1	1	0.752755	0.397429	0.38749	1	0.853036
P08237	K6PF_HUMAN	-0.0130911	0.0601765	-0.017588	-0.410646	-0.136399	-0.285202	-0.255177	0.0732676	-0.00449692	-0.397555	-0.123308	-0.27211	-0.242086	-0.0777645	-0.470823	-0.196575	-0.345378	-0.315353	-0.393058	-0.118811	-0.267613	-0.237589	0.274247	0.125445	0.155469	-0.148803	-0.118778	0.0300246	1	1	1	0.240078	0.974414	0.56117	0.646063	1	1	0.254383	1	0.563072	0.710761	1	0.142125	0.773265	0.370893	0.443424	0.289547	1
P08238	HS90B_HUMAN	-0.0582901	0.0523701	0.0467731	-0.134156	-0.294613	-0.156738	-0.0997863	0.11066	0.105063	-0.0758656	-0.236323	-0.098448	-0.0414961	-0.00559697	-0.186526	-0.346984	-0.209108	-0.152156	-0.180929	-0.341387	-0.203511	-0.146559	-0.160458	-0.0225824	0.0343695	0.137875	0.194827	0.0569518	1	1	1	1	0.378542	1	1	1	1	1	0.674728	1	1	1	0.961679	0.247317	0.834116	1	1	0.298997
P08240	SRPR_HUMAN	0.0215276	0.0682803	0.1402	0.289514	-0.00428907	0.378378	0.291518	0.0467527	0.118673	0.267986	-0.0258166	0.35685	0.26999	0.0719198	0.221233	-0.0725693	0.310097	0.223238	0.149314	-0.144489	0.238177	0.151318	-0.293803	0.0888639	0.00200426	0.382667	0.295807	-0.0868596	1	1	1	1	1	0.96544	1	1	1	1	1	0.963509	1	1	1	1	1	1	1	1
P08243-2	ASNS_HUMAN	0.0949799	0.0852793	0.131397	-0.982973	-0.989288	-0.953099	-0.91882	-0.00970057	0.0364168	-1.07795	-1.08427	-1.04808	-1.0138	0.0461173	-1.06825	-1.07457	-1.03838	-1.0041	-1.11437	-1.12068	-1.0845	-1.05022	-0.00631493	0.0298745	0.0641535	0.0361894	0.0704684	0.034279	1	1	1	0.001207	0.000671	0.001384	0.002046	1	1	0.000483	0.000404	0.00057	0.000875	1	0.000592	0.000319	0.000702	0.000886	0.000426	0.000265
P08559	ODPA_HUMAN	-0.0221021	-0.0477792	-0.0743844	-0.0961505	-0.0554408	-0.205398	-0.106989	-0.0256771	-0.0522824	-0.0740484	-0.0333387	-0.183296	-0.0848865	-0.0266052	-0.0483713	-0.00766156	-0.157619	-0.0592094	-0.0217661	0.0189437	-0.131014	-0.0326042	0.0407097	-0.109248	-0.0108381	-0.149958	-0.0515478	0.0984098	1	1	1	1	1	1	1	1	1	1	1	1	1	1	1	1	1	1	1	1
P08574	CY1_HUMAN	-0.0133179	0.0526009	-0.0574107	-0.789133	-0.363385	-0.833143	-0.802795	0.0659188	-0.0440928	-0.775815	-0.350067	-0.819825	-0.789477	-0.110012	-0.841734	-0.415986	-0.885744	-0.855396	-0.731722	-0.305975	-0.775732	-0.745385	0.425747	-0.0440103	-0.0136625	-0.469758	-0.43941	0.0303478	1	1	1	0.650576	1	0.563938	0.577176	1	1	0.662964	1	0.539579	0.606835	1	0.601294	0.975034	0.514003	0.521317	0.780139	1
P08579	RU2B_HUMAN	-0.115448	0.101765	-0.0755815	-0.264626	-0.732859	-0.338682	-0.374218	0.217213	0.0398664	-0.149178	-0.617411	-0.223234	-0.25877	-0.177346	-0.366391	-0.834623	-0.440447	-0.475982	-0.189045	-0.657277	-0.263101	-0.298636	-0.468233	-0.0740561	-0.109592	0.394177	0.358641	-0.0355354	1	1	1	1	0.441659	1	1	1	1	1	0.701299	1	1	1	1	0.332484	1	0.920372	1	0.60484
P08581	MET_HUMAN	-0.177678	-0.0685034	-0.197039	-0.420158	-0.565709	-0.287178	-0.374226	0.109175	-0.0193609	-0.24248	-0.388031	-0.1095	-0.196548	-0.128536	-0.351655	-0.497206	-0.218675	-0.305723	-0.223119	-0.36867	-0.0901388	-0.177187	-0.145551	0.13298	0.0459321	0.278531	0.191483	-0.0870483	1	1	1	1	0.870033	1	1	1	1	1	1	1	1	1	1	0.965292	1	1	1	1
P08582	TRFM_HUMAN	0.5174	0.468615	2.49637	-0.301462	2.3362	-0.382446	0.459987	-0.048785	1.97897	-0.818863	1.8188	-0.899846	-0.0574136	2.02776	-0.770078	1.86758	-0.851061	-0.0086286	-2.79783	-0.160174	-2.87882	-2.03639	2.63766	-0.0809837	0.761449	-2.71864	-1.87621	0.842433	1	1	1	1	0.555517	1	1	1	1	1	0.879624	1	1	1	1	0.759271	1	1	0.577838	1
P08621	RU17_HUMAN	0.184627	-0.075053	0.160021	0.0212685	0.283785	0.0397028	-0.0150859	-0.25968	-0.0246054	-0.163358	0.0991578	-0.144924	-0.199713	0.235074	0.0963214	0.358838	0.114756	0.0599671	-0.138753	0.123763	-0.120319	-0.175107	0.262516	0.0184343	-0.0363544	-0.244082	-0.29887	-0.0547887	1	1	1	1	0.394878	1	1	1	1	1	1	1	0.831891	1	1	0.210022	1	1	1	1
P08648	ITA5_HUMAN	0.0841338	0.00171301	0.0647516	-0.824966	-0.697831	-0.862131	-0.836899	-0.0824208	-0.0193821	-0.909099	-0.781965	-0.946265	-0.921032	0.0630386	-0.826679	-0.699544	-0.863844	-0.838612	-0.889717	-0.762582	-0.926883	-0.90165	0.127135	-0.0371654	-0.011933	-0.1643	-0.139068	0.0252324	1	1	1	0.052561	0.077619	0.037055	0.041586	1	1	0.028459	0.055693	0.018858	0.024746	1	0.050623	0.079637	0.03484	0.040262	0.036754	0.058951
P08727	K1C19_HUMAN	0.087263	-0.00268236	0.0112195	-0.0755588	0.284081	0.199313	0.235154	-0.0899454	-0.0760435	-0.162822	0.196818	0.11205	0.147891	0.0139018	-0.0728764	0.286763	0.201996	0.237836	-0.0867782	0.272862	0.188094	0.223934	0.35964	0.274872	0.310713	-0.0847679	-0.0489273	0.0358406	1	1	1	1	1	1	1	1	1	1	1	1	1	1	1	1	1	1	1	1
P08729	K2C7_HUMAN	-0.293222	-0.0248524	-0.0141684	0.863277	0.152514	1.03476	0.863277	0.268369	0.279053	1.1565	0.445735	1.32798	1.1565	0.0106841	0.888129	0.177366	1.05961	0.888129	0.877445	0.166682	1.04893	0.877445	-0.710763	0.171482	0	0.882245	0.710763	-0.171482	1	1	1	0.750543	1	0.547635	0.686331	1	1	0.449822	1	0.269298	0.414789	1	0.745208	1	0.523547	0.676383	0.791795	1
P08754	GNAI3_HUMAN	-0.0939309	0.0653733	-0.0617186	-0.284694	-0.790761	-0.256023	-0.25163	0.159304	0.0322123	-0.190763	-0.69683	-0.162092	-0.157699	-0.127092	-0.350067	-0.856134	-0.321396	-0.317003	-0.222975	-0.729042	-0.194304	-0.189912	-0.506067	0.0286711	0.0330637	0.534738	0.53913	0.0043926	1	1	1	1	0.212471	1	1	1	1	1	0.390602	1	1	1	1	0.164318	1	1	1	0.320395
P08758	ANXA5_HUMAN	-0.389597	-0.143024	-0.396175	-0.290311	-0.34557	0.0480435	-0.0115085	0.246574	-0.00657719	0.0992862	0.044027	0.437641	0.378089	-0.253151	-0.147288	-0.202547	0.191067	0.131515	0.105863	0.0506042	0.444218	0.384666	-0.0552592	0.338355	0.278803	0.393614	0.334062	-0.059552	1	1	1	0.886476	0.571591	1	1	1	1	1	1	0.424647	0.601798	1	1	0.966267	1	1	1	1
P09001	RM03_HUMAN	0.0491724	0.0414786	0.0804878	-0.397752	-0.385944	-0.450848	-0.358735	-0.00769386	0.0313153	-0.446925	-0.435117	-0.50002	-0.407908	0.0390092	-0.439231	-0.427423	-0.492326	-0.400214	-0.47824	-0.466432	-0.531336	-0.439223	0.0118078	-0.0530958	0.0390169	-0.0649036	0.0272092	0.0921127	1	1	1	0.842054	0.697933	0.694281	0.858529	1	1	0.739838	0.698353	0.549912	0.779149	1	0.767317	0.623377	0.611541	0.789463	0.714483	0.595325
P09012	SNRPA_HUMAN	-0.091594	0.0188365	-0.018574	-0.19763	-0.379702	-0.0609419	-0.0532102	0.11043	0.07302	-0.106036	-0.288108	0.0306521	0.0383838	-0.0374105	-0.216467	-0.398538	-0.0797784	-0.0720467	-0.179056	-0.361128	-0.0423678	-0.0346362	-0.182072	0.136688	0.14442	0.31876	0.326492	0.0077317	1	1	1	1	0.64929	1	1	1	1	1	0.958773	1	1	1	1	0.621739	1	1	1	0.761229
P09110	THIK_HUMAN	-0.206637	-0.0672711	-0.188564	0.97792	0.417419	0.860175	0.750378	0.139366	0.0180732	1.18456	0.624056	1.06681	0.957015	-0.121293	1.04519	0.484691	0.927446	0.817649	1.16648	0.605983	1.04874	0.938942	-0.560501	-0.117745	-0.227542	0.442756	0.332959	-0.109797	1	1	1	0.179953	0.785759	0.253464	0.360908	1	1	0.072517	0.540634	0.099908	0.170171	1	0.137104	0.688646	0.199226	0.291854	0.086364	0.534139
P09132	SRP19_HUMAN	0.106906	-0.10109	0.122341	0.242936	-0.176627	0.208379	0.223781	-0.207996	0.0154352	0.13603	-0.283533	0.101473	0.116874	0.223431	0.344026	-0.0755365	0.309469	0.324871	0.120595	-0.298968	0.086038	0.101439	-0.419563	-0.0345567	-0.0191556	0.385006	0.400407	0.0154012	1	1	1	1	1	1	1	1	1	1	1	1	1	1	1	1	1	1	1	1
P09211	GSTP1_HUMAN	-0.24207	-0.0611378	-0.209968	0.44954	0.263434	0.535822	0.471548	0.180932	0.032102	0.691609	0.505504	0.777892	0.713618	-0.14883	0.510677	0.324572	0.59696	0.532686	0.659507	0.473402	0.74579	0.681516	-0.186105	0.0862827	0.0220083	0.272388	0.208114	-0.0642744	1	1	1	0.159776	0.499309	0.063688	0.110013	1	1	0.014655	0.076222	0.005123	0.010533	1	0.090678	0.320553	0.033508	0.062041	0.022419	0.096192
P09234	RU1C_HUMAN	-0.5422	-0.101844	-0.366837	-0.192044	-1.42666	-0.196499	-0.526574	0.440356	0.175363	0.350156	-0.884462	0.345701	0.0156264	-0.264992	-0.0901992	-1.32482	-0.0946546	-0.424729	0.174793	-1.05982	0.170338	-0.159737	-1.23462	-0.00445534	-0.33453	1.23016	0.900088	-0.330075	1	1	1	1	0.000149	1	0.193724	1	1	0.601348	0.011109	0.551257	1	1	1	0.000302	1	0.382721	1	0.002683
P09382	LEG1_HUMAN	-0.0429254	-0.0418175	-0.100197	-3.13447	-3.23859	-3.21952	-3.16582	0.00110794	-0.0572721	-3.09155	-3.19566	-3.1766	-3.12289	-0.05838	-3.09266	-3.19677	-3.17771	-3.124	-3.03428	-3.13839	-3.11933	-3.06562	-0.104114	-0.0850499	-0.0313472	0.0190639	0.0727665	0.0537026	1	1	1	0	0	0	0	1	1	0	0	0	0	1	0	0	0	0	0	0
P09417	DHPR_HUMAN	0.158395	0.100092	0.0579895	0.108472	0.204281	0.172064	0.104669	-0.058303	-0.100406	-0.0499229	0.0458861	0.0136684	-0.0537258	-0.0421028	0.00838013	0.104189	0.0719714	0.00457722	0.050483	0.146292	0.114074	0.04668	0.095809	0.0635913	-0.00380291	-0.0322177	-0.0996119	-0.0673942	1	1	1	1	0.683497	0.954606	1	1	1	1	1	1	1	1	1	1	1	1	1	0.975072
P09429	HMGB1_HUMAN	0.254249	-0.0199987	0.184301	0.226827	0.384794	0.0397122	0.124689	-0.274248	-0.069948	-0.0274222	0.130545	-0.214537	-0.129559	0.2043	0.246826	0.404792	0.0597109	0.144688	0.0425259	0.200493	-0.144589	-0.0596114	0.157967	-0.187115	-0.102137	-0.345082	-0.260104	0.0849773	1	1	1	0.744952	0.150981	1	1	1	1	1	1	0.716232	1	1	0.683231	0.127879	1	1	1	0.754908
P09455	RET1_HUMAN	-0.245228	-0.128579	-0.291163	-1.73125	-2.18183	-1.74767	-1.79407	0.116649	-0.0459345	-1.48602	-1.9366	-1.50244	-1.54884	-0.162583	-1.60267	-2.05325	-1.61909	-1.66549	-1.44009	-1.89067	-1.45651	-1.50291	-0.450581	-0.0164217	-0.0628205	0.434159	0.387761	-0.0463988	1	1	1	0.394605	0.125445	0.355895	0.314491	1	1	0.546662	0.249619	0.467281	0.461476	1	0.481599	0.161767	0.437116	0.399518	0.634037	0.247791
P09493-3	TPM1_HUMAN	-0.275329	-0.0401209	-0.304276	-0.0785341	-0.433496	-0.119831	-0.154239	0.235209	-0.0289461	0.196795	-0.158166	0.155498	0.121091	-0.264155	-0.0384132	-0.393375	-0.0797106	-0.114118	0.225741	-0.12922	0.184444	0.150037	-0.354962	-0.0412974	-0.0757047	0.313664	0.279257	-0.0344073	1	1	1	1	0.702063	1	1	1	1	1	1	1	1	1	1	0.788373	1	1	1	1
P09496-2	CLCA_HUMAN	0.15723	0.00480432	0.166889	0.169938	0.405867	0.120954	0.142187	-0.152426	0.00965846	0.0127081	0.248637	-0.0362761	-0.0150434	0.162084	0.165134	0.401063	0.11615	0.137382	0.00304968	0.238979	-0.0459346	-0.0247018	0.235929	-0.0489843	-0.0277515	-0.284913	-0.263681	0.0212327	1	1	1	1	1	1	1	1	1	1	1	1	1	1	1	1	1	1	1	1
P09497-2	CLCB_HUMAN	0.265977	0.0505064	0.214442	0.420469	0.433978	0.558992	0.558624	-0.21547	-0.0515347	0.154492	0.168002	0.293015	0.292647	0.163936	0.369962	0.383472	0.508485	0.508117	0.206027	0.219536	0.34455	0.344182	0.0135096	0.138523	0.138155	0.125013	0.124645	-0.000367994	1	1	1	0.329564	0.20264	0.104232	0.100214	1	1	1	1	0.618031	0.651056	1	0.465676	0.30289	0.159642	0.1559	1	0.837754
P09525	ANXA4_HUMAN	-0.0948376	-0.0670569	0.0278915	1.03914	0.757951	0.94248	1.04668	0.0277807	0.122729	1.13398	0.852788	1.03732	1.14151	0.0949484	1.1062	0.825007	1.00954	1.11373	1.01125	0.730059	0.914588	1.01878	-0.281191	-0.0966617	0.00753417	0.184529	0.288725	0.104196	1	1	1	0.421882	0.574369	0.49693	0.363679	1	1	0.326463	0.566461	0.357178	0.297232	1	0.362065	0.51216	0.421429	0.318639	0.481004	0.677193
P09543-2	CN37_HUMAN	0.36393	0.0499956	0.36315	0.343623	0.562949	0.126703	0.293652	-0.313935	-0.000780024	-0.0203076	0.199019	-0.237227	-0.0702781	0.313155	0.293627	0.512954	0.0767074	0.243657	-0.0195276	0.199799	-0.236447	-0.069498	0.219327	-0.21692	-0.0499705	-0.436246	-0.269297	0.166949	1	1	1	0.793476	0.205823	1	0.859128	1	1	1	1	0.994081	1	1	0.945649	0.279744	1	1	1	1
P09622	DLDH_HUMAN	0.119174	-0.0589139	-0.0453541	-0.515131	-0.348	-0.615425	-0.58656	-0.178088	-0.164528	-0.634305	-0.467174	-0.7346	-0.705734	0.0135598	-0.456217	-0.289086	-0.556512	-0.527646	-0.469777	-0.302646	-0.570071	-0.541206	0.167131	-0.100295	-0.0714291	-0.267425	-0.23856	0.0288655	1	1	1	0.577969	0.767339	0.366888	0.393521	1	1	0.361556	0.616458	0.199212	0.243405	1	0.727009	0.903209	0.477297	0.509799	0.720785	0.933232
P09651	ROA1_HUMAN	-0.361041	-0.127259	-0.308065	-0.0362612	-0.00728568	-0.00462941	-0.195917	0.233782	0.052976	0.32478	0.353755	0.356412	0.165125	-0.180806	0.090998	0.119973	0.12263	-0.0686575	0.271804	0.300779	0.303436	0.112148	0.0289755	0.0316317	-0.159655	0.00265626	-0.188631	-0.191287	1	1	1	1	1	1	1	1	1	0.739851	0.591786	0.565349	1	1	1	1	1	1	0.966302	0.706243
P09661	RU2A_HUMAN	-0.125711	0.0391917	-0.204237	-0.225181	-0.433025	-0.165172	-0.342933	0.164902	-0.0785259	-0.09947	-0.307314	-0.0394615	-0.217222	-0.243428	-0.264372	-0.472217	-0.204364	-0.382124	-0.0209442	-0.228788	0.0390643	-0.138696	-0.207844	0.0600085	-0.117752	0.267853	0.0900923	-0.17776	1	1	1	1	0.712839	1	0.973568	1	1	1	1	1	1	1	1	0.653326	1	0.919921	1	1
P09669	COX6C_HUMAN	0.0595858	-0.0666519	-0.0261708	-0.466132	0.119581	-0.604019	-0.544131	-0.126238	-0.0857566	-0.525718	0.0599948	-0.663604	-0.603717	0.040481	-0.399481	0.186232	-0.537367	-0.47748	-0.439962	0.145751	-0.577848	-0.517961	0.585713	-0.137886	-0.077999	-0.723599	-0.663712	0.0598873	1	1	1	0.634127	1	0.344288	0.424899	1	1	0.507821	1	0.240326	0.339806	1	0.808989	1	0.467456	0.562365	0.74502	1
P09758	TACD2_HUMAN	0.185754	-0.0042259	0.207187	0.620043	1.26732	0.747061	0.88484	-0.18998	0.0214322	0.434289	1.08157	0.561306	0.699085	0.211413	0.624269	1.27155	0.751287	0.889066	0.412856	1.06013	0.539874	0.677653	0.647277	0.127018	0.264797	-0.52026	-0.382481	0.137779	1	1	1	0.261015	0.002804	0.113468	0.048336	1	1	0.601128	0.01226	0.296342	0.148586	1	0.254407	0.002875	0.116059	0.045655	0.709608	0.013224
P09874	PARP1_HUMAN	0.307387	0.0177646	0.212885	0.136244	0.327275	0.0955089	0.129259	-0.289622	-0.0945019	-0.171142	0.0198883	-0.211878	-0.178127	0.19512	0.118479	0.30951	0.0777443	0.111495	-0.0766406	0.11439	-0.117376	-0.0836255	0.191031	-0.0407352	-0.00698492	-0.231766	-0.198016	0.0337502	1	1	1	1	0.631699	1	1	1	1	1	1	1	1	1	1	0.695036	1	1	1	1
P09884	DPOLA_HUMAN	-0.10639	-0.044402	-0.149709	-0.045888	-0.118433	-0.264462	-0.16156	0.061988	-0.0433187	0.0605021	-0.0120431	-0.158072	-0.0551704	-0.105307	-0.00148592	-0.0740311	-0.22006	-0.117158	0.103821	0.0312756	-0.114754	-0.0118518	-0.0725452	-0.218574	-0.115672	-0.146029	-0.0431273	0.102902	1	1	1	1	1	1	1	1	1	1	1	1	1	1	1	1	1	1	1	1
P09960	LKHA4_HUMAN	0.0612366	-0.0305623	0.0381839	-0.770598	-0.709684	-0.787022	-0.757273	-0.0917988	-0.0230526	-0.831834	-0.770921	-0.848258	-0.81851	0.0687462	-0.740036	-0.679122	-0.756459	-0.726711	-0.808782	-0.747868	-0.825206	-0.795457	0.0609138	-0.0164238	0.0133243	-0.0773376	-0.0475894	0.0297482	1	1	1	7.3e-05	0.000101	4.5e-05	7e-05	1	1	3.3e-05	5.4e-05	2e-05	3.2e-05	1	9.9e-05	0.000147	7.2e-05	0.000114	4e-05	6e-05
P09972	ALDOC_HUMAN	-0.087469	-0.0565803	-0.0545048	-0.162494	-0.334034	-0.222133	-0.208819	0.0308887	0.0329642	-0.0750255	-0.246565	-0.134664	-0.12135	0.00207545	-0.105914	-0.277453	-0.165552	-0.152239	-0.10799	-0.279529	-0.167628	-0.154315	-0.171539	-0.0596382	-0.0463249	0.111901	0.125214	0.0133133	1	1	1	1	0.740955	1	1	1	1	1	1	1	1	1	1	0.880129	1	1	1	0.933527
P0C7P0	CISD3_HUMAN	-0.0566312	-0.156295	0.0263901	-0.216639	0.108028	-0.440112	-0.401306	-0.099664	0.0830214	-0.160008	0.164659	-0.383481	-0.344674	0.182685	-0.0603438	0.264323	-0.283817	-0.24501	-0.243029	0.081638	-0.466502	-0.427696	0.324667	-0.223473	-0.184666	-0.54814	-0.509334	0.0388067	1	1	1	1	1	1	1	1	1	1	1	1	1	1	1	1	1	1	1	1
P0C862	C1T9A_HUMAN	-0.148651	0.113883	0.281957	1.41179	0.318166	0.0637671	-0.0196917	0.262534	0.430608	1.56044	0.466817	0.212418	0.128959	0.168074	1.29791	0.204283	-0.0501163	-0.133575	1.12984	0.036209	-0.21819	-0.301649	-1.09363	-1.34803	-1.43149	-0.254399	-0.337858	-0.0834588	1	1	1	1	1	1	1	1	1	1	1	1	1	1	1	1	1	1	1	1
P0CAP2-3	GRL1A_HUMAN	0.571577	1.07216	-0.0780453	0.966669	0.589302	1.25189	0.846959	0.500586	-0.649623	0.395092	0.0177249	0.680317	0.275381	-1.15021	-0.105495	-0.482862	0.179731	-0.225205	1.04471	0.667348	1.32994	0.925004	-0.377367	0.285226	-0.11971	0.662593	0.257656	-0.404936	1	1	1	0.577969	0.835471	0.296053	0.660684	1	1	1	1	0.836805	1	1	1	0.966958	1	1	0.542535	0.81673
P0CG38	POTEI_HUMAN	0.124485	-0.0523592	-0.0639642	-0.32351	-0.0235854	-0.240783	-0.195041	-0.176844	-0.188449	-0.447995	-0.148071	-0.365268	-0.319527	-0.011605	-0.271151	0.0287737	-0.188424	-0.142682	-0.259546	0.0403788	-0.176819	-0.131077	0.299925	0.0827269	0.128469	-0.217198	-0.171456	0.0457418	1	1	1	1	1	1	1	1	1	0.904621	1	0.9638	1	1	1	1	1	1	1	1
P0CG39	POTEJ_HUMAN	-0.0250935	-0.0672583	-0.294437	-0.431128	-0.108152	-0.308637	-0.324569	-0.0421648	-0.269344	-0.406034	-0.0830587	-0.283544	-0.299476	-0.227179	-0.363869	-0.0408939	-0.241379	-0.257311	-0.13669	0.186285	-0.0141998	-0.0301321	0.322976	0.122491	0.106558	-0.200485	-0.216417	-0.0159324	1	1	1	1	1	1	1	1	1	1	1	1	1	1	1	1	1	1	1	1
P0CW22	RS17L_HUMAN	0.0200707	0.0313815	0.00915068	0.111462	0.09112	-0.27043	-0.0831083	0.0113108	-0.01092	0.0913916	0.0710493	-0.290501	-0.103179	-0.0222308	0.0800808	0.0597385	-0.301812	-0.11449	0.102312	0.0819693	-0.279581	-0.092259	-0.0203423	-0.381893	-0.194571	-0.36155	-0.174228	0.187322	1	1	1	1	1	1	1	1	1	1	1	1	1	1	1	1	1	1	1	1
P10109	ADX_HUMAN	-0.260268	-0.0381904	-0.212104	-0.0134822	-0.296343	-0.304934	-0.43702	0.222078	0.0481646	0.246786	-0.0360752	-0.0446662	-0.176751	-0.173913	0.0247082	-0.258153	-0.266744	-0.398829	0.198621	-0.0842398	-0.0928308	-0.224916	-0.282861	-0.291452	-0.423537	-0.00859094	-0.140676	-0.132085	1	1	1	1	1	1	1	1	1	1	1	1	1	1	1	1	1	1	1	1
P10155	RO60_HUMAN	-0.22851	-0.0885244	-0.0686146	-0.450424	-0.86818	-0.343586	-0.443184	0.139985	0.159895	-0.221914	-0.639671	-0.115076	-0.214674	0.0199098	-0.361899	-0.779656	-0.255062	-0.35466	-0.381809	-0.799566	-0.274971	-0.374569	-0.417757	0.106837	0.00723954	0.524594	0.424996	-0.0995979	1	1	1	0.157551	0.001551	0.351016	0.145304	1	1	0.825984	0.019501	1	0.810766	1	0.333464	0.003744	0.65842	0.317427	0.3024	0.003669
P10176	COX8A_HUMAN	-0.0176738	-0.119127	-0.0613569	-0.373814	-0.255897	-0.520798	-0.469337	-0.101453	-0.0436831	-0.35614	-0.238224	-0.503124	-0.451664	0.0577698	-0.254687	-0.136771	-0.401671	-0.350211	-0.312457	-0.19454	-0.459441	-0.40798	0.117916	-0.146984	-0.0955237	-0.264901	-0.21344	0.0514606	1	1	1	1	1	1	1	1	1	1	1	1	1	1	1	1	1	1	1	1
P10253	LYAG_HUMAN	-0.0568012	-0.011052	-0.070331	-0.722172	-0.351544	-0.910378	-0.779172	0.0457492	-0.0135297	-0.66537	-0.294742	-0.853577	-0.72237	-0.059279	-0.71112	-0.340492	-0.899326	-0.76812	-0.651841	-0.281213	-0.840047	-0.708841	0.370628	-0.188207	-0.0570002	-0.558835	-0.427628	0.131207	1	1	1	0.554747	0.9564	0.296053	0.422018	1	1	0.633868	1	0.324769	0.503179	1	0.585472	0.983021	0.313855	0.446644	0.708601	1
P10301	RRAS_HUMAN	-0.169974	-0.143028	-0.00932543	-0.517831	-0.495356	-0.371901	-0.234964	0.0269455	0.160648	-0.347858	-0.325383	-0.201927	-0.0649905	0.133703	-0.374803	-0.352328	-0.228873	-0.091936	-0.508506	-0.486031	-0.362576	-0.225639	0.022475	0.14593	0.282867	0.123455	0.260392	0.136937	1	1	1	0.745582	0.618133	0.982875	1	1	1	1	1	1	1	1	1	0.887454	1	1	0.813181	0.705506
P10316	1A69_HUMAN	0.190816	0.0109072	0.0930384	-0.42586	-0.330695	-0.419814	-0.469027	-0.179909	-0.0977779	-0.616677	-0.521512	-0.610631	-0.659843	0.0821312	-0.436768	-0.341603	-0.430722	-0.479934	-0.518899	-0.423734	-0.512853	-0.562065	0.0951651	0.00604606	-0.0431661	-0.0891191	-0.138331	-0.0492121	1	1	1	1	1	1	1	1	1	0.927601	0.958773	0.843014	0.816766	1	1	1	1	1	1	1
P10398	ARAF_HUMAN	0.00922231	-0.0455295	0.0488792	0.239825	0.13851	0.337674	0.234432	-0.0547518	0.0396568	0.230603	0.129287	0.328452	0.22521	0.0944086	0.285354	0.184039	0.383204	0.279962	0.190946	0.0896304	0.288795	0.185553	-0.101315	0.0978492	-0.00539246	0.199165	0.0959229	-0.103242	1	1	1	1	1	1	1	1	1	1	1	1	1	1	1	1	1	1	1	1
P10412	H14_HUMAN	-0.316162	-0.107818	-0.302831	0.0440184	0.0633601	0.0954376	-0.0708774	0.208344	0.013331	0.36018	0.379522	0.4116	0.245285	-0.195013	0.151837	0.171178	0.203256	0.036941	0.346849	0.366191	0.398269	0.231954	0.0193417	0.0514192	-0.114896	0.0320775	-0.134237	-0.166315	0.992033	1	1	1	1	1	1	1	1	0.070913	0.044511	0.028463	0.300699	1	0.826862	0.551997	0.501749	1	0.093578	0.048915
P10515	ODP2_HUMAN	-0.0314917	0.0560006	-0.0877427	-0.60487	-0.661652	-0.56568	-0.597526	0.0874923	-0.056251	-0.573378	-0.63016	-0.534189	-0.566035	-0.143743	-0.66087	-0.717653	-0.621681	-0.653527	-0.517127	-0.573909	-0.477937	-0.509784	-0.0567825	0.0391894	0.00734333	0.0959718	0.0641258	-0.031846	1	1	1	0.85643	0.607735	0.88022	0.794801	1	1	0.916008	0.75879	0.891199	0.873135	1	0.797795	0.552071	0.813147	0.737666	1	0.792473
P10586-2	PTPRF_HUMAN	0.0427527	-0.054685	0.0420938	-0.497061	-0.59528	-0.283214	-0.369774	-0.0974377	-0.000658908	-0.539814	-0.638033	-0.325967	-0.412526	0.0967788	-0.442376	-0.540595	-0.228529	-0.315089	-0.539155	-0.637374	-0.325308	-0.411867	-0.0982188	0.213847	0.127287	0.312066	0.225506	-0.0865593	1	1	1	1	1	1	1	1	1	1	1	1	1	1	1	1	1	1	1	1
P10588	NR2F6_HUMAN	-0.161873	-0.0299215	-0.0563742	0.449518	-0.316061	0.400124	0.458522	0.131951	0.105498	0.611391	-0.154188	0.561996	0.620394	-0.0264527	0.47944	-0.28614	0.430045	0.488443	0.505892	-0.259687	0.456498	0.514896	-0.765579	-0.0493942	0.00900341	0.716185	0.774583	0.0583977	1	1	1	1	1	1	1	1	1	1	1	1	1	1	1	1	1	1	1	1
P10589	COT1_HUMAN	-0.0742492	-0.0726903	-0.111029	0.732317	0.698944	0.617958	0.597771	0.00155891	-0.0367802	0.806567	0.773193	0.692208	0.672021	-0.0383391	0.805008	0.771634	0.690649	0.670462	0.843347	0.809973	0.728988	0.708801	-0.0333738	-0.114359	-0.134546	-0.0809851	-0.101172	-0.0201871	1	1	1	0.000954	0.000811	0.003469	0.004331	1	1	0.000347	0.00044	0.001352	0.00175	1	0.000366	0.000327	0.001389	0.001704	0.000242	0.000258
P10599-2	THIO_HUMAN	-0.276149	0.0128759	-0.19076	0.283962	-0.343338	0.476384	0.307537	0.289025	0.0853886	0.560111	-0.0671886	0.752533	0.583686	-0.203636	0.271086	-0.356213	0.463508	0.294661	0.474722	-0.152577	0.667145	0.498297	-0.6273	0.192422	0.0235751	0.819722	0.650875	-0.168847	1	1	1	0.694	0.357352	0.174119	0.550457	1	1	0.093284	1	0.015627	0.070204	1	0.751614	0.331416	0.196056	0.599286	0.204218	1
P10606	COX5B_HUMAN	-0.0948633	-0.0652538	-0.0871726	-0.346144	-0.413462	-0.466536	-0.652775	0.0296095	0.00769066	-0.251281	-0.318598	-0.371673	-0.557911	-0.0219188	-0.28089	-0.348208	-0.401282	-0.587521	-0.258971	-0.326289	-0.379364	-0.565602	-0.0673174	-0.120392	-0.30663	-0.0530747	-0.239313	-0.186238	1	1	1	0.718751	0.396404	0.384702	0.115925	1	1	1	0.734205	0.570287	0.222377	1	0.917322	0.567986	0.545982	0.184806	1	0.677
P10619	PPGB_HUMAN	-0.548197	-0.204801	-0.327394	-0.546075	-1.1583	-0.461421	-0.568456	0.343396	0.220803	0.00212236	-0.610102	0.086776	-0.0202592	-0.122593	-0.341274	-0.953498	-0.25662	-0.363655	-0.218681	-0.830905	-0.134027	-0.241062	-0.612224	0.0846537	-0.0223816	0.696878	0.589843	-0.107035	1	1	1	1	0.870372	1	1	1	1	1	1	1	1	1	1	0.994784	1	1	1	1
P10620	MGST1_HUMAN	-0.552114	-0.0711476	-0.225472	-0.367487	-0.863443	0.0403959	-0.0375913	0.480966	0.326642	0.184627	-0.311329	0.59251	0.514523	-0.154324	-0.296339	-0.792295	0.111543	0.0335563	-0.142015	-0.637971	0.265868	0.18788	-0.495956	0.407883	0.329895	0.903838	0.825851	-0.0779872	0.3623	1	1	0.261015	0.000892	1	1	0.964102	1	0.934352	0.367507	0.022322	0.054973	1	0.473459	0.001925	1	1	1	0.011942
P10644	KAP0_HUMAN	0.17757	0.0742303	0.146556	-0.218168	-0.102269	-0.33619	-0.250017	-0.10334	-0.0310144	-0.395738	-0.279839	-0.513761	-0.427587	0.0723257	-0.292398	-0.176499	-0.410421	-0.324247	-0.364724	-0.248825	-0.482746	-0.396573	0.115899	-0.118022	-0.0318488	-0.233921	-0.147748	0.0861735	1	1	1	1	1	0.647867	0.867761	1	1	0.507338	0.791381	0.21824	0.392107	1	0.828727	0.991041	0.450638	0.670332	0.649349	0.837754
P10768	ESTD_HUMAN	0.076814	0.00830933	0.0258123	-0.589284	-0.620087	-0.656617	-0.66046	-0.0685046	-0.0510017	-0.666098	-0.696901	-0.733431	-0.737274	0.0175029	-0.597594	-0.628397	-0.664926	-0.668769	-0.615097	-0.6459	-0.682429	-0.686272	-0.030803	-0.0673327	-0.0711755	-0.0365297	-0.0403724	-0.00384274	1	1	1	0.105138	0.051159	0.054644	0.050902	1	1	0.053658	0.033732	0.026377	0.027031	1	0.097933	0.049503	0.048634	0.045933	0.088983	0.047695
P10809	CH60_HUMAN	-0.300478	0.0205527	-0.272353	-0.509177	0.15573	-0.532559	-0.662903	0.321031	0.0281245	-0.208699	0.456208	-0.232081	-0.362426	-0.292906	-0.52973	0.135177	-0.553112	-0.683456	-0.236824	0.428084	-0.260206	-0.39055	0.664908	-0.023382	-0.153726	-0.68829	-0.818634	-0.130344	1	1	1	0.70571	1	0.627201	0.385232	1	1	1	0.748687	1	0.9411	1	0.689258	1	0.595718	0.375148	1	0.763493
P10909-3	CLUS_HUMAN	-0.533072	-0.177876	0.0041285	0.376999	0.0351087	-0.257299	0.275036	0.355197	0.537201	0.910071	0.568181	0.275773	0.808108	0.182004	0.554874	0.212984	-0.0794234	0.452912	0.37287	0.0309802	-0.261427	0.270908	-0.34189	-0.634298	-0.101962	-0.292408	0.239928	0.532335	1	1	1	1	1	1	1	1	1	1	1	1	1	1	1	1	1	1	1	1
P11021	GRP78_HUMAN	-0.0697121	-0.0929431	-0.0330976	-0.198586	-0.581481	-0.279557	-0.330138	-0.023231	0.0366144	-0.128874	-0.511769	-0.209845	-0.260426	0.0598455	-0.105643	-0.488538	-0.186614	-0.237195	-0.165488	-0.548383	-0.24646	-0.29704	-0.382895	-0.0809717	-0.131552	0.301924	0.251343	-0.0505803	1	1	1	0.784574	0.010311	0.414399	0.246082	1	1	1	0.031305	0.651382	0.465575	1	1	0.033118	0.821869	0.559772	1	0.018991
P11047	LAMC1_HUMAN	0.0649963	-0.239262	-0.127955	0.992846	-0.017515	-0.102251	-0.26834	-0.304259	-0.192951	0.92785	-0.0825113	-0.167248	-0.333336	0.111307	1.23211	0.221747	0.137011	-0.0290776	1.1208	0.11044	0.0257038	-0.140385	-1.01036	-1.0951	-1.26119	-0.0847362	-0.250825	-0.166089	1	1	1	0.837946	1	1	1	1	1	0.912016	1	1	1	1	0.652139	1	1	1	0.778565	1
P11137-3	MAP2_HUMAN	0.171517	0.176183	0.155751	0.191732	0.504579	0.0093967	-0.0660081	0.00466563	-0.0157665	0.0202143	0.333062	-0.162121	-0.237525	-0.0204322	0.0155487	0.328396	-0.166786	-0.242191	0.0359808	0.348828	-0.146354	-0.221759	0.312848	-0.182335	-0.25774	-0.495183	-0.570587	-0.0754048	1	1	1	1	0.712839	1	1	1	1	1	1	1	1	1	1	0.992824	1	1	1	1
P11142	HSP7C_HUMAN	0.218224	0.0893028	0.237981	0.300685	0.194031	0.0976979	0.184016	-0.128921	0.0197574	0.0824611	-0.0241934	-0.120526	-0.0342084	0.148679	0.211382	0.104728	0.00839507	0.0947129	0.0627037	-0.0439507	-0.140284	-0.0539658	-0.106654	-0.202987	-0.11667	-0.0963329	-0.0100151	0.0863178	1	1	1	0.297832	0.570871	1	0.718016	1	1	1	1	1	1	1	0.673723	1	1	1	1	1
P11166	GTR1_HUMAN	-0.252996	-0.284766	-0.309361	1.08457	0.97771	1.50229	1.26474	-0.0317702	-0.0563653	1.33756	1.23071	1.75528	1.51774	-0.0245951	1.36933	1.26248	1.78705	1.54951	1.39393	1.28707	1.81165	1.57411	-0.106857	0.417721	0.180178	0.524578	0.287035	-0.237543	1	1	1	0.590877	0.537272	0.244421	0.384768	1	1	0.372796	0.411682	0.125601	0.235581	1	0.360937	0.318964	0.130093	0.220766	0.359397	0.341741
P11171-4	41_HUMAN	-0.146491	0.0158526	-0.0667939	-0.4008	-0.373641	-0.509029	-0.47444	0.162344	0.0796972	-0.254308	-0.22715	-0.362538	-0.327949	-0.0826465	-0.416652	-0.389494	-0.524882	-0.490292	-0.334006	-0.306847	-0.442236	-0.407646	0.0271583	-0.10823	-0.0736402	-0.135388	-0.100799	0.0345897	1	1	1	1	1	1	1	1	1	1	1	1	1	1	1	1	1	1	1	1
P11172	UMPS_HUMAN	0.050262	0.129275	0.0366805	0.0732408	0.111383	0.0356843	0.10087	0.0790125	-0.0135816	0.0229787	0.061121	-0.0145777	0.0506082	-0.0925941	-0.0560338	-0.0178915	-0.0935902	-0.0284043	0.0365603	0.0747026	-0.000996119	0.0641898	0.0381423	-0.0375564	0.0276295	-0.0756987	-0.0105128	0.0651859	1	1	1	1	1	1	1	1	1	1	1	1	1	1	1	1	1	1	1	1
P11177-2	ODPB_HUMAN	-0.12371	0.0178511	-0.0175157	-0.232448	-0.66946	-0.141823	-0.162369	0.141561	0.106194	-0.108738	-0.54575	-0.0181131	-0.0386596	-0.0353668	-0.250299	-0.687311	-0.159674	-0.18022	-0.214932	-0.651944	-0.124307	-0.144854	-0.437012	0.0906252	0.0700786	0.527637	0.507091	-0.0205466	1	1	1	0.514044	0.001603	0.941277	0.794801	1	1	1	0.009704	1	1	1	0.451319	0.001273	0.863439	0.727425	0.650589	0.00241
P11182	ODB2_HUMAN	0.175153	0.132294	0.185221	-0.111318	0.246049	-0.0765728	-0.0328527	-0.042859	0.0100675	-0.286471	0.0708959	-0.251726	-0.208006	0.0529265	-0.243612	0.113755	-0.208867	-0.165147	-0.296539	0.0608285	-0.261793	-0.218073	0.357367	0.0347454	0.0784655	-0.322622	-0.278902	0.0437201	1	1	1	1	1	1	1	1	1	1	1	1	1	1	1	1	1	1	1	1
P11216	PYGB_HUMAN	-0.0870307	0.0488176	-0.0503955	-1.33932	-1.42386	-1.38259	-1.25391	0.135848	0.0366352	-1.25229	-1.33683	-1.29555	-1.16688	-0.0992131	-1.38814	-1.47267	-1.4314	-1.30272	-1.28892	-1.37346	-1.33219	-1.20351	-0.0845381	-0.0432677	0.0854117	0.0412704	0.16995	0.128679	1	1	1	0.000285	9.5e-05	0.000182	0.000439	1	1	0.00048	0.000231	0.00032	0.000915	1	0.000187	6.9e-05	0.000124	0.000334	0.000432	0.000152
P11233	RALA_HUMAN	-0.388749	-0.0443277	-0.263714	0.121313	-0.322326	0.27859	0.11138	0.344421	0.125035	0.510062	0.0664237	0.667339	0.500129	-0.219387	0.165641	-0.277998	0.322917	0.155708	0.385028	-0.0586111	0.542304	0.375095	-0.443639	0.157276	-0.00993307	0.600915	0.433706	-0.16721	1	1	1	1	0.863036	1	1	1	1	0.657806	1	0.328721	0.637748	1	1	0.966267	1	1	0.996516	1
P11234	RALB_HUMAN	-0.424521	-0.0401414	-0.264602	0.210781	-0.228199	0.437312	0.264748	0.384379	0.159918	0.635302	0.196322	0.861833	0.689269	-0.224461	0.250922	-0.188058	0.477454	0.304889	0.475383	0.0364031	0.701914	0.52935	-0.43898	0.226531	0.0539671	0.665511	0.492947	-0.172564	1	1	1	1	0.997018	0.693916	1	1	1	0.337624	1	0.093883	0.245594	1	1	1	0.610745	0.958575	0.690992	1
P11274-2	BCR_HUMAN	0.0979051	0.00336911	0.224859	0.329675	0.323315	0.258483	0.208852	-0.094536	0.126954	0.23177	0.22541	0.160578	0.110947	0.22149	0.326306	0.319946	0.255114	0.205483	0.104816	0.0984556	0.0336235	-0.0160074	-0.0063605	-0.0711926	-0.120824	-0.0648321	-0.114463	-0.0496309	1	1	1	1	1	1	1	1	1	1	1	1	1	1	1	1	1	1	1	1
P11279	LAMP1_HUMAN	-0.156732	-0.0293797	-0.0982273	-1.05805	-1.32141	-0.984595	-1.02521	0.127352	0.0585048	-0.901322	-1.16468	-0.827863	-0.868479	-0.0688476	-1.02867	-1.29203	-0.955215	-0.995831	-0.959827	-1.22318	-0.886367	-0.926984	-0.263357	0.0734591	0.0328428	0.336816	0.2962	-0.0406163	1	1	1	0.21144	0.051315	0.243914	0.209425	1	1	0.342272	0.120425	0.369383	0.349961	1	0.233507	0.060577	0.277527	0.234129	0.312576	0.088034
P11387	TOP1_HUMAN	0.22553	0.288247	0.253768	-0.391426	-0.343531	-0.280552	-0.357064	0.0627163	0.028237	-0.616957	-0.569061	-0.506082	-0.582594	-0.0344792	-0.679673	-0.631778	-0.568799	-0.64531	-0.645194	-0.597298	-0.534319	-0.610831	0.0478953	0.110874	0.0343626	0.0629791	-0.0135327	-0.0765119	1	1	1	0.529831	0.506236	0.822867	0.568956	1	1	0.127507	0.153969	0.235096	0.149958	1	0.086628	0.080393	0.170139	0.09546	0.11423	0.116639
P11388	TOP2A_HUMAN	-0.0533093	-0.0124212	0.00885772	0.442706	0.257955	0.477518	0.292735	0.0408881	0.062167	0.496015	0.311265	0.530827	0.346044	0.0212789	0.455127	0.270377	0.489939	0.305156	0.433848	0.249098	0.46866	0.283877	-0.184751	0.0348117	-0.149971	0.219562	0.0347797	-0.184783	1	1	1	0.882955	1	0.784928	1	1	1	0.797538	1	0.641605	1	1	0.877321	1	0.776712	1	0.97657	1
P11413	G6PD_HUMAN	0.128336	0.0618918	0.15693	0.936354	1.23524	1.75188	1.6456	-0.0664446	0.0285941	0.808017	1.1069	1.62354	1.51726	0.0950386	0.874462	1.17335	1.68998	1.58371	0.779423	1.07831	1.59495	1.48867	0.298885	0.815523	0.709243	0.516638	0.410359	-0.106279	1	1	1	0.005651	0.000314	1.2e-05	2.5e-05	1	1	0.017424	0.001188	2.8e-05	6.3e-05	1	0.0095	0.000533	1.7e-05	3.8e-05	0.02477	0.001387
P11441	UBL4A_HUMAN	-0.0218576	-0.046886	-0.0410103	-0.13726	0.0555531	0.0481206	-0.0215802	-0.0250284	-0.0191527	-0.115402	0.0774107	0.0699782	0.000277399	0.00587571	-0.090374	0.102439	0.0950066	0.0253058	-0.0962497	0.0965634	0.0891309	0.0194301	0.192813	0.185381	0.11568	-0.00743252	-0.0771333	-0.0697008	1	1	1	1	1	1	1	1	1	1	1	1	1	1	1	1	1	1	1	1
P11498	PYC_HUMAN	0.0864771	0.0755466	-0.0462514	0.0987442	0.220693	-0.0142029	-0.049572	-0.0109306	-0.132729	0.012267	0.134216	-0.10068	-0.136049	-0.121798	0.0231976	0.145147	-0.0897495	-0.125119	0.144996	0.266945	0.0320485	-0.00332061	0.121949	-0.112947	-0.148316	-0.234896	-0.270265	-0.0353691	1	1	1	1	1	1	1	1	1	1	1	1	1	1	1	1	1	1	1	1
P11586	C1TC_HUMAN	0.0341223	0.0325481	0.0377581	0.252256	0.308726	0.265839	0.282995	-0.0015742	0.00363584	0.218134	0.274604	0.231717	0.248872	0.00521004	0.219708	0.276178	0.233291	0.250446	0.214498	0.270968	0.228081	0.245236	0.0564704	0.013583	0.0307385	-0.0428874	-0.0257319	0.0171555	1	1	1	0.967588	0.636684	0.897897	0.811185	1	1	1	0.849335	0.960536	0.935576	1	1	0.7479	1	0.919921	1	0.811836
P11717	MPRI_HUMAN	0.0182204	-0.00790866	0.0173434	0.151168	-0.00015914	0.155759	0.147391	-0.0261291	-0.000877028	0.132948	-0.0183796	0.137539	0.129171	0.0252521	0.159077	0.00774951	0.163668	0.1553	0.133825	-0.0175026	0.138416	0.130048	-0.151328	0.00459074	-0.00377732	0.155918	0.14755	-0.00836806	1	1	1	1	1	0.990281	0.980174	1	1	1	1	1	1	1	1	1	0.976525	0.96539	1	1
P11766	ADHX_HUMAN	0.0322395	-0.00837792	0.0608448	-0.41291	-0.53976	-0.41776	-0.305081	-0.0406174	0.0286053	-0.44515	-0.571999	-0.449999	-0.33732	0.0692228	-0.404532	-0.531382	-0.409382	-0.296703	-0.473755	-0.600605	-0.478604	-0.365926	-0.12685	-0.0048495	0.107829	0.122	0.234679	0.112679	1	1	1	1	0.8384	1	1	1	1	1	0.919866	1	1	1	1	0.868314	1	1	1	0.837754
P11908	PRPS2_HUMAN	-0.127226	-0.0615674	-0.0802254	-0.227658	-0.331348	-0.206676	-0.191052	0.0656583	0.0470004	-0.100432	-0.204122	-0.0794503	-0.0638266	-0.0186579	-0.16609	-0.269781	-0.145109	-0.129485	-0.147432	-0.251123	-0.126451	-0.110827	-0.10369	0.0209816	0.0366052	0.124672	0.140296	0.0156236	1	1	1	1	0.928429	1	1	1	1	1	1	1	1	1	1	1	1	1	1	1
P11940-2	PABP1_HUMAN	0.127326	0.145539	0.0528559	0.251554	0.448372	0.411345	0.370464	0.018213	-0.07447	0.124228	0.321046	0.284019	0.243138	-0.0926829	0.106015	0.302833	0.265806	0.224925	0.198698	0.395516	0.358489	0.317608	0.196817	0.15979	0.11891	-0.0370269	-0.0779072	-0.0408803	1	1	1	1	0.355648	0.556527	0.634624	1	1	1	0.759498	0.85244	0.984157	1	1	0.717659	0.958949	1	1	0.529426
P12004	PCNA_HUMAN	0.0259369	0.0128006	0.0368875	0.131759	-0.133035	0.05582	-0.0134662	-0.0131362	0.0109507	0.105822	-0.158972	0.0298832	-0.0394031	0.0240869	0.118958	-0.145836	0.0430194	-0.0262668	0.094871	-0.169923	0.0189325	-0.0503537	-0.264794	-0.0759385	-0.145225	0.188855	0.119569	-0.0692862	1	1	1	1	1	1	1	1	1	1	1	1	1	1	1	1	1	1	1	1
P12035	K2C3_HUMAN	-0.397276	-0.0330442	-0.149148	0.923254	0.439652	1.16578	0.976576	0.364232	0.248128	1.32053	0.836929	1.56306	1.37385	-0.116104	0.956298	0.472697	1.19883	1.00962	1.0724	0.588801	1.31493	1.12572	-0.483602	0.242528	0.0533215	0.72613	0.536923	-0.189206	1	1	1	0.886476	1	0.647046	0.775151	1	1	0.546098	0.909508	0.320249	0.462513	1	0.877321	1	0.622022	0.762765	0.810378	1
P12081	SYHC_HUMAN	-0.0124964	-0.0586211	0.049834	-0.521084	-0.759883	-0.574099	-0.611711	-0.0461246	0.0623305	-0.508587	-0.747386	-0.561602	-0.599215	0.108455	-0.462463	-0.701262	-0.515477	-0.55309	-0.570918	-0.809717	-0.623933	-0.661545	-0.238799	-0.0530147	-0.0906275	0.185784	0.148171	-0.0376128	1	1	1	0.416652	0.074196	0.296053	0.232884	1	1	0.434062	0.099977	0.291345	0.254319	1	0.554705	0.108367	0.397429	0.324451	0.346189	0.063271
P12109	CO6A1_HUMAN	-0.007871	0.103941	-0.0646571	-0.111887	-0.166788	-0.158295	-0.157434	0.111812	-0.0567861	-0.104016	-0.158917	-0.150424	-0.149563	-0.168598	-0.215828	-0.270729	-0.262236	-0.261375	-0.0472297	-0.10213	-0.0936374	-0.0927773	-0.0549008	-0.0464077	-0.0455476	0.0084931	0.00935317	0.000860068	1	1	1	1	1	1	1	1	1	1	1	1	1	1	1	1	1	1	1	1
P12110-3	CO6A2_HUMAN	0.275947	0.248404	0.181608	-0.141356	0.58181	0.0484536	0.212599	-0.0275429	-0.0943397	-0.417303	0.305863	-0.227494	-0.0633481	-0.0667968	-0.38976	0.333406	-0.199951	-0.0358052	-0.322964	0.400203	-0.133154	0.0309916	0.723166	0.18981	0.353955	-0.533357	-0.369211	0.164146	1	1	1	1	1	1	1	1	1	1	1	1	1	1	1	1	1	1	1	1
P12235	ADT1_HUMAN	-0.00723089	0.0883218	-0.0215557	0.23171	0.0598671	-0.0384524	0.0250823	0.0955527	-0.0143248	0.238941	0.067098	-0.0312215	0.0323131	-0.109878	0.143389	-0.0284548	-0.126774	-0.0632396	0.253266	0.0814227	-0.0168967	0.0466379	-0.171843	-0.270163	-0.206628	-0.0983195	-0.0347848	0.0635346	1	1	1	1	1	1	1	1	1	1	1	1	1	1	1	1	1	1	1	1
P12236	ADT3_HUMAN	-0.087966	0.0614551	-0.0475936	0.142285	-0.0741773	-0.0141667	0.0777415	0.149421	0.0403724	0.230251	0.0137887	0.0737993	0.165707	-0.109049	0.0808298	-0.135632	-0.0756218	0.0162864	0.189879	-0.0265837	0.0334269	0.125335	-0.216462	-0.156452	-0.0645434	0.0600106	0.151919	0.0919082	1	1	1	1	1	1	1	1	1	1	1	1	1	1	1	1	1	1	1	1
P12268	IMDH2_HUMAN	0.142873	-0.0291774	0.0710171	-0.0431119	-0.0605682	-0.117769	-0.12674	-0.17205	-0.0718559	-0.185985	-0.203441	-0.260642	-0.269613	0.100194	-0.0139345	-0.0313909	-0.0885917	-0.0975626	-0.114129	-0.131585	-0.188786	-0.197757	-0.0174563	-0.0746572	-0.0836281	-0.0572009	-0.0661718	-0.00897089	1	1	1	1	1	1	1	1	1	0.993058	0.839979	0.596831	0.590665	1	1	1	1	1	1	1
P12270	TPR_HUMAN	0.0489983	-0.0473125	0.0311971	-0.30514	-0.185634	-0.335342	-0.316968	-0.0963108	-0.0178012	-0.354138	-0.234632	-0.384341	-0.365966	0.0785096	-0.257827	-0.138322	-0.28803	-0.269656	-0.336337	-0.216831	-0.36654	-0.348165	0.119506	-0.0302028	-0.0118284	-0.149708	-0.131334	0.0183744	1	1	1	1	1	1	1	1	1	1	1	0.912529	0.953861	1	1	1	1	1	1	1
P12277	KCRB_HUMAN	0.120887	0.0654107	0.077353	-3.72662	-3.61908	-4.13057	-3.8454	-0.0554763	-0.043534	-3.84751	-3.73996	-4.25146	-3.96628	0.0119423	-3.79204	-3.68449	-4.19598	-3.91081	-3.80398	-3.69643	-4.20793	-3.92275	0.107547	-0.403949	-0.118773	-0.511497	-0.22632	0.285177	1	1	1	1e-06	1e-06	0	1e-06	1	1	1e-06	1e-06	0	1e-06	1	1e-06	1e-06	0	1e-06	1e-06	1e-06
P12429	ANXA3_HUMAN	0.121256	-0.00136157	0.170491	0.252317	0.00594246	0.317941	0.296732	-0.122618	0.0492353	0.131061	-0.115314	0.196685	0.175476	0.171853	0.253679	0.00730403	0.319303	0.298094	0.0818259	-0.164549	0.14745	0.126241	-0.246375	0.0656236	0.0444147	0.311999	0.29079	-0.0212089	1	1	1	1	1	0.938643	0.932919	1	1	1	1	1	1	1	1	1	0.946246	0.954535	1	1
P12532	KCRU_HUMAN	-0.0977827	-0.0421928	-0.0647422	-1.5587	-1.29485	-1.52817	-1.59177	0.0555899	0.0330405	-1.46092	-1.19707	-1.43039	-1.49399	-0.0225494	-1.51651	-1.25266	-1.48598	-1.54958	-1.49396	-1.23011	-1.46343	-1.52703	0.263851	0.030533	-0.0330665	-0.233318	-0.296917	-0.0635995	1	1	1	0.374102	0.415621	0.364135	0.309347	1	1	0.434062	0.585746	0.39455	0.373563	1	0.411289	0.458767	0.397033	0.347084	0.446033	0.52405
P12694	ODBA_HUMAN	-0.0258272	-0.0610781	0.0236388	0.418557	0.14264	0.270407	0.344989	-0.0352508	0.049466	0.444385	0.168467	0.296234	0.370817	0.0847169	0.479635	0.203718	0.331485	0.406067	0.394919	0.119001	0.246768	0.321351	-0.275918	-0.148151	-0.073568	0.127767	0.20235	0.0745828	1	1	1	1	1	1	1	1	1	1	1	1	1	1	1	1	1	1	1	1
P12814	ACTN1_HUMAN	-0.125658	-0.0223723	-0.17588	-0.0390153	-0.648339	0.0580595	-0.127728	0.103286	-0.0502223	0.0866428	-0.52268	0.183718	-0.00207029	-0.153508	-0.016643	-0.625966	0.0804318	-0.105356	0.136865	-0.472458	0.23394	0.048152	-0.609323	0.0970748	-0.0887131	0.706398	0.52061	-0.185788	1	1	1	1	0.001513	1	0.933371	1	1	1	0.009921	0.639272	1	1	1	0.001996	1	1	1	0.018991
P12882	MYH1_HUMAN	-0.0884615	0.00393802	-0.16947	-0.074595	0.0449747	0.0696884	-0.222853	0.0923995	-0.0810086	0.0138665	0.133436	0.15815	-0.134392	-0.173408	-0.078533	0.0410367	0.0657504	-0.226791	0.0948751	0.214445	0.239159	-0.0533831	0.11957	0.144283	-0.148258	0.0247137	-0.267828	-0.292542	1	1	1	1	1	1	1	1	1	1	1	1	1	1	1	1	1	1	1	1
P12931	SRC_HUMAN	0.0256589	0.0803949	0.0372665	-0.152297	0.450294	-0.214345	-0.165388	0.054736	0.0116076	-0.177956	0.424635	-0.240004	-0.191047	-0.0431284	-0.232692	0.369899	-0.29474	-0.245783	-0.189564	0.413027	-0.251611	-0.202654	0.602591	-0.0620479	-0.0130908	-0.664639	-0.615682	0.0489571	1	1	1	1	0.299342	1	1	1	1	1	0.431496	0.940258	1	1	1	0.482177	0.82451	0.925593	1	0.425559
P12955	PEPD_HUMAN	-0.0436114	0.0792055	0.0062525	0.109206	-0.0769367	0.0689363	-0.00526245	0.122817	0.0498639	0.152817	-0.0333254	0.112548	0.0383489	-0.072953	0.0300004	-0.156142	-0.0102692	-0.0844679	0.102953	-0.0831892	0.0626838	-0.011515	-0.186143	-0.0402696	-0.114468	0.145873	0.0716743	-0.0741987	1	1	1	1	1	1	1	1	1	1	1	1	1	1	1	1	1	1	1	1
P12956	XRCC6_HUMAN	-0.0223025	-0.0503644	-0.0353108	-0.363269	-0.196104	-0.378061	-0.368777	-0.0280619	-0.0130083	-0.340966	-0.173802	-0.355759	-0.346474	0.0150536	-0.312904	-0.14574	-0.327697	-0.318413	-0.327958	-0.160793	-0.34275	-0.333466	0.167165	-0.0147927	-0.00550839	-0.181957	-0.172673	0.00928426	1	1	1	0.398255	0.799006	0.330552	0.340209	1	1	0.459183	0.987124	0.358424	0.407954	1	0.57382	0.989269	0.485394	0.494082	0.547287	0.98816
P13010	XRCC5_HUMAN	-0.126694	-0.0350468	-0.0708166	-0.386166	-0.552447	-0.365888	-0.350699	0.0916471	0.0558773	-0.259472	-0.425753	-0.239194	-0.224005	-0.0357698	-0.351119	-0.5174	-0.330841	-0.315652	-0.31535	-0.48163	-0.295071	-0.279882	-0.16628	0.0202781	0.0354675	0.186559	0.201748	0.0151894	1	1	1	0.694	0.223171	0.708106	0.713917	1	1	1	0.5344	0.992564	1	1	0.799258	0.276595	0.813506	0.825287	0.946541	0.380478
P13073	COX41_HUMAN	-0.0419732	-0.0597889	-0.0336766	-0.354288	-0.6455	-0.252568	-0.253503	-0.0178157	0.00829667	-0.312315	-0.603527	-0.210595	-0.21153	0.0261123	-0.294499	-0.585711	-0.192779	-0.193714	-0.320611	-0.611823	-0.218891	-0.219826	-0.291212	0.10172	0.100785	0.392932	0.391997	-0.000934936	1	1	1	0.965271	0.286898	1	1	1	1	1	0.423086	1	1	1	1	0.371785	1	1	1	0.379304
P13196	HEM1_HUMAN	0.270288	0.128888	0.0158749	-0.862748	-0.984786	-1.11753	-1.15407	-0.1414	-0.254413	-1.13304	-1.25507	-1.38782	-1.42436	-0.113013	-0.991636	-1.11367	-1.24642	-1.28296	-0.878623	-1.00066	-1.13341	-1.16995	-0.122038	-0.254787	-0.291325	-0.132749	-0.169287	-0.0365381	1	1	1	0.074527	0.021089	0.014381	0.011291	1	1	0.014056	0.005133	0.002361	0.002139	1	0.033306	0.009487	0.006195	0.004678	0.07174	0.023265
P13284	GILT_HUMAN	0.208232	0.0276225	0.0569094	-0.711807	-0.391982	-0.776464	-0.602826	-0.180609	-0.151322	-0.920039	-0.600213	-0.984696	-0.811058	0.029287	-0.73943	-0.419604	-0.804086	-0.630448	-0.768717	-0.448891	-0.833373	-0.659735	0.319826	-0.0646565	0.108982	-0.384482	-0.210844	0.173638	1	1	1	1	1	1	1	1	1	1	1	0.877531	1	1	1	1	1	1	1	1
P13489	RINI_HUMAN	0.0544928	0.00100302	0.0819754	0.657344	0.570486	0.668308	0.654195	-0.0534898	0.0274826	0.602851	0.515994	0.613815	0.599702	0.0809724	0.656341	0.569483	0.667305	0.653192	0.575369	0.488511	0.586333	0.572219	-0.0868576	0.0109642	-0.00314919	0.0978217	0.0837084	-0.0141133	1	1	1	0.005651	0.010027	0.004629	0.005276	1	1	0.011571	0.025508	0.008505	0.010628	1	0.005774	0.010271	0.004729	0.005119	0.01713	0.032648
P13498	CY24A_HUMAN	0.0940296	-0.00361222	0.18013	-0.543629	-1.18389	-0.608656	-0.588024	-0.0976419	0.0861002	-0.637658	-1.27792	-0.702686	-0.682053	0.183742	-0.540016	-1.18028	-0.605044	-0.584411	-0.723759	-1.36402	-0.788786	-0.768154	-0.640263	-0.0650274	-0.044395	0.575235	0.595868	0.0206325	1	1	1	0.105677	0.000211	0.054128	0.060876	1	1	0.043673	0.000146	0.021305	0.027031	1	0.109306	0.000219	0.053051	0.062241	0.022674	5.9e-05
P13639	EF2_HUMAN	-0.421665	-0.0537075	-0.137448	-0.659242	-0.895434	-0.612362	-0.652224	0.367958	0.284217	-0.237577	-0.473769	-0.190697	-0.230559	-0.0837409	-0.605534	-0.841726	-0.558654	-0.598517	-0.521793	-0.757985	-0.474914	-0.514776	-0.236192	0.0468798	0.00701764	0.283072	0.24321	-0.0398622	0.992033	1	1	0.008522	0.000396	0.014259	0.008814	1	1	0.635518	0.058056	0.775393	0.626238	1	0.016008	0.000729	0.024724	0.015296	0.046516	0.002268
P13645	K1C10_HUMAN	0.709119	0.242602	0.505306	0.341146	1.02678	0.562379	0.779117	-0.466517	-0.203813	-0.367973	0.317663	-0.14674	0.0699978	0.262704	0.0985434	0.784179	0.319777	0.536515	-0.16416	0.521476	0.057073	0.273811	0.685636	0.221233	0.437971	-0.464403	-0.247665	0.216738	1	1	1	1	0.666883	1	0.969182	1	1	1	1	1	1	1	1	0.875472	1	1	1	1
P13667	PDIA4_HUMAN	0.0934054	-0.020422	0.0205234	0.109096	-0.0380589	0.138388	0.0936728	-0.113827	-0.0728821	0.0156905	-0.131464	0.0449827	0.000267366	0.0409454	0.129518	-0.0176368	0.15881	0.114095	0.0885725	-0.0585822	0.117865	0.0731494	-0.147155	0.0292922	-0.0154231	0.176447	0.131732	-0.0447153	1	1	1	1	1	1	1	1	1	1	1	1	1	1	1	1	1	1	1	1
P13674-2	P4HA1_HUMAN	-0.321012	-0.193748	-0.262307	-0.264522	-0.583284	-0.0532787	-0.194885	0.127264	0.0587055	0.0564905	-0.262271	0.267734	0.126127	-0.0685584	-0.0707735	-0.389535	0.14047	-0.00113693	-0.00221507	-0.320977	0.209028	0.0674215	-0.318762	0.211243	0.0696365	0.530005	0.388398	-0.141607	1	1	1	0.43202	0.006567	1	0.675593	1	1	1	0.395464	0.356202	1	1	1	0.07913	0.997799	1	1	0.196667
P13674	P4HA1_HUMAN	-0.321012	-0.193748	-0.262307	-0.264522	-0.583284	-0.0532787	-0.194885	0.127264	0.0587055	0.0564905	-0.262271	0.267734	0.126127	-0.0685584	-0.0707735	-0.389535	0.14047	-0.00113693	-0.00221507	-0.320977	0.209028	0.0674215	-0.318762	0.211243	0.0696365	0.530005	0.388398	-0.141607	1	1	1	0.43202	0.006567	1	0.675593	1	1	1	0.395464	0.356202	1	1	1	0.07913	0.997799	1	1	0.196667
P13693	TCTP_HUMAN	0.269162	0.0247345	0.350014	0.143012	0.339876	0.0279201	0.221548	-0.244427	0.080852	-0.12615	0.0707144	-0.241242	-0.0476142	0.325279	0.118278	0.315142	0.00318567	0.196813	-0.207002	-0.0101376	-0.322094	-0.128466	0.196864	-0.115092	0.0785353	-0.311956	-0.118329	0.193627	1	1	1	1	0.172223	1	0.629282	1	1	1	1	0.519435	1	1	1	0.228001	1	0.745328	0.802475	1
P13726-2	TF_HUMAN	0.0818333	-0.256369	0.117576	0.185036	-0.707345	0.765487	0.769779	-0.338202	0.0357424	0.103203	-0.789178	0.683654	0.687946	0.373944	0.441405	-0.450976	1.02186	1.02615	0.0674608	-0.824921	0.647912	0.652203	-0.892381	0.580451	0.584742	1.47283	1.47712	0.00429156	1	1	1	1	1	1	1	1	1	1	1	1	1	1	1	1	1	1	1	1
P13797	PLST_HUMAN	-0.122649	-0.018463	-0.0416055	0.352467	0.327716	0.445235	0.417543	0.104186	0.0810434	0.475116	0.450365	0.567884	0.540192	-0.0231425	0.37093	0.346179	0.463698	0.436006	0.394072	0.369322	0.486841	0.459148	-0.0247503	0.0927687	0.0650761	0.117519	0.0898264	-0.0276926	1	1	1	0.374102	0.318814	0.157627	0.199955	1	1	0.129076	0.14028	0.04571	0.065188	1	0.330278	0.279862	0.136479	0.170502	0.288035	0.264068
P13798	ACPH_HUMAN	-0.0469944	0.0368674	0.0605411	0.206686	-0.143876	0.319797	0.279394	0.0838618	0.107536	0.25368	-0.0968811	0.366791	0.326388	0.0236737	0.169818	-0.180743	0.282929	0.242527	0.146145	-0.204417	0.259256	0.218853	-0.350561	0.113111	0.0727081	0.463672	0.42327	-0.0404028	1	1	1	0.647166	0.79117	0.202775	0.299568	1	1	0.433225	1	0.106083	0.18317	1	0.846164	0.626184	0.311284	0.441014	1	0.562485
P13804	ETFA_HUMAN	0.0273871	-0.00426452	0.0239748	0.267727	0.164506	0.163685	0.135086	-0.0316516	-0.00341224	0.24034	0.137119	0.136298	0.107699	0.0282393	0.271992	0.168771	0.167949	0.139351	0.243752	0.140532	0.13971	0.111111	-0.103221	-0.104042	-0.132641	-0.000821482	-0.0294202	-0.0285987	1	1	1	0.891943	1	1	1	1	1	1	1	1	1	1	0.897211	1	1	1	1	1
P13807-2	GYS1_HUMAN	0.0335458	0.208656	0.0920948	0.18052	0.0332882	0.147971	0.22531	0.17511	0.058549	0.146974	-0.000257621	0.114425	0.191764	-0.116561	-0.0281353	-0.175367	-0.0606847	0.0166547	0.0884255	-0.0588066	0.0558761	0.133215	-0.147232	-0.0325494	0.0447899	0.114683	0.192022	0.0773394	1	1	1	1	1	1	1	1	1	1	1	1	1	1	1	1	1	1	1	1
P13929-3	ENOB_HUMAN	0.0565451	0.0105059	-0.0792779	0.00306275	-0.210342	0.0186391	0.166587	-0.0460391	-0.135823	-0.0534823	-0.266887	-0.037906	0.110042	-0.0897839	-0.00744317	-0.220848	0.00813317	0.156081	0.0823407	-0.131064	0.097917	0.245865	-0.213405	0.0155763	0.163524	0.228981	0.376929	0.147948	1	1	1	1	0.879158	1	1	1	1	1	0.833723	1	1	1	1	0.868314	1	1	1	1
P13984	T2FB_HUMAN	0.0483753	-0.0567099	-0.0137742	-0.597737	-0.543307	-0.655101	-0.618706	-0.105085	-0.0621494	-0.646112	-0.591682	-0.703477	-0.667082	0.0429358	-0.541027	-0.486597	-0.598391	-0.561996	-0.583962	-0.529533	-0.641327	-0.604932	0.0544296	-0.0573647	-0.0209698	-0.111794	-0.0753994	0.0363949	1	1	1	0.022969	0.02464	0.011192	0.015829	1	1	0.013481	0.019437	0.005942	0.009501	1	0.04201	0.050134	0.019907	0.029397	0.029525	0.034909
P13995	MTDC_HUMAN	-0.000156967	0.0206049	0.0383736	-0.499714	-0.578674	-0.339538	-0.422473	0.0207619	0.0385305	-0.499557	-0.578517	-0.339381	-0.422317	0.0177687	-0.520319	-0.599279	-0.360143	-0.443078	-0.538087	-0.617047	-0.377912	-0.460847	-0.07896	0.160176	0.0772403	0.239135	0.1562	-0.0829352	1	1	1	0.632184	0.347757	0.943286	0.73099	1	1	0.628828	0.431556	0.912961	0.754747	1	0.608902	0.324909	0.908108	0.702586	0.606245	0.341777
P14174	MIF_HUMAN	-0.279753	-0.458982	-0.591275	0.814832	0.292302	0.990169	0.655955	-0.179229	-0.311522	1.09458	0.572055	1.26992	0.935708	-0.132293	1.27381	0.751284	1.44915	1.11494	1.40611	0.883577	1.58144	1.24723	-0.52253	0.175337	-0.158877	0.697867	0.363653	-0.334214	1	1	1	0.005906	0.448006	0.001089	0.025387	1	1	0.000479	0.051443	9.6e-05	0.001893	1	0.000107	0.007095	2.4e-05	0.000386	4e-05	0.0025
P14209-3	CD99_HUMAN	-0.0124675	-0.124756	0.553605	1.24078	1.35545	0.914372	0.865558	-0.112289	0.566072	1.25325	1.36791	0.92684	0.878026	0.678361	1.36553	1.4802	1.03913	0.990314	0.687174	0.801842	0.360768	0.311954	0.114668	-0.326406	-0.37522	-0.441075	-0.489889	-0.0488141	1	1	1	0.210228	0.096982	0.468599	0.490256	1	1	0.192103	0.119138	0.409102	0.485676	1	0.145792	0.067566	0.341183	0.382721	0.832716	0.535056
P14314-2	GLU2B_HUMAN	0.195238	-0.0050497	0.155175	0.092648	0.391506	-0.0306152	0.0529293	-0.200288	-0.0400626	-0.10259	0.196268	-0.225853	-0.142309	0.160225	0.0976977	0.396556	-0.0255655	0.057979	-0.0625272	0.236331	-0.18579	-0.102246	0.298858	-0.123263	-0.0397188	-0.422121	-0.338577	0.0835444	1	1	1	1	0.6581	1	1	1	1	1	1	1	1	1	1	0.663492	1	1	1	1
P14373	TRI27_HUMAN	0.348344	0.253362	0.24429	0.0528943	-0.0876799	0.236162	-0.0336754	-0.0949828	-0.104054	-0.29545	-0.436024	-0.112182	-0.38202	-0.00907112	-0.200467	-0.341041	-0.0171991	-0.287037	-0.191396	-0.33197	-0.00812794	-0.277966	-0.140574	0.183268	-0.0865697	0.323842	0.0540045	-0.269838	1	1	1	1	1	1	1	1	1	1	1	1	1	1	1	1	1	1	1	1
P14406	CX7A2_HUMAN	-0.340821	-0.0937343	-0.105564	-0.395895	-1.08278	-0.328477	-0.372057	0.247087	0.235257	-0.0550733	-0.741962	0.0123449	-0.0312358	-0.01183	-0.302161	-0.989049	-0.234742	-0.278323	-0.290331	-0.977219	-0.222912	-0.266493	-0.686889	0.0674182	0.0238375	0.754307	0.710726	-0.0435807	1	1	1	0.907481	0.041006	1	0.88135	1	1	1	0.265711	1	1	1	1	0.068978	1	1	1	0.083424
P14550	AK1A1_HUMAN	0.259414	0.0257706	0.0288307	-0.156841	0.0504944	-0.217322	-0.268756	-0.233644	-0.230584	-0.416255	-0.20892	-0.476737	-0.52817	0.00306017	-0.182612	0.0247239	-0.243093	-0.294526	-0.185672	0.0216637	-0.246153	-0.297586	0.207335	-0.0604812	-0.111915	-0.267817	-0.31925	-0.0514335	1	1	1	1	1	0.779368	0.550648	1	1	0.185828	0.790326	0.089856	0.058941	1	0.97068	1	0.682605	0.470082	1	1
P14618-2	KPYM_HUMAN	-0.282453	-0.0590925	-0.247808	0.375359	0.0901052	0.660637	0.480691	0.22336	0.0346448	0.657812	0.372558	0.94309	0.763144	-0.188715	0.434452	0.149198	0.71973	0.539784	0.623167	0.337913	0.908445	0.728499	-0.285254	0.285278	0.105332	0.570532	0.390586	-0.179946	1	1	1	0.580009	1	0.09122	0.293755	1	1	0.099485	0.535753	0.010762	0.042596	1	0.441864	1	0.058249	0.208397	0.138179	0.594659
P14618	KPYM_HUMAN	-0.282453	-0.0371486	-0.245962	0.399257	0.108596	0.689155	0.524804	0.245304	0.036491	0.681709	0.391049	0.971608	0.807257	-0.208813	0.436405	0.145744	0.726304	0.561953	0.645218	0.354557	0.935117	0.770766	-0.290661	0.289899	0.125548	0.580559	0.416208	-0.164351	1	1	1	0.574826	1	0.095832	0.262636	1	1	0.106337	0.539474	0.01258	0.041765	1	0.492482	1	0.07511	0.218692	0.150708	0.596381
P14625	ENPL_HUMAN	-0.209951	-0.13378	-0.18122	-0.444319	-0.334361	-0.425052	-0.414497	0.076171	0.0287308	-0.234368	-0.12441	-0.215101	-0.204546	-0.0474401	-0.310539	-0.200581	-0.291272	-0.280717	-0.263099	-0.153141	-0.243832	-0.233277	0.109958	0.0192674	0.0298219	-0.0906904	-0.080136	0.0105545	1	1	1	0.286287	0.420755	0.302068	0.307603	1	1	0.921926	1	0.904638	0.949968	1	0.664474	0.859227	0.680429	0.697334	0.864788	1
P14649	MYL6B_HUMAN	0.0669213	-0.0614244	-0.0261834	-0.192789	-0.0448781	-0.0990688	-0.127995	-0.128346	-0.0931048	-0.25971	-0.111799	-0.16599	-0.194916	0.0352409	-0.131365	0.0165463	-0.0376444	-0.0665702	-0.166605	-0.0186947	-0.0728854	-0.101811	0.147911	0.0937201	0.0647943	-0.0541907	-0.0831164	-0.0289257	1	1	1	1	1	1	1	1	1	1	1	1	1	1	1	1	1	1	1	1
P14735	IDE_HUMAN	-0.212785	-0.0423737	-0.014546	-0.266442	-0.563832	-0.159834	-0.16879	0.170411	0.198239	-0.053657	-0.351047	0.0529504	0.0439947	0.0278277	-0.224068	-0.521458	-0.117461	-0.126416	-0.251896	-0.549286	-0.145288	-0.154244	-0.29739	0.106607	0.0976518	0.403997	0.395042	-0.00895566	1	1	1	0.847255	0.097879	1	1	1	1	1	0.523585	1	1	1	0.994824	0.136756	1	1	0.965868	0.128497
P14854	CX6B1_HUMAN	-0.281819	0.0245882	-0.396634	-0.472752	-0.182514	-0.396654	-0.657762	0.306408	-0.114815	-0.190933	0.099305	-0.114835	-0.375942	-0.421223	-0.49734	-0.207103	-0.421242	-0.68235	-0.0761174	0.21412	-1.96144e-05	-0.261127	0.290238	0.0760978	-0.18501	-0.21414	-0.475247	-0.261108	1	1	1	0.83186	1	0.942624	0.448369	1	1	1	1	1	0.956398	1	0.808289	1	0.904677	0.431126	1	1
P14866	HNRPL_HUMAN	0.000423017	-0.0287932	-0.00823522	0.12965	0.397225	0.0415683	0.0434527	-0.0292162	-0.00865824	0.129227	0.396802	0.0411453	0.0430296	0.020558	0.158443	0.426019	0.0703615	0.0722459	0.137885	0.405461	0.0498036	0.0516879	0.267575	-0.0880817	-0.0861974	-0.355657	-0.353773	0.00188431	1	1	1	1	0.347757	1	1	1	1	1	0.432909	1	1	1	1	0.296369	1	1	1	0.380555
P14868	SYDC_HUMAN	-0.0131732	0.0245537	0.000891357	-0.111169	-0.229838	-0.0457854	-0.0154979	0.0377268	0.0140645	-0.0979959	-0.216664	-0.0326122	-0.00232474	-0.0236623	-0.135723	-0.254391	-0.0703391	-0.0400516	-0.11206	-0.230729	-0.0466768	-0.0163893	-0.118668	0.0653837	0.0956712	0.184052	0.21434	0.0302875	1	1	1	1	1	1	1	1	1	1	1	1	1	1	1	1	1	1	1	1
P14923	PLAK_HUMAN	-0.313384	-0.190921	-0.247902	-0.0579785	-0.375982	-0.0183371	-0.0992404	0.122464	0.0654823	0.255406	-0.0625972	0.295047	0.214144	-0.0569814	0.132942	-0.185061	0.172584	0.0916804	0.189924	-0.128079	0.229565	0.148662	-0.318003	0.0396414	-0.0412619	0.357645	0.276741	-0.0809033	0.780224	1	1	1	0.019797	1	0.980174	1	1	0.205704	1	0.096495	0.336993	1	0.853993	0.383858	0.566275	1	0.531134	0.770243
P14927	QCR7_HUMAN	0.128209	0.0521323	0.10286	-0.343193	-0.136879	-0.334027	-0.352735	-0.0760763	-0.0253485	-0.471402	-0.265087	-0.462236	-0.480943	0.0507278	-0.395326	-0.189011	-0.38616	-0.404867	-0.446053	-0.239739	-0.436887	-0.455595	0.206315	0.00916606	-0.00954139	-0.197149	-0.215856	-0.0187075	1	1	1	0.719687	1	0.710191	0.639644	1	1	0.390222	0.886745	0.353473	0.341273	1	0.592477	0.98648	0.574674	0.508122	0.487502	0.908385
P15104	GLNA_HUMAN	0.00380127	-0.0781267	-0.076181	-1.03137	-1.03602	-1.04436	-0.946027	-0.081928	-0.0799822	-1.03517	-1.03982	-1.04816	-0.949828	0.00194574	-0.95324	-0.957894	-0.966235	-0.8679	-0.955186	-0.95984	-0.968181	-0.869846	-0.00465395	-0.012995	0.0853398	-0.00834105	0.0899937	0.0983348	1	1	1	0.782348	0.607735	0.732894	0.788007	1	1	0.785456	0.706076	0.684149	0.815745	1	0.861375	0.693646	0.820987	0.87294	0.915592	0.746552
P15121	ALDR_HUMAN	-0.19381	0.131678	-0.0365328	-1.92648	-1.40343	-2.04223	-1.9024	0.325487	0.157277	-1.73267	-1.20962	-1.84842	-1.70859	-0.16821	-2.05816	-1.53511	-2.17391	-2.03407	-1.88995	-1.3669	-2.0057	-1.86586	0.52305	-0.115748	0.0240874	-0.638798	-0.498962	0.139835	1	1	1	0.001216	0.009175	0.000699	0.001235	1	1	0.002977	0.031747	0.001535	0.003097	1	0.000683	0.004964	0.000362	0.000707	0.001687	0.013692
P15151-3	PVR_HUMAN	0.0243494	0.0666558	-0.159725	-0.0978968	0.155492	-0.0619904	-0.126665	0.0423064	-0.184075	-0.122246	0.131143	-0.0863398	-0.151015	-0.226381	-0.164553	0.0888365	-0.128646	-0.193321	0.0618287	0.315218	0.0977351	0.0330603	0.253389	0.0359064	-0.0287683	-0.217483	-0.282157	-0.0646747	1	1	1	1	1	1	1	1	1	1	1	1	1	1	1	1	1	1	1	1
P15153	RAC2_HUMAN	-0.0518103	0.124426	-0.113783	-0.354986	-0.477399	-0.208484	-0.369977	0.176236	-0.0619724	-0.303175	-0.425589	-0.156674	-0.318166	-0.238209	-0.479412	-0.601825	-0.33291	-0.494403	-0.241203	-0.363617	-0.0947013	-0.256194	-0.122414	0.146502	-0.0149911	0.268915	0.107423	-0.161493	1	1	1	1	0.713353	1	0.986014	1	1	1	0.912759	1	1	1	0.893544	0.52563	1	0.80935	1	0.963801
P15170-2	ERF3A_HUMAN	0.106528	-0.0229318	0.0569638	0.521825	0.635204	0.520968	0.529892	-0.12946	-0.0495642	0.415297	0.528676	0.414439	0.423364	0.0798956	0.544756	0.658136	0.543899	0.552824	0.464861	0.57824	0.464004	0.472928	0.11338	-0.000857018	0.00806759	-0.114237	-0.105312	0.00892461	1	1	1	0.018986	0.002657	0.017674	0.015233	1	1	0.07166	0.013855	0.061888	0.059054	1	0.013784	0.002036	0.012806	0.011096	0.043354	0.006863
P15291-2	B4GT1_HUMAN	0.143769	0.0242656	-0.0805684	0.550893	0.764061	0.610657	0.769846	-0.119503	-0.224337	0.407125	0.620292	0.466888	0.626077	-0.104834	0.526628	0.739795	0.586391	0.74558	0.631462	0.844629	0.691225	0.850414	0.213167	0.0597636	0.218953	-0.153404	0.00578534	0.159189	1	1	1	1	1	1	1	1	1	1	1	1	1	1	1	1	1	1	1	1
P15311	EZRI_HUMAN	0.0306581	0.095565	0.0856495	-1.53799	-0.731193	-1.43165	-1.40571	0.0649069	0.0549914	-1.56865	-0.761851	-1.46231	-1.43636	-0.00991552	-1.63355	-0.826758	-1.52721	-1.50127	-1.62364	-0.816842	-1.5173	-1.49135	0.806795	0.106339	0.132282	-0.700456	-0.674513	0.0259435	1	1	1	6e-05	0.018065	0.000107	0.000118	1	1	4.2e-05	0.018681	7.2e-05	9.4e-05	1	2.8e-05	0.008159	4.9e-05	6.2e-05	3.4e-05	0.010659
P15374	UCHL3_HUMAN	0.0923312	0.0739571	0.07654	1.05928	1.04732	1.21768	1.16294	-0.018374	-0.0157912	0.966951	0.954993	1.12535	1.07061	0.00258284	0.985325	0.973367	1.14372	1.08898	0.982742	0.970785	1.14114	1.0864	-0.0119573	0.158399	0.103656	0.170357	0.115613	-0.0547434	1	1	1	0.040477	0.025817	0.01537	0.019296	1	1	0.064863	0.057491	0.023292	0.033847	1	0.05995	0.041975	0.022134	0.029571	0.067758	0.048027
P15407	FOSL1_HUMAN	0.582689	0.155272	0.0135316	-0.253401	-0.566469	-0.705433	-0.453675	-0.427416	-0.569157	-0.83609	-1.14916	-1.28812	-1.03636	-0.141741	-0.408674	-0.721741	-0.860706	-0.608947	-0.266933	-0.580001	-0.718965	-0.467207	-0.313068	-0.452032	-0.200274	-0.138964	0.112794	0.251758	0.992033	1	1	0.812443	0.090482	0.053044	0.249735	1	1	0.025334	0.00364	0.001866	0.007196	1	0.37877	0.033304	0.019549	0.093298	0.822311	0.09748
P15428-5	PGDH_HUMAN	0.0744404	-0.0289754	0.0342623	2.11635	2.28783	1.69669	1.73957	-0.103416	-0.0401781	2.04191	2.21339	1.62225	1.66513	0.0632378	2.14532	2.31681	1.72566	1.76855	2.08208	2.25357	1.66243	1.70531	0.171487	-0.419659	-0.376774	-0.591146	-0.548262	0.0428848	1	1	1	0	0	5e-06	4e-06	1	1	1e-06	0	9e-06	6e-06	1	0	0	4e-06	3e-06	0	0
P15514	AREG_HUMAN	0.0503342	-0.0539588	0.00750787	-0.177748	-0.0674165	-0.325826	-0.359893	-0.104293	-0.0428264	-0.228082	-0.117751	-0.37616	-0.410228	0.0614667	-0.123789	-0.0134577	-0.271867	-0.305935	-0.185256	-0.0749244	-0.333334	-0.367401	0.110331	-0.148078	-0.182146	-0.25841	-0.292477	-0.0340674	1	1	1	1	1	0.529743	0.399771	1	1	0.912016	1	0.34506	0.294628	1	1	1	0.710877	0.569801	1	1
P15529-15	MCP_HUMAN	-0.015134	-0.00864558	-0.0319757	0.88826	0.818571	0.884517	0.884608	0.0064884	-0.0168417	0.903394	0.833705	0.899651	0.899742	-0.0233301	0.896906	0.827217	0.893163	0.893253	0.920236	0.850547	0.916493	0.916583	-0.0696886	-0.00374269	-0.00365241	0.0659459	0.0660362	9.02859e-05	1	1	1	0.12444	0.114765	0.111931	0.106332	1	1	0.107429	0.134151	0.094178	0.103067	1	0.117995	0.11165	0.111397	0.10373	0.111243	0.1134
P15529-16	MCP_HUMAN	-0.0251708	0.0249785	-0.00416679	0.94222	0.879214	0.982201	0.914295	0.0501492	0.021004	0.967391	0.904385	1.00737	0.939465	-0.0291453	0.917242	0.854235	0.957223	0.889316	0.946387	0.883381	0.986368	0.918461	-0.0630062	0.0399812	-0.0279256	0.102987	0.0350807	-0.0679068	1	1	1	0.004887	0.005254	0.003389	0.005613	1	1	0.0042	0.005492	0.002385	0.004744	1	0.006039	0.006748	0.004044	0.006709	0.005401	0.006358
P15531	NDKA_HUMAN	-0.121955	0.0638161	-0.0022134	-0.523105	-0.771831	-0.545991	-0.582235	0.185771	0.119742	-0.40115	-0.649877	-0.424036	-0.46028	-0.0660295	-0.586921	-0.835648	-0.609807	-0.646051	-0.520892	-0.769618	-0.543777	-0.580022	-0.248726	-0.0228854	-0.05913	0.225841	0.189596	-0.0362446	1	1	1	0.428965	0.074782	0.356344	0.2828	1	1	0.698139	0.19435	0.568283	0.510551	1	0.319735	0.052067	0.263913	0.209948	0.465339	0.088034
P15880	RS2_HUMAN	0.0213411	-0.0294404	0.0237758	0.0563938	-0.0821292	0.0685779	0.066879	-0.0507816	0.00243465	0.0350527	-0.10347	0.0472368	0.0455379	0.0532162	0.0858342	-0.0526888	0.0980183	0.0963195	0.032618	-0.105905	0.0448021	0.0431032	-0.138523	0.0121841	0.0104852	0.150707	0.149008	-0.00169887	1	1	1	1	1	1	1	1	1	1	1	1	1	1	1	1	1	1	1	1
P15924	DESP_HUMAN	0.127039	-0.091999	0.0470168	0.371749	0.916138	0.213389	0.25077	-0.219038	-0.0800222	0.24471	0.789099	0.08635	0.123731	0.139016	0.463748	1.00814	0.305388	0.342769	0.324732	0.869121	0.166372	0.203753	0.544389	-0.15836	-0.120978	-0.702749	-0.665368	0.0373812	1	1	1	0.290059	0.000815	0.800406	0.633288	1	1	0.706667	0.0038	1	1	1	0.128476	0.000339	0.459712	0.333641	0.450026	0.001601
P15927	RFA2_HUMAN	0.18252	0.0493284	0.0964832	-0.0308383	-0.14076	-0.0337066	-0.0343531	-0.133191	-0.0860365	-0.213358	-0.32328	-0.216226	-0.216873	0.0471548	-0.0801667	-0.190088	-0.083035	-0.0836816	-0.127322	-0.237243	-0.13019	-0.130836	-0.109922	-0.00286828	-0.00351486	0.107053	0.106407	-0.000646575	1	1	1	1	1	1	1	1	1	1	0.790274	1	1	1	1	1	1	1	1	0.963801
P16070-18	CD44_HUMAN	0.0242203	0.0451696	-0.0425023	-1.91076	-1.9435	-2.18937	-2.17284	0.0209493	-0.0667225	-1.93498	-1.96772	-2.21359	-2.19706	-0.0876719	-1.95593	-1.98867	-2.23454	-2.21801	-1.86825	-1.901	-2.14687	-2.13034	-0.0327471	-0.278618	-0.262086	-0.245871	-0.229339	0.016532	1	1	1	1.6e-05	8e-06	3e-06	4e-06	1	1	1.8e-05	1.1e-05	3e-06	3e-06	1	1.3e-05	6e-06	3e-06	2e-06	2.4e-05	1.2e-05
P16104	H2AX_HUMAN	-0.0309562	0.0709284	-0.0454006	-0.220024	-0.518145	-0.239129	-0.348551	0.101885	-0.0144444	-0.189068	-0.487189	-0.208172	-0.317595	-0.116329	-0.290953	-0.589074	-0.310057	-0.419479	-0.174624	-0.472745	-0.193728	-0.30315	-0.298121	-0.0191045	-0.128527	0.279017	0.169594	-0.109422	1	1	1	1	0.168973	0.943286	0.586046	1	1	1	0.265711	0.987342	0.69242	1	0.83242	0.105869	0.732766	0.417917	1	0.26765
P16144-2	ITB4_HUMAN	-0.113202	-0.122347	-0.157888	-0.0837852	0.0127482	0.131854	0.14439	-0.00914556	-0.0446859	0.0294167	0.12595	0.245056	0.257592	-0.0355403	0.0385623	0.135096	0.254201	0.266737	0.0741026	0.170636	0.289742	0.302278	0.0965334	0.215639	0.228175	0.119106	0.131642	0.012536	1	1	1	1	1	1	1	1	1	1	1	1	1	1	1	1	1	1	1	1
P16152	CBR1_HUMAN	0.0530496	0.25769	-0.112421	1.34345	1.29697	1.41255	1.39536	0.20464	-0.16547	1.2904	1.24392	1.3595	1.34231	-0.370111	1.08576	1.03928	1.15486	1.13767	1.45587	1.40939	1.52497	1.50779	-0.0464741	0.069107	0.0519192	0.115581	0.0983934	-0.0171878	1	1	1	0.00304	0.002605	0.001986	0.002207	1	1	0.004497	0.00474	0.002373	0.002964	1	0.016008	0.013652	0.009662	0.010053	0.001872	0.001635
P16219	ACADS_HUMAN	-0.196505	-0.117329	-0.232398	-0.563553	-0.976955	-1.43449	-1.20939	0.0791764	-0.0358924	-0.367048	-0.78045	-1.23799	-1.01288	-0.115069	-0.446224	-0.859626	-1.31716	-1.09206	-0.331156	-0.744558	-1.2021	-0.97699	-0.413402	-0.87094	-0.645834	-0.457538	-0.232432	0.225106	1	1	1	0.956192	0.314498	0.111931	0.212671	1	1	1	0.612193	0.187662	0.365659	1	1	0.436642	0.164291	0.301041	1	0.620742
P16220-2	CREB1_HUMAN	-0.196574	0.00808477	-0.0204001	0.419184	0.383208	0.0215748	0.0373207	0.204659	0.176174	0.615758	0.579782	0.218149	0.233895	-0.0284849	0.411099	0.375123	0.01349	0.029236	0.439584	0.403608	0.0419749	0.0577208	-0.0359763	-0.397609	-0.381863	-0.361633	-0.345887	0.0157459	1	1	1	1	1	1	1	1	1	1	1	1	1	1	1	1	1	1	1	1
P16260	GDC_HUMAN	0.1885	0.284656	0.15571	0.272867	0.660187	0.466355	0.393292	0.0961561	-0.0327906	0.0843666	0.471687	0.277855	0.204792	-0.128947	-0.0117895	0.375531	0.181699	0.108635	0.117157	0.504478	0.310645	0.237582	0.38732	0.193488	0.120425	-0.193832	-0.266895	-0.0730633	1	1	1	1	0.186658	0.590968	0.721039	1	1	1	0.553792	0.981138	1	1	1	0.675717	1	1	1	0.451332
P16278-3	BGAL_HUMAN	-0.323514	-0.2384	-0.0328851	-0.243445	-0.222906	-0.12498	-0.234589	0.0851134	0.290629	0.0800689	0.100608	0.198534	0.0889252	0.205515	-0.00504452	0.0154947	0.113421	0.00381178	-0.21056	-0.190021	-0.0920947	-0.201703	0.0205392	0.118465	0.0088563	0.0979258	-0.0116829	-0.109609	1	1	1	1	1	1	1	1	1	1	1	1	1	1	1	1	1	1	1	1
P16298-3	PP2BB_HUMAN	-0.278656	-0.171581	-0.36466	-0.730522	-0.81326	-0.573137	-0.525964	0.107074	-0.0860039	-0.451866	-0.534604	-0.294481	-0.247308	-0.193078	-0.558941	-0.641679	-0.401556	-0.354383	-0.365862	-0.4486	-0.208477	-0.161304	-0.0827379	0.157385	0.204558	0.240123	0.287296	0.0471729	1	1	1	1	1	1	1	1	1	1	1	1	1	1	1	1	1	1	1	1
P16401	H15_HUMAN	0.00189518	0.055432	0.0333256	0.755023	0.586236	0.743653	0.702184	0.0535368	0.0314305	0.753128	0.584341	0.741757	0.700289	-0.0221064	0.699591	0.530804	0.688221	0.646752	0.721697	0.552911	0.710327	0.668858	-0.168786	-0.0113702	-0.0528388	0.157416	0.115948	-0.0414686	1	1	1	0.350578	0.455156	0.332298	0.371663	1	1	0.344158	0.553792	0.311809	0.380062	1	0.433319	0.562298	0.41266	0.460098	0.420302	0.569258
P16402	H13_HUMAN	-0.316162	-0.107818	-0.302831	0.0440184	0.0633601	0.0954376	-0.0708774	0.208344	0.013331	0.36018	0.379522	0.4116	0.245285	-0.195013	0.151837	0.171178	0.203256	0.036941	0.346849	0.366191	0.398269	0.231954	0.0193417	0.0514192	-0.114896	0.0320775	-0.134237	-0.166315	0.992033	1	1	1	1	1	1	1	1	0.070913	0.044511	0.028463	0.300699	1	0.826862	0.551997	0.501749	1	0.093578	0.048915
P16403	H12_HUMAN	-0.316162	-0.107818	-0.302831	0.0440184	0.0633601	0.0954376	-0.0708774	0.208344	0.013331	0.36018	0.379522	0.4116	0.245285	-0.195013	0.151837	0.171178	0.203256	0.036941	0.346849	0.366191	0.398269	0.231954	0.0193417	0.0514192	-0.114896	0.0320775	-0.134237	-0.166315	0.992033	1	1	1	1	1	1	1	1	0.070913	0.044511	0.028463	0.300699	1	0.826862	0.551997	0.501749	1	0.093578	0.048915
P16422	EPCAM_HUMAN	0.00603834	0.0116591	0.0911075	0.38346	-0.0779407	0.412679	0.45279	0.00562075	0.0850692	0.377421	-0.083979	0.406641	0.446752	0.0794484	0.3718	-0.0895997	0.40102	0.441131	0.292352	-0.169048	0.321572	0.361683	-0.4614	0.0292199	0.0693307	0.49062	0.530731	0.0401108	1	1	1	1	1	1	0.917719	1	1	1	1	0.987342	0.95096	1	1	1	1	0.954745	1	1
P16435	NCPR_HUMAN	-0.086046	0.0312463	0.0786191	0.448249	0.329909	0.903944	0.968216	0.117292	0.164665	0.534295	0.415955	0.98999	1.05426	0.0473728	0.417002	0.298663	0.872698	0.93697	0.369629	0.25129	0.825325	0.889597	-0.11834	0.455696	0.519968	0.574035	0.638307	0.064272	1	1	1	0.978343	0.975377	0.296053	0.229655	1	1	0.850474	0.958773	0.204763	0.170138	1	1	1	0.333643	0.259389	1	1
P16455	MGMT_HUMAN	-0.0638342	-0.00207831	-0.0563442	1.20571	0.700572	1.36005	1.25424	0.0617559	0.00748999	1.26955	0.764407	1.42388	1.31808	-0.0542659	1.20779	0.702651	1.36213	1.25632	1.26206	0.756917	1.41639	1.31059	-0.505142	0.154334	0.0485298	0.659476	0.553671	-0.105804	1	1	1	0.614352	0.884728	0.468141	0.519491	1	1	0.560147	0.947914	0.379994	0.476028	1	0.634014	0.901938	0.467456	0.525452	0.620695	0.910966
P16591-3	FER_HUMAN	0.383685	0.0724697	0.259191	-1.458	-0.772122	-1.4374	-1.49329	-0.311215	-0.124494	-1.84169	-1.15581	-1.82108	-1.87697	0.186721	-1.53047	-0.844592	-1.50987	-1.56576	-1.71719	-1.03131	-1.69659	-1.75248	0.68588	0.0206031	-0.0352834	-0.665277	-0.721163	-0.0558866	1	1	1	0.280664	0.725599	0.270533	0.231595	1	1	0.110457	0.46018	0.098975	0.094888	1	0.242983	0.667462	0.234773	0.200226	0.164773	0.534139
P16615-5	AT2A2_HUMAN	-0.119797	-0.0562744	-0.0712589	-0.259688	-0.120625	-0.205819	-0.286986	0.0635227	0.0485382	-0.13989	-0.000827641	-0.0860217	-0.167189	-0.0149845	-0.203413	-0.0643503	-0.149544	-0.230712	-0.188429	-0.0493658	-0.13456	-0.215728	0.139063	0.0538687	-0.0272989	-0.0851941	-0.166362	-0.0811676	1	1	1	1	1	1	1	1	1	1	1	1	1	1	1	1	1	1	1	1
P16885	PLCG2_HUMAN	0.141528	-0.0198044	0.276307	-0.0279057	-0.736627	-0.497762	-0.472225	-0.161333	0.134779	-0.169434	-0.878156	-0.63929	-0.613753	0.296112	-0.00810131	-0.716823	-0.477957	-0.452421	-0.304213	-1.01293	-0.774069	-0.748533	-0.708722	-0.469856	-0.444319	0.238865	0.264402	0.0255367	1	1	1	1	0.096982	0.467757	0.485782	1	1	1	0.051443	0.212082	0.256454	1	1	0.111676	0.514977	0.54118	1	0.020827
P16930	FAAA_HUMAN	0.0350996	-0.00126362	0.0897566	0.383361	0.273076	0.52502	0.586675	-0.0363632	0.054657	0.348261	0.237977	0.489921	0.551576	0.0910202	0.384625	0.27434	0.526284	0.587939	0.293604	0.18332	0.435264	0.496919	-0.110285	0.141659	0.203314	0.251944	0.313599	0.0616549	1	1	1	0.704749	0.813187	0.352545	0.244889	1	1	0.805282	1	0.385034	0.303285	1	0.723447	0.828269	0.356889	0.24843	1	1
P16949	STMN1_HUMAN	0.248864	0.105793	0.197009	-0.590849	-0.0592327	-0.265198	-0.171122	-0.143072	-0.0518555	-0.839713	-0.308097	-0.514063	-0.419986	0.0912162	-0.696642	-0.165025	-0.370991	-0.276914	-0.787858	-0.256242	-0.462207	-0.36813	0.531616	0.325651	0.419727	-0.205966	-0.111889	0.0940767	1	1	1	0.546963	1	1	1	1	1	0.204444	1	0.612987	0.831045	1	0.385506	1	0.955438	1	0.278743	1
P16989-2	DBPA_HUMAN	-0.21466	0.0164328	-0.172054	-0.331818	-0.841152	-0.25948	-0.449239	0.231093	0.0426065	-0.117158	-0.626492	-0.0448197	-0.234578	-0.188487	-0.348251	-0.857585	-0.275913	-0.465671	-0.159764	-0.669099	-0.0874262	-0.277185	-0.509334	0.0723379	-0.117421	0.581672	0.391914	-0.189759	1	1	1	0.85566	0.042138	1	0.502286	1	1	1	0.203923	1	1	1	0.826862	0.038925	0.984559	0.478797	1	0.146143
P16989	DBPA_HUMAN	-0.195041	0.0452007	-0.16601	-0.143712	-0.726444	-0.0766076	-0.297569	0.240242	0.0290315	0.0513296	-0.531403	0.118433	-0.102528	-0.21121	-0.188912	-0.771645	-0.121808	-0.34277	0.0222981	-0.560434	0.089402	-0.13156	-0.582733	0.0671039	-0.153858	0.649836	0.428875	-0.220962	1	1	1	1	0.119024	1	0.91456	1	1	1	0.411155	1	1	1	1	0.095322	1	0.840626	1	0.33645
P17028	ZNF24_HUMAN	-0.0359179	-0.0591687	-0.104455	-0.330118	-0.38803	-0.539379	-0.414536	-0.0232509	-0.0685369	-0.2942	-0.352112	-0.503461	-0.378619	-0.0452861	-0.27095	-0.328862	-0.48021	-0.355368	-0.225663	-0.283576	-0.434924	-0.310082	-0.057912	-0.209261	-0.0844181	-0.151349	-0.0265061	0.124843	1	1	1	0.971244	0.677995	0.503343	0.720951	1	1	1	0.868563	0.523511	0.829459	1	1	0.818355	0.61514	0.868819	1	0.963801
P17050	NAGAB_HUMAN	-0.00703175	0.0397632	-0.025777	1.09577	0.721078	0.419957	0.38013	0.0467949	-0.0187453	1.10281	0.72811	0.426989	0.387161	-0.0655402	1.05601	0.681315	0.380194	0.340366	1.12155	0.746855	0.445734	0.405907	-0.374696	-0.675817	-0.715644	-0.301121	-0.340949	-0.0398275	1	1	1	0.26919	0.525351	1	1	1	1	0.253282	0.612193	1	1	1	0.300117	0.587999	1	1	0.263875	0.553983
P17066	HSP76_HUMAN	0.400733	0.176959	0.340024	0.336648	-0.338026	0.16313	0.277484	-0.223774	-0.0607087	-0.0640852	-0.738759	-0.237602	-0.123248	0.163065	0.159689	-0.514985	-0.0138285	0.100526	-0.0033765	-0.67805	-0.176894	-0.0625396	-0.674674	-0.173517	-0.0591631	0.501156	0.615511	0.114354	1	1	1	0.620912	0.467066	1	0.744147	1	1	1	0.0307	0.871301	1	1	1	0.144048	1	1	1	0.04608
P17096	HMGA1_HUMAN	-0.452723	0.0773919	-0.399375	-1.51854	-2.49895	-1.56741	-1.72244	0.530115	0.0533476	-1.06582	-2.04623	-1.11468	-1.26971	-0.476767	-1.59593	-2.57635	-1.6448	-1.79983	-1.11917	-2.09958	-1.16803	-1.32306	-0.980412	-0.0488641	-0.203894	0.931548	0.776518	-0.15503	1	1	1	2.9e-05	0	1.4e-05	6e-06	1	1	0.000855	1e-06	0.000497	0.00015	1	1.6e-05	0	9e-06	3e-06	0.000636	0
P17152	TMM11_HUMAN	0.0217854	0.0533387	0.134941	-0.0585586	-0.053629	-0.0728058	-0.116362	0.0315534	0.113156	-0.0803439	-0.0754144	-0.0945911	-0.138147	0.0816025	-0.111897	-0.106968	-0.126145	-0.169701	-0.1935	-0.18857	-0.207747	-0.251303	0.00492952	-0.0142472	-0.0578034	-0.0191767	-0.0627329	-0.0435562	1	1	1	1	1	1	1	1	1	1	1	1	1	1	1	1	1	1	1	1
P17174	AATC_HUMAN	0.0538319	0.00521905	0.00797369	-0.531562	-0.466504	-0.499107	-0.453737	-0.0486128	-0.0458582	-0.585394	-0.520336	-0.552939	-0.507569	0.00275464	-0.536781	-0.471723	-0.504326	-0.458956	-0.539535	-0.474478	-0.507081	-0.461711	0.0650577	0.0324549	0.0778246	-0.0326027	0.0127669	0.0453696	1	1	1	0.001316	0.002494	0.00219	0.004446	1	1	0.000526	0.001338	0.000852	0.001893	1	0.001186	0.002302	0.001997	0.004038	0.00132	0.002683
P17252	KPCA_HUMAN	0.034111	-0.25035	-0.164705	-0.768203	-0.150511	-0.875622	-0.58675	-0.284461	-0.198816	-0.802314	-0.184622	-0.909733	-0.620861	0.0856451	-0.517852	0.0998395	-0.625272	-0.3364	-0.603498	0.0141943	-0.710917	-0.422045	0.617692	-0.107419	0.181453	-0.725111	-0.436239	0.288872	1	1	1	0.12801	1	0.06063	0.290791	1	1	0.099154	1	0.044014	0.251763	1	0.464915	1	0.255233	0.828364	0.325012	1
P17275	JUNB_HUMAN	0.276867	0.147103	0.268956	0.320542	0.404025	0.593574	0.492127	-0.129764	-0.00791063	0.0436746	0.127158	0.316707	0.21526	0.121854	0.173439	0.256922	0.446471	0.345024	0.0515852	0.135068	0.324617	0.22317	0.0834831	0.273032	0.171585	0.189549	0.0881019	-0.101447	1	1	1	1	1	1	1	1	1	1	1	1	1	1	1	1	1	1	1	1
P17301	ITA2_HUMAN	-0.00303835	0.193292	0.140818	0.143627	0.0380081	0.110394	0.0818088	0.19633	0.143857	0.146666	0.0410465	0.113432	0.0848471	-0.0524734	-0.0496644	-0.155284	-0.082898	-0.111483	0.00280902	-0.10281	-0.0304246	-0.0590096	-0.105619	-0.0332336	-0.0618186	0.0723857	0.0438007	-0.028585	1	1	1	1	1	1	1	1	1	1	1	1	1	1	1	0.855813	1	1	1	1
P17480-2	UBF1_HUMAN	-0.124625	-0.0391321	-0.155178	-0.335958	-0.229674	-0.378379	-0.540902	0.0854929	-0.0305534	-0.211333	-0.105049	-0.253754	-0.416277	-0.116046	-0.296826	-0.190542	-0.339247	-0.50177	-0.18078	-0.0744959	-0.223201	-0.385724	0.106284	-0.042421	-0.204944	-0.148705	-0.311228	-0.162523	1	1	1	0.203051	0.414342	0.111931	0.014946	1	1	0.642183	1	0.392763	0.070374	1	0.307364	0.597243	0.178827	0.023374	0.85655	1
P17480	UBF1_HUMAN	-0.115812	-0.0161042	-0.126283	-0.322223	-0.260137	-0.36695	-0.538897	0.0997078	-0.0104711	-0.206411	-0.144325	-0.251138	-0.423086	-0.110179	-0.306118	-0.244033	-0.350846	-0.522793	-0.19594	-0.133854	-0.240667	-0.412614	0.0620853	-0.0447273	-0.216675	-0.106813	-0.27876	-0.171947	1	1	1	0.274989	0.347286	0.154536	0.020111	1	1	0.71721	0.949968	0.445769	0.081698	1	0.323311	0.410905	0.187474	0.024231	0.817596	0.952305
P17535	JUND_HUMAN	-0.0311357	-0.184407	-0.0473851	-0.305086	-0.160739	-0.558218	-0.458745	-0.153271	-0.0162494	-0.27395	-0.129603	-0.527083	-0.427609	0.137022	-0.120679	0.0236682	-0.373811	-0.274338	-0.257701	-0.113354	-0.510833	-0.41136	0.144347	-0.253132	-0.153659	-0.397479	-0.298006	0.0994732	1	1	1	0.428965	0.832797	0.033912	0.090899	1	1	0.534245	1	0.041845	0.127194	1	1	1	0.222096	0.49558	0.651803	1
P17544-4	ATF7_HUMAN	-0.175103	-0.341174	-0.010222	-0.21418	0.675027	-0.253637	-0.12388	-0.16607	0.164881	-0.0390763	0.85013	-0.0785332	0.0512233	0.330952	0.126994	1.0162	0.0875372	0.217294	-0.203958	0.685249	-0.243415	-0.113658	0.889206	-0.0394568	0.0902997	-0.928663	-0.798907	0.129757	1	1	1	1	1	1	1	1	1	1	1	1	1	1	1	1	1	1	1	1
P17568	NDUB7_HUMAN	0.0265197	-0.0695231	0.0894555	-0.443586	-0.247593	-0.680107	-0.614052	-0.0960428	0.0629357	-0.470106	-0.274112	-0.706627	-0.640572	0.158979	-0.374063	-0.17807	-0.610584	-0.544529	-0.533042	-0.337048	-0.769563	-0.703507	0.195993	-0.236521	-0.170466	-0.432515	-0.366459	0.0660554	1	1	1	0.179953	0.568291	0.017042	0.030929	1	1	0.133304	0.575787	0.012416	0.02517	1	0.31977	0.8458	0.032605	0.060493	0.083956	0.343148
P17612-2	KAPCA_HUMAN	0.194963	0.0310881	0.214095	0.197166	0.169951	0.16228	0.128245	-0.163875	0.0191324	0.00220289	-0.025012	-0.0326828	-0.0667186	0.183007	0.166078	0.138863	0.131192	0.0971565	-0.0169295	-0.0441443	-0.0518152	-0.0858509	-0.0272149	-0.0348857	-0.0689215	-0.00767086	-0.0417066	-0.0340357	1	1	1	1	0.937	1	1	1	1	1	1	1	1	1	1	1	1	1	1	1
P17655	CAN2_HUMAN	-0.0720648	0.0383823	-0.0661535	-0.443282	-0.441975	-0.369333	-0.295949	0.110447	0.00591131	-0.371217	-0.369911	-0.297268	-0.223884	-0.104536	-0.481664	-0.480358	-0.407715	-0.334331	-0.377129	-0.375822	-0.303179	-0.229796	0.00130667	0.0739493	0.147333	0.0726427	0.146026	0.0733835	1	1	1	0.278197	0.1895	0.430085	0.629951	1	1	0.442864	0.403802	0.600745	0.891285	1	0.21121	0.14222	0.333643	0.510235	0.464952	0.361694
P17676	CEBPB_HUMAN	0.0846922	0.0382123	-0.0596928	-0.211357	0.0477583	0.027757	-0.173358	-0.0464799	-0.144385	-0.296049	-0.0369339	-0.0569352	-0.25805	-0.0979051	-0.249569	0.00954595	-0.0104553	-0.21157	-0.151664	0.107451	0.0874498	-0.113665	0.259115	0.239114	0.0379988	-0.0200013	-0.221116	-0.201115	1	1	1	1	1	1	1	1	1	1	1	1	1	1	1	1	1	1	1	1
P17706-2	PTN2_HUMAN	0.447685	0.0471727	0.294661	0.354918	0.868518	0.389309	0.496551	-0.400513	-0.153024	-0.0927672	0.420833	-0.0583767	0.0488655	0.247489	0.307746	0.821346	0.342136	0.449378	0.0602571	0.573857	0.0946475	0.20189	0.5136	0.0343905	0.141633	-0.47921	-0.371967	0.107242	1	1	1	1	0.814439	1	1	1	1	1	1	1	1	1	1	0.867042	1	1	1	1
P17812	PYRG1_HUMAN	0.0311151	0.0566371	-0.00570755	0.0896326	0.0578298	0.110286	0.161018	0.025522	-0.0368227	0.0585175	0.0267147	0.0791708	0.129902	-0.0623446	0.0329955	0.0011927	0.0536488	0.104381	0.0953401	0.0635373	0.115993	0.166725	-0.0318028	0.0206533	0.071385	0.0524562	0.103188	0.0507317	1	1	1	1	1	1	1	1	1	1	1	1	1	1	1	1	1	1	1	1
P17844	DDX5_HUMAN	0.174883	0.0385305	0.145121	0.044327	0.122756	0.0385247	0.0108027	-0.136353	-0.0297616	-0.130556	-0.0521275	-0.136358	-0.16408	0.106591	0.00579649	0.0842251	-5.84397e-06	-0.0277278	-0.100794	-0.0223658	-0.106597	-0.134319	0.0784286	-0.00580233	-0.0335243	-0.0842309	-0.111953	-0.027722	1	1	1	1	0.974414	1	1	1	1	1	1	1	0.9411	1	1	1	1	1	1	1
P17858	K6PL_HUMAN	-0.0424198	0.0632196	-0.0301857	-0.136105	0.715505	-0.116449	-0.0508701	0.105639	0.0122341	-0.0936852	0.757925	-0.0740292	-0.00845029	-0.0934053	-0.199325	0.652286	-0.179669	-0.11409	-0.105919	0.745691	-0.0862633	-0.0206844	0.85161	0.019656	0.0852349	-0.831954	-0.766375	0.0655789	1	1	1	1	0.004364	1	1	1	1	1	0.003753	1	1	1	0.874861	0.008676	0.920667	1	1	0.003974
P17900	SAP3_HUMAN	-0.1551	0.0136936	-0.046841	0.203026	-0.211653	0.21511	0.173164	0.168794	0.108259	0.358126	-0.0565535	0.37021	0.328264	-0.0605346	0.189332	-0.225347	0.201416	0.15947	0.249867	-0.164813	0.261951	0.220005	-0.414679	0.0120844	-0.0298621	0.426764	0.384817	-0.0419465	1	1	1	1	1	1	1	1	1	1	1	1	1	1	1	1	1	1	1	1
P17931	LEG3_HUMAN	-0.44319	-0.111807	-0.305629	1.51655	1.47801	1.30336	1.22205	0.331383	0.137561	1.95974	1.9212	1.74656	1.66524	-0.193822	1.62835	1.58982	1.41517	1.33386	1.82217	1.78364	1.60899	1.52768	-0.038531	-0.213181	-0.294491	-0.17465	-0.25596	-0.0813106	1	1	1	0.008661	0.006675	0.024169	0.033872	1	1	0.001086	0.001109	0.002391	0.004056	1	0.005188	0.004086	0.013602	0.019589	0.002419	0.00191
P17980	PRS6A_HUMAN	-0.237593	-0.0802925	-0.247214	0.131522	0.207389	0.224415	0.16236	0.1573	-0.00962087	0.369115	0.444982	0.462008	0.399953	-0.166921	0.211814	0.287682	0.304707	0.242652	0.378736	0.454603	0.471629	0.409573	0.0758673	0.0928931	0.0308379	0.0170258	-0.0450294	-0.0620552	1	1	1	1	0.571591	0.626715	0.87388	1	1	0.178094	0.066268	0.054873	0.118848	1	0.737973	0.289105	0.328428	0.530246	0.176977	0.054596
P17987	TCPA_HUMAN	0.104106	0.0882082	0.0898677	-0.352325	-0.247591	-0.507727	-0.467966	-0.0158973	-0.0142378	-0.45643	-0.351697	-0.611833	-0.572071	0.0016595	-0.440533	-0.335799	-0.595935	-0.556174	-0.442192	-0.337459	-0.597595	-0.557833	0.104734	-0.155403	-0.115641	-0.260136	-0.220375	0.0397613	1	1	1	0.27863	0.478126	0.054644	0.077897	1	1	0.098052	0.244086	0.016552	0.026754	1	0.120946	0.227782	0.019907	0.030313	0.122567	0.255405
P18031	PTN1_HUMAN	0.211403	0.126338	0.208616	0.112217	0.807961	0.278019	0.372492	-0.0850652	-0.00278741	-0.099187	0.596557	0.0666152	0.161088	0.0822778	-0.0141217	0.681623	0.15168	0.246154	-0.0963995	0.599345	0.0694026	0.163876	0.695744	0.165802	0.260275	-0.529942	-0.435469	0.0944732	1	1	1	1	0.001038	0.458345	0.186987	1	1	1	0.014435	1	0.938539	1	1	0.004358	1	0.554546	1	0.013073
P18077	RL35A_HUMAN	0.0724347	-0.0683026	0.12488	-0.0303658	0.0239642	-0.0732328	-0.0515128	-0.140737	0.0524452	-0.1028	-0.0484705	-0.145667	-0.123947	0.193182	0.0379368	0.0922668	-0.00493021	0.0167898	-0.155246	-0.100916	-0.198113	-0.176393	0.05433	-0.042867	-0.021147	-0.097197	-0.075477	0.02172	1	1	1	1	1	1	1	1	1	1	1	0.984735	1	1	1	1	1	1	1	1
P18084	ITB5_HUMAN	-0.495537	-0.193908	-0.39061	1.26344	-0.215727	1.53472	1.18187	0.30163	0.104927	1.75898	0.27981	2.03025	1.67741	-0.196702	1.45735	-0.021819	1.72862	1.37578	1.65405	0.174883	1.92533	1.57248	-1.47917	0.271275	-0.0815707	1.75044	1.3976	-0.352846	1	1	1	0.694	1	0.467659	0.68778	1	1	0.347166	1	0.190653	0.360267	1	0.563325	1	0.347416	0.553831	0.443832	1
P18085	ARF4_HUMAN	-0.460555	-0.113409	-0.162803	0.308886	-0.561138	0.522074	0.631641	0.347145	0.297752	0.769441	-0.100583	0.982628	1.0922	-0.0493932	0.422295	-0.447729	0.635483	0.74505	0.471688	-0.398335	0.684876	0.794443	-0.870024	0.213188	0.322755	1.08321	1.19278	0.109567	1	1	1	0.749875	0.120372	0.214077	0.094484	1	1	0.037493	1	0.006156	0.002902	1	0.442749	0.267338	0.099677	0.040301	0.346189	0.411116
P18124	RL7_HUMAN	0.281121	0.0443799	0.190174	-0.149975	0.276485	-0.195557	-0.153855	-0.236741	-0.0909475	-0.431097	-0.0046362	-0.476678	-0.434977	0.145794	-0.194355	0.232105	-0.239937	-0.198235	-0.340149	0.0863113	-0.385731	-0.344029	0.426461	-0.0455817	-0.00388015	-0.472042	-0.430341	0.0417016	1	1	1	1	0.783254	1	1	1	1	0.545647	1	0.380225	0.488903	1	1	0.911306	1	1	0.837879	1
P18206-2	VINC_HUMAN	-0.273556	-0.127574	-0.287225	0.691865	0.158368	0.72237	0.644216	0.145982	-0.0136699	0.96542	0.431924	0.995925	0.917771	-0.159651	0.819439	0.285942	0.849944	0.77179	0.97909	0.445593	1.0096	0.931441	-0.533497	0.0305048	-0.0476492	0.564002	0.485848	-0.078154	1	1	1	0.375284	1	0.30832	0.393521	1	1	0.110567	0.78116	0.082379	0.128949	1	0.225623	0.965292	0.180068	0.247657	0.114305	0.715516
P18510-2	IL1RA_HUMAN	-0.00942143	0.0516595	-0.0817036	0.417098	0.625646	0.064206	0.399816	0.061081	-0.0722822	0.426519	0.635067	0.0736274	0.409238	-0.133363	0.365438	0.573986	0.0125464	0.348157	0.498801	0.707349	0.14591	0.48152	0.208548	-0.352892	-0.0172812	-0.56144	-0.225829	0.33561	1	1	1	1	1	1	1	1	1	1	1	1	1	1	1	1	1	1	1	1
P18583-5	SON_HUMAN	-0.26302	-0.145077	-0.254847	-0.0374401	-0.440014	-0.0743028	-0.162056	0.117943	0.00817295	0.22558	-0.176994	0.188717	0.100964	-0.10977	0.107637	-0.294937	0.0707744	-0.0169783	0.217407	-0.185167	0.180544	0.0927914	-0.402574	-0.0368628	-0.124615	0.365711	0.277959	-0.0877527	1	1	1	1	0.752234	1	1	1	1	1	1	1	1	1	1	1	1	1	1	1
P18615	NELFE_HUMAN	0.046399	0.0665269	0.0256155	0.0328359	0.0601072	0.13826	0.0634951	0.0201279	-0.0207834	-0.0135631	0.0137082	0.0918608	0.0170961	-0.0409114	-0.0336911	-0.00641973	0.0717328	-0.00303181	0.00722031	0.0344917	0.112644	0.0378796	0.0272713	0.105424	0.0306593	0.0781526	0.00338792	-0.0747646	1	1	1	1	1	1	1	1	1	1	1	1	1	1	1	1	1	1	1	1
P18669	PGAM1_HUMAN	-0.0244972	0.0431955	-0.0970384	0.19125	-0.0865592	0.255195	0.190298	0.0676927	-0.0725412	0.215747	-0.062062	0.279693	0.214795	-0.140234	0.148055	-0.129755	0.212	0.147102	0.288289	0.0104792	0.352234	0.287336	-0.27781	0.0639451	-0.000952343	0.341755	0.276857	-0.0648974	1	1	1	1	1	1	1	1	1	1	1	0.97671	1	1	1	1	1	1	1	1
P18754	RCC1_HUMAN	0.0298913	0.033476	-0.0739845	0.117968	-0.00294011	0.0528722	-0.0346258	0.00358479	-0.103876	0.0880764	-0.0328314	0.022981	-0.0645171	-0.107461	0.0844916	-0.0364162	0.0193962	-0.0681019	0.191952	0.0710444	0.126857	0.0393586	-0.120908	-0.0650955	-0.152593	0.0558123	-0.0316857	-0.087498	1	1	1	0.878496	1	1	1	1	1	1	1	1	1	1	1	1	1	1	0.43323	1
P18827	SDC1_HUMAN	0.0263176	0.00802686	0.0690632	-0.156532	-0.229128	-0.219084	-0.162317	-0.0182907	0.0427456	-0.182849	-0.255445	-0.245401	-0.188635	0.0610363	-0.164558	-0.237154	-0.227111	-0.170344	-0.225595	-0.298191	-0.288147	-0.23138	-0.0725961	-0.0625522	-0.00578571	0.0100439	0.0668103	0.0567664	1	1	1	1	1	1	1	1	1	1	1	1	1	1	1	1	1	1	1	1
P18859	ATP5J_HUMAN	-0.284693	-0.0306411	-0.310239	-0.806262	-1.05009	-0.813241	-1.05351	0.254052	-0.0255458	-0.521569	-0.765402	-0.528548	-0.768816	-0.279598	-0.775621	-1.01945	-0.7826	-1.02287	-0.496023	-0.739856	-0.503002	-0.74327	-0.243832	-0.00697856	-0.247247	0.236854	-0.00341429	-0.240268	1	1	1	0.171325	0.028618	0.146418	0.040649	1	1	0.56547	0.172562	0.483838	0.178458	1	0.199102	0.035928	0.173459	0.046866	0.671258	0.183659
P18887	XRCC1_HUMAN	-0.412183	-0.569268	-0.549774	-0.266858	-0.229136	-0.512533	-0.568667	-0.157085	-0.13759	0.145325	0.183047	-0.10035	-0.156484	0.0194946	0.30241	0.340132	0.0567349	0.000601303	0.282915	0.320638	0.0372403	-0.0188933	0.0377226	-0.245675	-0.301809	-0.283398	-0.339531	-0.0561336	1	1	1	1	1	1	0.957561	1	1	1	1	1	1	1	1	1	1	1	1	1
P19105	ML12A_HUMAN	-0.0259549	-0.0240934	-0.152297	0.00951744	-0.0583159	0.163319	0.203535	0.0018615	-0.126342	0.0354724	-0.0323609	0.189274	0.22949	-0.128204	0.0336109	-0.0342224	0.187412	0.227629	0.161814	0.0939812	0.315616	0.355832	-0.0678333	0.153801	0.194018	0.221635	0.261851	0.0402165	1	1	1	1	1	1	0.999134	1	1	1	1	1	0.944979	1	1	1	1	0.947362	1	1
P19174	PLCG1_HUMAN	0.15508	0.0922955	0.120243	0.354139	0.60425	0.319708	0.243864	-0.062784	-0.0348364	0.199059	0.449171	0.164629	0.0887848	0.0279476	0.261843	0.511955	0.227413	0.151569	0.233896	0.484007	0.199465	0.123621	0.250112	-0.0344304	-0.110274	-0.284542	-0.360386	-0.075844	1	1	1	0.437148	0.035877	0.518233	0.743562	1	1	1	0.185347	1	1	1	0.759806	0.088131	0.853977	1	0.913252	0.127881
P19338	NUCL_HUMAN	0.48622	0.182527	0.367683	0.306631	0.781299	0.133255	0.273019	-0.303693	-0.118537	-0.179588	0.295079	-0.352965	-0.213201	0.185156	0.124104	0.598772	-0.0492719	0.0904916	-0.0610516	0.413616	-0.234428	-0.0946642	0.474668	-0.173376	-0.0336126	-0.648044	-0.50828	0.139764	1	1	1	0.789369	0.026146	1	0.820546	1	1	1	0.760062	0.574952	1	1	1	0.108789	1	1	1	0.408177
P19367-4	HXK1_HUMAN	-0.249946	-0.123798	-0.227124	-0.00298409	-0.291732	-0.0657007	-0.137065	0.126148	0.022822	0.246962	-0.0417861	0.184246	0.112882	-0.103326	0.120814	-0.167934	0.0580975	-0.0132664	0.22414	-0.0646081	0.161424	0.0900596	-0.288748	-0.0627166	-0.13408	0.226032	0.154668	-0.0713639	1	1	1	1	0.402833	1	1	1	1	0.713777	1	0.901624	1	1	1	0.867792	1	1	0.865218	1
P19387	RPB3_HUMAN	-0.260038	-0.342126	-0.199995	-0.476576	-0.618031	-0.0597473	-0.119154	-0.0820876	0.0600436	-0.216538	-0.357992	0.200291	0.140884	0.142131	-0.13445	-0.275905	0.282379	0.222972	-0.276581	-0.418036	0.140248	0.0808408	-0.141454	0.416829	0.357422	0.558283	0.498877	-0.0594068	1	1	1	1	1	1	1	1	1	1	1	1	1	1	1	1	1	1	1	1
P19388	RPAB1_HUMAN	-0.207092	-0.0876414	-0.14096	-0.129167	-0.201434	-0.175826	-0.219247	0.119451	0.0661325	0.0779249	0.00565804	0.0312657	-0.0121552	-0.0533182	-0.0415259	-0.113793	-0.0881851	-0.131606	0.0117924	-0.0604745	-0.0348668	-0.0782877	-0.0722669	-0.0466592	-0.0900801	0.0256077	-0.0178132	-0.0434209	1	1	1	1	1	1	1	1	1	1	1	1	1	1	1	1	1	1	1	1
P19404	NDUV2_HUMAN	0.340296	0.0678438	0.150949	-0.212925	0.571967	-0.387896	-0.152591	-0.272453	-0.189347	-0.553221	0.231671	-0.728192	-0.492888	0.0831052	-0.280769	0.504124	-0.45574	-0.220435	-0.363874	0.421018	-0.538845	-0.30354	0.784892	-0.174971	0.0603334	-0.959863	-0.724559	0.235305	1	1	1	1	0.146642	0.563938	1	1	1	0.241403	0.966175	0.064434	0.318733	1	0.910095	0.232649	0.401364	1	0.709608	0.425559
P19447	ERCC3_HUMAN	0.509433	0.155112	0.630296	0.572272	0.445363	0.293068	0.295941	-0.354321	0.120862	0.0628389	-0.0640706	-0.216365	-0.213492	0.475184	0.41716	0.290251	0.137956	0.140829	-0.0580234	-0.184933	-0.337227	-0.334355	-0.126909	-0.279204	-0.276331	-0.152294	-0.149422	0.00287273	1	1	1	1	1	1	1	1	1	1	1	1	1	1	1	1	1	1	1	1
P19525	E2AK2_HUMAN	0.0472877	-0.0827907	0.0555914	0.556567	0.381065	0.511044	0.571379	-0.130078	0.00830369	0.509279	0.333778	0.463756	0.524092	0.138382	0.639358	0.463856	0.593835	0.65417	0.500976	0.325474	0.455453	0.515788	-0.175502	-0.045523	0.0148123	0.129979	0.190314	0.0603353	1	1	1	0.853463	0.936428	0.888708	0.761039	1	1	0.943461	1	0.934962	0.867573	1	0.745208	0.834622	0.77074	0.649982	1	1
P19623	SPEE_HUMAN	-0.0271634	0.0729907	-0.0335535	0.0335772	-0.174692	0.122043	0.151028	0.100154	-0.00639007	0.0607406	-0.147529	0.149206	0.178191	-0.106544	-0.0394134	-0.247683	0.0490524	0.078037	0.0671307	-0.141139	0.155597	0.184581	-0.208269	0.0884659	0.11745	0.296735	0.32572	0.0289846	1	1	1	1	0.49051	0.937465	0.719835	1	1	1	0.748687	0.718648	0.576988	1	1	0.203989	1	1	1	0.747795
P19784	CSK22_HUMAN	-0.0717173	0.0211037	-0.0124554	0.137938	-0.0322577	0.279478	0.130623	0.092821	0.0592619	0.209656	0.0394597	0.351196	0.20234	-0.0335591	0.116835	-0.0533614	0.258375	0.109519	0.150394	-0.0198022	0.291934	0.143078	-0.170196	0.14154	-0.00731581	0.311736	0.16288	-0.148856	1	1	1	0.964575	1	0.27614	0.925117	1	1	0.582816	1	0.106083	0.577258	1	1	1	0.351179	1	0.974654	1
P19838	NFKB1_HUMAN	-0.0641001	0.0368811	0.0110422	0.265806	0.0750512	0.304222	0.351931	0.100981	0.0751423	0.329906	0.139151	0.368322	0.416031	-0.025839	0.228924	0.0381701	0.26734	0.315049	0.254763	0.064009	0.293179	0.340888	-0.190754	0.0384159	0.0861249	0.22917	0.276879	0.0477089	1	1	1	1	1	1	1	1	1	1	1	1	0.95096	1	1	1	1	1	1	1
P20020-6	AT2B1_HUMAN	0.204822	0.0173281	-0.0139725	0.252344	0.56036	0.438067	0.570831	-0.187494	-0.218794	0.0475223	0.355538	0.233245	0.366009	-0.0313006	0.235016	0.543032	0.420739	0.553503	0.266317	0.574332	0.452039	0.584803	0.308016	0.185723	0.318487	-0.122293	0.0104711	0.132764	1	1	1	1	0.193906	0.509058	0.238725	1	1	1	0.67747	0.990981	0.669656	1	1	0.220779	0.547676	0.268479	1	0.208058
P20042	IF2B_HUMAN	-0.144199	-0.0792393	-0.142168	-0.233785	-0.363565	-0.150607	-0.20006	0.0649593	0.00203077	-0.0895869	-0.219367	-0.00640858	-0.0558613	-0.0629285	-0.154546	-0.284326	-0.0713678	-0.120821	-0.0916176	-0.221398	-0.00843935	-0.057892	-0.12978	0.0831783	0.0337256	0.212958	0.163506	-0.0494527	1	1	1	1	0.629195	1	1	1	1	1	1	1	1	1	1	0.836226	1	1	1	1
P20226-2	TBP_HUMAN	-0.480568	-0.416685	-0.43943	-0.338438	-0.429104	-0.287796	-0.495797	0.0638823	0.0411376	0.14213	0.0514635	0.192771	-0.0152295	-0.0227447	0.0782475	-0.0124187	0.128889	-0.0791117	0.100992	0.0103259	0.151634	-0.0563671	-0.0906663	0.0506415	-0.157359	0.141308	-0.066693	-0.208001	1	1	1	1	1	1	1	1	1	1	1	1	1	1	1	1	1	1	1	1
P20248	CCNA2_HUMAN	-0.0250948	-0.105024	-0.0610158	-0.447614	-0.516376	-0.476709	-0.447888	-0.0799296	-0.035921	-0.422519	-0.491282	-0.451614	-0.422793	0.0440086	-0.34259	-0.411352	-0.371685	-0.342863	-0.386598	-0.455361	-0.415693	-0.386872	-0.0687623	-0.0290951	-0.00027366	0.0396671	0.0684886	0.0288215	1	1	1	1	1	1	1	1	1	1	1	1	1	1	1	1	1	1	1	1
P20290-2	BTF3_HUMAN	0.0782348	-0.0436397	0.0244198	-0.0495072	0.189184	-0.0795131	-0.0596347	-0.121875	-0.053815	-0.127742	0.110949	-0.157748	-0.137869	0.0680595	-0.00586748	0.232824	-0.0358734	-0.0159949	-0.073927	0.164764	-0.103933	-0.0840544	0.238691	-0.0300059	-0.0101275	-0.268697	-0.248819	0.0198784	1	1	1	1	0.863036	1	1	1	1	1	1	1	1	1	1	0.74018	1	1	1	1
P20290	BTF3_HUMAN	-0.0215995	-0.0270944	-0.0780164	-0.0766932	-0.00211184	-0.104357	-0.135027	-0.00549491	-0.0564169	-0.0550938	0.0194876	-0.0827576	-0.113427	-0.050922	-0.0495989	0.0249825	-0.0772627	-0.107932	0.00132312	0.0759045	-0.0263407	-0.0570104	0.0745814	-0.0276638	-0.0583335	-0.102245	-0.132915	-0.0306697	1	1	1	1	1	1	1	1	1	1	1	1	1	1	1	1	1	1	1	1
P20337	RAB3B_HUMAN	-0.172756	-0.027083	0.0835636	0.0185646	-0.609721	0.159111	-0.0223393	0.145673	0.256319	0.19132	-0.436965	0.331867	0.150417	0.110647	0.0456476	-0.582638	0.186194	0.00474374	-0.064999	-0.693284	0.0755475	-0.105903	-0.628285	0.140547	-0.0409038	0.768832	0.587382	-0.18145	1	1	1	1	0.7544	1	1	1	1	1	1	1	1	1	1	0.804243	1	1	1	0.723605
P20338	RAB4A_HUMAN	-0.0623226	0.0281762	0.213586	0.0329965	0.569025	0.2995	0.608868	0.0904988	0.275909	0.0953191	0.631348	0.361822	0.671191	0.18541	0.00482029	0.540849	0.271324	0.580692	-0.180589	0.355439	0.0859138	0.395282	0.536029	0.266503	0.575872	-0.269525	0.0398431	0.309368	1	1	1	1	1	1	1	1	1	1	1	1	1	1	1	1	1	1	1	1
P20340-2	RAB6A_HUMAN	-0.0803109	-0.0728841	-0.00917072	-0.588587	-0.645197	-0.598298	-0.531913	0.00742688	0.0711402	-0.508276	-0.564886	-0.517987	-0.451602	0.0637133	-0.515703	-0.572313	-0.525414	-0.459029	-0.579416	-0.636026	-0.589128	-0.522742	-0.0566101	-0.00971152	0.0566739	0.0468985	0.113284	0.0663854	1	1	1	0.496016	0.287169	0.462845	0.546338	1	1	0.644831	0.492376	0.556496	0.725942	1	0.657645	0.394828	0.591285	0.701731	0.558995	0.345017
P20585	MSH3_HUMAN	-0.0649533	0.0738882	0.00752722	0.397866	0.7727	0.561196	0.658545	0.138842	0.0724805	0.462819	0.837653	0.626149	0.723499	-0.066361	0.323978	0.698812	0.487308	0.584657	0.390339	0.765173	0.553669	0.651018	0.374834	0.16333	0.260679	-0.211504	-0.114155	0.0973496	1	1	1	1	1	1	1	1	1	1	1	1	1	1	1	1	1	1	1	1
P20618	PSB1_HUMAN	-0.0401571	0.0200225	-0.069809	0.138766	-0.170617	0.14447	0.108898	0.0601796	-0.029652	0.178923	-0.13046	0.184627	0.149055	-0.0898316	0.118744	-0.19064	0.124448	0.0888751	0.208575	-0.100808	0.214279	0.178707	-0.309383	0.00570403	-0.0298687	0.315087	0.279515	-0.0355727	1	1	1	1	0.79243	1	1	1	1	0.955296	1	0.835263	0.999454	1	1	0.729668	1	1	0.864788	1
P20645	MPRD_HUMAN	-0.0742834	-0.0945769	0.0450395	0.0770833	-0.605296	-0.0648901	-0.101613	-0.0202936	0.119323	0.151367	-0.531013	0.00939326	-0.0273297	0.139616	0.17166	-0.510719	0.0296868	-0.00703609	0.0320437	-0.650336	-0.10993	-0.146653	-0.68238	-0.141973	-0.178696	0.540406	0.503683	-0.0367229	1	1	1	1	0.061115	1	1	1	1	1	0.14028	1	1	1	1	0.131661	1	1	1	0.048027
P20674	COX5A_HUMAN	0.0989224	0.0113047	0.0221936	-0.253006	-0.00952703	-0.27027	-0.373494	-0.0876177	-0.0767287	-0.351928	-0.108449	-0.369192	-0.472417	0.010889	-0.264311	-0.0208317	-0.281574	-0.384799	-0.2752	-0.0317206	-0.292463	-0.395688	0.243479	-0.0172638	-0.120488	-0.260743	-0.363967	-0.103225	1	1	1	0.602807	1	0.5124	0.201536	1	1	0.265305	1	0.198542	0.073508	1	0.57382	1	0.467456	0.182029	0.558738	1
P20700	LMNB1_HUMAN	0.0658126	-0.144619	-0.0593541	-0.129188	0.826259	-0.145639	-0.0838388	-0.210432	-0.125167	-0.195	0.760447	-0.211451	-0.149651	0.085265	0.0154314	0.970878	-0.00101966	0.0607804	-0.0698336	0.885613	-0.0862847	-0.0244847	0.955447	-0.0164511	0.0453489	-0.971898	-0.910098	0.0618	1	1	1	1	0.010637	1	1	1	1	1	0.024474	0.950425	1	1	1	0.003493	1	1	1	0.008298
P20839-2	IMDH1_HUMAN	0.0748238	-0.0131381	0.0402223	-0.0192166	-0.27321	-0.120522	-0.177208	-0.087962	-0.0346015	-0.0940404	-0.348033	-0.195346	-0.252032	0.0533605	-0.00607846	-0.260072	-0.107384	-0.16407	-0.0594389	-0.313432	-0.160745	-0.21743	-0.253993	-0.101306	-0.157991	0.152687	0.0960018	-0.0566854	1	1	1	1	1	1	1	1	1	1	0.987555	1	1	1	1	1	1	1	1	1
P20936-2	RASA1_HUMAN	-0.0459473	-0.14376	-0.0518982	-1.07236	-1.3605	-1.16057	-1.09933	-0.0978124	-0.00595094	-1.02641	-1.31455	-1.11463	-1.05338	0.0918615	-0.928597	-1.21674	-1.01681	-0.955572	-1.02046	-1.3086	-1.10867	-1.04743	-0.288144	-0.0882155	-0.0269751	0.199929	0.261169	0.0612405	1	1	1	1	0.785759	1	1	1	1	1	0.920919	1	1	1	1	0.872698	1	1	1	0.877885
P20962	PTMS_HUMAN	0.0715236	-0.191684	-0.105516	-1.89798	-1.92528	-2.49018	-2.42027	-0.263208	-0.17704	-1.96951	-1.9968	-2.5617	-2.4918	0.0861676	-1.7063	-1.7336	-2.29849	-2.22859	-1.79247	-1.81976	-2.38466	-2.31476	-0.0272977	-0.592195	-0.522289	-0.564898	-0.494991	0.0699066	1	1	1	7.1e-05	3.4e-05	3e-06	4e-06	1	1	4.2e-05	3.3e-05	2e-06	3e-06	1	0.000187	9.7e-05	7e-06	9e-06	0.000115	6.6e-05
P21266	GSTM3_HUMAN	-0.0911821	-0.0918723	0.167032	2.66403	2.15945	2.71793	2.85633	-0.000690138	0.258214	2.75521	2.25063	2.80911	2.94751	0.258904	2.7559	2.25132	2.8098	2.9482	2.49699	1.99242	2.5509	2.68929	-0.504578	0.0539032	0.192299	0.558481	0.696877	0.138396	1	1	1	0.001327	0.004614	0.001022	0.000671	1	1	0.000978	0.004449	0.000754	0.000501	1	0.000996	0.003548	0.000808	0.000512	0.00274	0.010257
P21281	VATB2_HUMAN	0.0470583	-0.00225885	0.0258052	0.27489	0.490541	0.170265	0.125577	-0.0493171	-0.0212531	0.227832	0.443483	0.123207	0.0785184	0.0280641	0.277149	0.4928	0.172524	0.127836	0.249085	0.464736	0.14446	0.0997715	0.215651	-0.104625	-0.149314	-0.320276	-0.364964	-0.0446886	1	1	1	1	0.489162	1	1	1	1	1	0.678774	1	1	1	1	0.49567	1	1	1	0.598402
P21283	VATC1_HUMAN	-0.0740932	-0.0178614	-0.0221823	-0.502093	-0.59261	-0.547653	-0.522172	0.0562318	0.0519109	-0.428	-0.518517	-0.47356	-0.448079	-0.00432088	-0.484232	-0.574749	-0.529792	-0.504311	-0.479911	-0.570428	-0.525471	-0.49999	-0.090517	-0.0455599	-0.0200794	0.0449571	0.0704376	0.0254805	1	1	1	0.002265	0.000314	0.000977	0.001517	1	1	0.008359	0.001472	0.003101	0.005453	1	0.002989	0.000438	0.001389	0.001983	0.003775	0.000556
P21291	CSRP1_HUMAN	0.0205363	0.00678133	-0.0293324	1.01666	0.907293	0.977948	0.791545	-0.0137549	-0.0498686	0.996128	0.886757	0.957412	0.771009	-0.0361137	1.00988	0.900512	0.971167	0.784764	1.046	0.936626	1.00728	0.820877	-0.109371	-0.0387154	-0.225119	0.0706551	-0.115748	-0.186404	1	1	1	0.109001	0.116655	0.114131	0.248933	1	1	0.112796	0.160192	0.113716	0.276702	1	0.112676	0.122214	0.123884	0.261353	0.100643	0.118235
P21333-2	FLNA_HUMAN	-0.133822	-0.0115229	-0.116433	0.580773	0.159841	0.525581	0.437989	0.122299	0.0173882	0.714594	0.293662	0.659403	0.571811	-0.104911	0.592295	0.171363	0.537104	0.449512	0.697206	0.276274	0.642015	0.554422	-0.420932	-0.0551914	-0.142783	0.36574	0.278148	-0.0875921	1	1	1	0.374236	1	0.455136	0.610562	1	1	0.186435	0.940133	0.217125	0.351708	1	0.361636	1	0.427516	0.583608	0.225244	0.938
P21397-2	AOFA_HUMAN	0.302985	-0.0130276	0.263059	-1.2061	-1.07429	-1.4831	-1.56469	-0.316012	-0.0399253	-1.50909	-1.37727	-1.78609	-1.86767	0.276087	-1.19308	-1.06126	-1.47008	-1.55166	-1.46916	-1.33735	-1.74616	-1.82775	0.131816	-0.276999	-0.358584	-0.408815	-0.4904	-0.0815852	1	1	1	0.000582	0.000984	6.6e-05	3.7e-05	1	1	5.9e-05	0.000139	9e-06	6e-06	1	0.000648	0.001114	7.2e-05	3.8e-05	8.1e-05	0.000154
P21399	ACOC_HUMAN	0.241584	0.0283244	0.179472	0.0433842	0.395624	0.140062	0.227023	-0.21326	-0.0621124	-0.1982	0.15404	-0.101522	-0.0145611	0.151147	0.0150598	0.367299	0.111738	0.198698	-0.136087	0.216152	-0.0394095	0.0475513	0.35224	0.0966779	0.183639	-0.255562	-0.168601	0.0869608	1	1	1	1	0.749658	1	1	1	1	1	1	1	1	1	1	0.816973	1	1	1	1
P21583-3	SCF_HUMAN	0.0788457	0.470057	-0.421765	-2.56818	-2.21074	-2.14579	-2.73818	0.391212	-0.50061	-2.64703	-2.28959	-2.22463	-2.81703	-0.891822	-3.03824	-2.6808	-2.61584	-3.20824	-2.14642	-1.78898	-1.72402	-2.31642	0.357439	0.422394	-0.169999	0.0649552	-0.527437	-0.592393	1	1	1	2.2e-05	6.6e-05	0.000132	8e-06	1	1	1.9e-05	5.5e-05	7.5e-05	6e-06	1	4e-06	7e-06	1.3e-05	2e-06	0.00014	0.000573
P21589-2	5NTD_HUMAN	-0.119021	-0.00912239	-0.0782093	0.289666	-0.136847	0.638063	0.471252	0.109899	0.0408119	0.408688	-0.0178255	0.757084	0.590273	-0.0690869	0.298789	-0.127724	0.647185	0.480374	0.367876	-0.0586374	0.716272	0.549461	-0.426513	0.348396	0.181585	0.774909	0.608098	-0.166811	1	1	1	1	1	0.254955	0.523112	1	1	0.72613	1	0.12335	0.318733	1	1	1	0.250319	0.51559	0.881692	1
P21796	VDAC1_HUMAN	-0.0607852	0.122069	0.0583951	0.390152	-0.0280169	0.312465	0.250113	0.182854	0.11918	0.450937	0.0327683	0.37325	0.310898	-0.0636742	0.268082	-0.150086	0.190396	0.128044	0.331756	-0.086412	0.25407	0.191718	-0.418168	-0.0776863	-0.140039	0.340482	0.27813	-0.0623524	1	1	1	0.376523	1	0.573398	0.751926	1	1	0.238097	1	0.357944	0.562113	1	0.773189	0.995939	1	1	0.588668	1
P21912	DHSB_HUMAN	0.0766259	-0.0485549	-0.00971756	-0.245597	-0.0886185	-0.531669	-0.431867	-0.125181	-0.0863435	-0.322223	-0.165244	-0.608295	-0.508493	0.0388373	-0.197042	-0.0400636	-0.483114	-0.383312	-0.235879	-0.0789009	-0.521951	-0.42215	0.156978	-0.286072	-0.18627	-0.443051	-0.343249	0.0998019	1	1	1	1	1	0.595758	0.76094	1	1	1	1	0.417032	0.628028	1	1	1	0.69759	0.87294	1	1
P21964-2	COMT_HUMAN	0.0453937	-0.0135867	0.253537	1.19223	1.00734	1.3571	1.36893	-0.0589804	0.208144	1.14684	0.961943	1.3117	1.32353	0.267124	1.20582	1.02092	1.37068	1.38251	0.938694	0.753799	1.10356	1.11539	-0.184895	0.164863	0.176696	0.349759	0.361591	0.0118325	1	1	1	0.576839	0.581545	0.419897	0.385232	1	1	0.612448	0.725447	0.409102	0.422574	1	0.582582	0.585154	0.405449	0.392289	0.870846	0.877885
P22033	MUTA_HUMAN	0.0359419	0.220354	0.0986018	0.131592	-0.0396803	0.144726	0.142763	0.184412	0.0626598	0.09565	-0.0756223	0.108784	0.106821	-0.121752	-0.0887622	-0.260034	-0.0756278	-0.0775915	0.0329902	-0.138282	0.0461246	0.0441609	-0.171272	0.0131344	0.0111707	0.184407	0.182443	-0.00196371	1	1	1	1	1	1	1	1	1	1	1	1	1	1	1	0.826987	1	1	1	1
P22059	OSBP1_HUMAN	-0.227311	-0.000811436	-0.142737	0.154062	-0.120893	0.224099	0.211611	0.2265	0.0845739	0.381373	0.106419	0.451411	0.438922	-0.141926	0.154873	-0.120081	0.224911	0.212422	0.296799	0.0218448	0.366837	0.354348	-0.274954	0.0700373	0.0575488	0.344992	0.332503	-0.0124885	1	1	1	1	1	0.886232	0.88135	1	1	0.399982	1	0.211392	0.248316	1	1	1	0.893943	0.902422	0.712947	1
P22061	PIMT_HUMAN	-0.00450178	-0.0205712	0.0366257	-0.144163	-0.078453	-0.0339839	0.11598	-0.0160694	0.0411275	-0.139662	-0.0739513	-0.0294821	0.120482	0.0571969	-0.123592	-0.0578819	-0.0134127	0.136552	-0.180789	-0.115079	-0.0706096	0.0793547	0.0657103	0.110179	0.260144	0.0444691	0.194433	0.149964	1	1	1	1	1	1	1	1	1	1	1	1	1	1	1	1	1	1	1	1
P22102	PUR2_HUMAN	0.00680637	0.0768986	0.0542065	-0.0255743	-0.143672	0.0142017	0.0384105	0.0700922	0.0474001	-0.0323806	-0.150479	0.00739536	0.0316042	-0.0226921	-0.102473	-0.220571	-0.0626969	-0.0384881	-0.0797807	-0.197879	-0.0400047	-0.0157959	-0.118098	0.039776	0.0639848	0.157874	0.182083	0.0242088	1	1	1	1	1	1	1	1	1	1	1	1	1	1	1	0.803543	1	1	1	0.933006
P22234	PUR6_HUMAN	0.221401	0.0280978	0.0656971	0.0845252	0.201239	-0.0438014	-0.0154978	-0.193303	-0.155704	-0.136876	-0.0201625	-0.265203	-0.236899	0.0375992	0.0564273	0.173141	-0.0718993	-0.0435956	0.0188281	0.135542	-0.109499	-0.0811948	0.116713	-0.128327	-0.100023	-0.24504	-0.216736	0.0283037	1	1	1	1	1	1	1	1	1	1	1	1	1	1	1	1	1	1	1	1
P22301	IL10_HUMAN	-0.17447	-0.0294425	0.11463	0.0186579	0.0060909	-0.481508	0.207334	0.145027	0.2891	0.193128	0.180561	-0.307039	0.381804	0.144073	0.0481004	0.0355334	-0.452066	0.236777	-0.0959722	-0.108539	-0.596139	0.0927039	-0.012567	-0.500166	0.188676	-0.487599	0.201243	0.688842	1	1	1	1	1	1	1	1	1	1	1	1	1	1	1	1	1	1	1	1
P22314	UBA1_HUMAN	0.0552694	-0.0404001	0.00775417	-0.082236	0.342091	-0.260989	-0.190245	-0.0956695	-0.0475152	-0.137505	0.286822	-0.316258	-0.245514	0.0481543	-0.0418359	0.382492	-0.220589	-0.149845	-0.0899902	0.334337	-0.268743	-0.197999	0.424327	-0.178753	-0.108009	-0.60308	-0.532336	0.0707439	1	1	1	1	0.361428	0.735403	0.942259	1	1	1	0.616458	0.505638	0.78732	1	1	0.274321	0.893943	1	1	0.435424
P22392-2	NDKB_HUMAN	-0.092493	0.0626501	-0.0010382	-0.608734	-0.905777	-0.64114	-0.63825	0.155143	0.0914548	-0.516241	-0.813284	-0.548647	-0.545757	-0.0636883	-0.671384	-0.968427	-0.70379	-0.7009	-0.607695	-0.904739	-0.640102	-0.637211	-0.297043	-0.0324062	-0.0295161	0.264637	0.267527	0.00289014	1	1	1	0.310132	0.037063	0.239088	0.234716	1	1	0.46443	0.083354	0.345581	0.371642	1	0.225623	0.026144	0.173459	0.172122	0.332291	0.043862
P22626-2	ROA2_HUMAN	-0.444131	-0.00208635	-0.315583	-0.326655	-0.405244	-0.215903	-0.490862	0.442045	0.128548	0.117476	0.0388874	0.228228	-0.0467312	-0.313497	-0.324568	-0.403157	-0.213817	-0.488776	-0.0110718	-0.0896606	0.0996795	-0.175279	-0.0785888	0.110751	-0.164207	0.18934	-0.0856186	-0.274959	0.396197	1	1	0.196945	0.048252	0.558804	0.021305	0.588832	1	1	1	0.458112	1	1	0.203289	0.051354	0.572349	0.022081	1	1
P22626	ROA2_HUMAN	-0.439909	-0.00208635	-0.31199	-0.326655	-0.405244	-0.215903	-0.490862	0.437823	0.127919	0.113254	0.0346654	0.224006	-0.0509532	-0.309903	-0.324568	-0.403157	-0.213817	-0.488776	-0.0146652	-0.093254	0.0960861	-0.178873	-0.0785888	0.110751	-0.164207	0.18934	-0.0856186	-0.274959	0.415821	1	1	0.196945	0.048252	0.558804	0.021305	0.588832	1	1	1	0.474458	1	1	0.203289	0.051354	0.572349	0.022081	1	1
P22670	RFX1_HUMAN	-0.406786	-0.14478	0.0400103	-0.0441057	-0.34003	-0.137701	-0.0653131	0.262006	0.446796	0.36268	0.0667562	0.269085	0.341473	0.18479	0.100674	-0.19525	0.00707845	0.0794664	-0.084116	-0.38004	-0.177711	-0.105323	-0.295924	-0.0935953	-0.0212074	0.202328	0.274716	0.072388	1	1	1	1	1	1	1	1	1	1	1	1	1	1	1	1	1	1	1	1
P22681	CBL_HUMAN	0.136097	-0.00745358	-0.0773811	-0.30161	-0.0731764	-0.426126	-0.431367	-0.143551	-0.213479	-0.437707	-0.209274	-0.562223	-0.567464	-0.0699275	-0.294156	-0.0657228	-0.418672	-0.423913	-0.224229	0.00420475	-0.348745	-0.353986	0.228433	-0.124516	-0.129757	-0.352949	-0.35819	-0.00524101	1	1	1	1	1	1	1	1	1	1	1	1	1	1	1	1	1	1	1	1
P22694-4	KAPCB_HUMAN	0.0761894	0.00162665	0.0982871	-0.205823	-0.15517	-0.321593	-0.313225	-0.0745628	0.0220977	-0.282013	-0.231359	-0.397782	-0.389415	0.0966604	-0.20745	-0.156797	-0.323219	-0.314852	-0.30411	-0.253457	-0.41988	-0.411512	0.0506532	-0.11577	-0.107402	-0.166423	-0.158055	0.00836768	1	1	1	1	1	0.719763	0.713419	1	1	0.884824	0.952331	0.467588	0.512233	1	1	1	0.7256	0.727425	0.865218	0.847063
P22695	QCR2_HUMAN	-0.178066	-0.00385426	-0.100472	-0.722597	-0.565909	-0.793967	-0.784045	0.174212	0.0775948	-0.544531	-0.387842	-0.6159	-0.605978	-0.0966174	-0.718743	-0.562055	-0.790113	-0.780191	-0.622126	-0.465437	-0.693495	-0.683573	0.156688	-0.0713696	-0.0614476	-0.228058	-0.218136	0.00992202	1	1	1	0.693541	0.732735	0.56117	0.545829	1	1	0.957702	1	0.759934	0.812319	1	0.716606	0.75797	0.572285	0.55853	0.886454	0.938
P22830	HEMH_HUMAN	0.0287905	0.0154756	0.0450129	-0.400634	-0.30386	-0.45267	-0.415515	-0.0133148	0.0162225	-0.429425	-0.33265	-0.48146	-0.444305	0.0295373	-0.41611	-0.319335	-0.468145	-0.430991	-0.445647	-0.348873	-0.497682	-0.460528	0.0967746	-0.0520352	-0.0148806	-0.14881	-0.111655	0.0371546	1	1	1	0.720345	0.784725	0.566125	0.633292	1	1	0.64627	0.829951	0.463203	0.570523	1	0.70837	0.764652	0.539776	0.596951	0.66347	0.749469
P23193	TCEA1_HUMAN	-0.0402022	-0.0404006	-0.19373	-0.703934	-0.845615	-0.723143	-0.857213	-0.000198364	-0.153528	-0.663732	-0.805413	-0.682941	-0.817011	-0.15333	-0.663534	-0.805215	-0.682742	-0.816813	-0.510204	-0.651885	-0.529413	-0.663483	-0.141681	-0.0192088	-0.153279	0.122472	-0.0115978	-0.13407	1	1	1	0.677735	0.347072	0.612381	0.413088	1	1	0.730079	0.481393	0.622003	0.469681	1	0.746979	0.396856	0.67321	0.471783	1	0.647318
P23229-4	ITA6_HUMAN	0.128785	0.0252677	0.0230877	0.269199	0.556649	0.405593	0.471372	-0.103517	-0.105697	0.140414	0.427865	0.276809	0.342587	-0.00217998	0.243931	0.531382	0.380326	0.446104	0.246111	0.533562	0.382506	0.448284	0.28745	0.136394	0.202173	-0.151056	-0.0852772	0.0657788	1	1	1	0.474878	0.014006	0.11559	0.055137	1	1	1	0.083347	0.384403	0.223577	1	0.596857	0.019543	0.157048	0.07167	0.622276	0.022514
P23246	SFPQ_HUMAN	0.087923	-0.0296809	0.152151	-0.0376055	0.249582	-0.0588042	-0.0438507	-0.117604	0.0642275	-0.125529	0.161659	-0.146727	-0.131774	0.181831	-0.00792465	0.279263	-0.0291233	-0.0141699	-0.189756	0.0974314	-0.210955	-0.196001	0.287187	-0.0211987	-0.00624523	-0.308386	-0.293433	0.0149535	1	1	1	1	0.455156	1	1	1	1	1	0.923707	0.980099	1	1	1	0.358801	1	1	0.936974	1
P23258	TBG1_HUMAN	0.090642	-0.0198636	0.029875	0.0905391	0.0681566	0.0140731	0.0660481	-0.110506	-0.060767	-0.000102906	-0.0224855	-0.0765689	-0.0245939	0.0497386	0.110403	0.0880201	0.0339367	0.0859117	0.0606641	0.0382816	-0.0158019	0.0361732	-0.0223825	-0.076466	-0.024491	-0.0540835	-0.00210844	0.051975	1	1	1	1	1	1	1	1	1	1	1	1	1	1	1	1	1	1	1	1
P23284	PPIB_HUMAN	0.164648	-0.0243725	0.158209	0.423892	0.170688	0.412193	0.583577	-0.18902	-0.00643875	0.259244	0.00603968	0.247545	0.418929	0.182582	0.448265	0.19506	0.436566	0.60795	0.265683	0.0124784	0.253984	0.425368	-0.253205	-0.0116991	0.159685	0.241506	0.41289	0.171384	1	1	1	0.512706	1	0.518557	0.191344	1	1	0.995203	1	0.940258	0.479402	1	0.468465	0.976328	0.462503	0.165539	1	1
P23368	MAOM_HUMAN	-0.00752608	-0.0457107	-0.0833271	0.319447	0.437191	0.330263	0.357262	-0.0381846	-0.075801	0.326973	0.444717	0.337789	0.364788	-0.0376163	0.365158	0.482901	0.375974	0.402973	0.402774	0.520518	0.41359	0.440589	0.117744	0.0108162	0.0378151	-0.106928	-0.0799288	0.026999	1	1	1	1	0.687272	1	0.927832	1	1	1	0.780547	0.974395	0.941537	1	1	0.61518	0.958949	0.872538	1	0.596381
P23381	SYWC_HUMAN	0.20103	0.0637207	0.110528	0.252438	0.450473	0.181131	0.160249	-0.137309	-0.0905018	0.0514081	0.249443	-0.0198988	-0.0407806	0.0468073	0.188717	0.386752	0.11741	0.0965285	0.14191	0.339945	0.0706031	0.0497212	0.198035	-0.0713069	-0.0921888	-0.269342	-0.290224	-0.0208819	1	1	1	1	0.825703	1	1	1	1	1	1	1	1	1	1	0.938155	1	1	1	1
P23396	RS3_HUMAN	-0.33315	-0.0504698	-0.176191	-0.1995	-0.420793	-0.21374	-0.227914	0.28268	0.15696	0.13365	-0.087643	0.119411	0.105237	-0.125721	-0.14903	-0.370323	-0.16327	-0.177444	-0.0233094	-0.244603	-0.0375489	-0.051723	-0.221293	-0.0142395	-0.0284136	0.207054	0.19288	-0.0141741	1	1	1	0.85566	0.103757	0.753503	0.674437	1	1	1	1	1	1	1	1	0.17279	0.9962	0.892181	1	0.565136
P23409	MYF6_HUMAN	-0.131789	0.0560118	-0.0696563	-0.140537	-0.136177	-0.0962458	-0.152902	0.187801	0.062133	-0.00874755	-0.00438774	0.0355435	-0.0211132	-0.125668	-0.196549	-0.192189	-0.152258	-0.208914	-0.0708806	-0.0665208	-0.0265895	-0.0832462	0.00435981	0.0442911	-0.0123656	0.0399312	-0.0167254	-0.0566567	1	1	1	1	1	1	1	1	1	1	1	1	1	1	1	1	1	1	1	1
P23434	GCSH_HUMAN	0.21237	0.00236624	0.0753167	-0.652061	-0.594499	-0.549893	-0.511042	-0.210004	-0.137053	-0.86443	-0.806869	-0.762263	-0.723412	0.0729504	-0.654427	-0.596866	-0.55226	-0.513408	-0.727377	-0.669816	-0.62521	-0.586358	0.0575611	0.102167	0.141019	0.0446061	0.0834577	0.0388516	1	1	1	0.056049	0.057638	0.114131	0.153672	1	1	0.008733	0.011331	0.01816	0.027031	1	0.053661	0.059162	0.117942	0.15357	0.032477	0.034637
P23458	JAK1_HUMAN	-0.132589	0.0229876	-0.0145045	-0.050651	-0.0518483	-0.175846	-0.229043	0.155577	0.118085	0.0819382	0.0807409	-0.0432568	-0.0964542	-0.0374921	-0.0736385	-0.0748359	-0.198834	-0.252031	-0.0361465	-0.0373438	-0.161342	-0.214539	-0.00119735	-0.125195	-0.178392	-0.123998	-0.177195	-0.0531974	1	1	1	1	1	1	1	1	1	1	1	1	1	1	1	1	1	1	1	1
P23470-2	PTPRG_HUMAN	0.108636	0.102815	0.061923	-0.00493933	0.0820864	-0.0230935	-0.0367053	-0.00582048	-0.0467128	-0.113575	-0.0265494	-0.131729	-0.145341	-0.0408923	-0.107755	-0.0207289	-0.125909	-0.139521	-0.0668623	0.0201634	-0.0850165	-0.0986282	0.0870257	-0.0181542	-0.0317659	-0.10518	-0.118792	-0.0136118	1	1	1	1	1	1	1	1	1	1	1	1	1	1	1	1	1	1	1	1
P23497	SP100_HUMAN	0.0305973	-0.0506161	0.0779198	-0.0406017	-0.233409	-0.182966	-0.203369	-0.0812134	0.0473225	-0.071199	-0.264007	-0.213563	-0.233967	0.128536	0.0100144	-0.182793	-0.13235	-0.152753	-0.118521	-0.311329	-0.260885	-0.281289	-0.192808	-0.142364	-0.162768	0.0504438	0.0300399	-0.0204039	1	1	1	1	1	1	1	1	1	1	1	1	1	1	1	1	1	1	1	1
P23511-2	NFYA_HUMAN	0.284609	0.125987	0.280148	0.0589129	0.313236	0.0693308	0.227904	-0.158622	-0.00446095	-0.225696	0.0286271	-0.215278	-0.0567053	0.154161	-0.0670737	0.187249	-0.0566558	0.101917	-0.221235	0.033088	-0.210817	-0.0522443	0.254323	0.0104179	0.168991	-0.243905	-0.0853323	0.158573	1	1	1	1	1	1	1	1	1	1	1	1	1	1	1	1	1	1	1	1
P23526	SAHH_HUMAN	0.172439	0.0933575	0.210481	-0.491706	-0.547913	-0.601049	-0.500227	-0.0790819	0.0380415	-0.664145	-0.720352	-0.773489	-0.672666	0.117123	-0.585063	-0.64127	-0.694407	-0.593584	-0.702186	-0.758394	-0.81153	-0.710708	-0.0562075	-0.109344	-0.00852134	-0.0531365	0.0476861	0.100823	1	1	1	0.251162	0.11039	0.100058	0.207597	1	1	0.065762	0.034483	0.023827	0.057179	1	0.126246	0.054835	0.047085	0.102584	0.055942	0.02332
P23528	COF1_HUMAN	-0.232718	-0.0756116	-0.137232	0.390758	0.320841	0.317418	0.101726	0.157107	0.0954867	0.623476	0.553559	0.550137	0.334444	-0.0616199	0.466369	0.396453	0.39303	0.177337	0.527989	0.458073	0.45465	0.238957	-0.0699164	-0.0733391	-0.289032	-0.00342271	-0.219115	-0.215693	1	1	1	1	1	1	1	1	1	1	0.987555	0.987134	1	1	1	1	1	1	1	1
P23588	IF4B_HUMAN	0.205648	0.0226837	0.246295	-0.295206	0.0106158	-0.353957	-0.328897	-0.182965	0.0406463	-0.500855	-0.195033	-0.559605	-0.534545	0.223611	-0.31789	-0.0120679	-0.376641	-0.351581	-0.541501	-0.235679	-0.600252	-0.575192	0.305822	-0.0587505	-0.0336906	-0.364573	-0.339513	0.0250599	1	1	1	0.398255	1	0.211794	0.259322	1	1	0.046547	0.751993	0.021298	0.029559	1	0.332692	1	0.171409	0.216769	0.034493	0.536247
P23610	F8I2_HUMAN	-0.324445	-0.0952472	0.111236	1.79679	1.91844	1.81638	1.65026	0.229198	0.43568	2.12124	2.24289	2.14082	1.97471	0.206483	1.89204	2.01369	1.91163	1.74551	1.68556	1.80721	1.70514	1.53903	0.121647	0.0195858	-0.146532	-0.102061	-0.268179	-0.166117	1	1	1	0.130055	0.061448	0.109926	0.161906	1	1	0.054821	0.032806	0.044005	0.072773	1	0.103771	0.049503	0.088951	0.129246	0.176977	0.095167
P23634-5	AT2B4_HUMAN	0.172072	0.0415074	-0.062878	0.246896	0.318976	0.440996	0.588397	-0.130565	-0.23495	0.074824	0.146903	0.268923	0.416324	-0.104385	0.205389	0.277468	0.399488	0.546889	0.309774	0.381854	0.503874	0.651275	0.0720793	0.194099	0.3415	0.12202	0.269421	0.147401	1	1	1	0.848872	0.449625	0.25356	0.075604	1	1	1	1	0.688398	0.300699	1	1	0.589142	0.347445	0.107419	0.680606	0.341539
P23786	CPT2_HUMAN	0.171117	0.0170831	0.0174082	0.460732	0.757756	0.361529	0.260194	-0.154034	-0.153709	0.289615	0.586639	0.190412	0.0890776	0.000325094	0.443649	0.740673	0.344446	0.243111	0.443324	0.740348	0.344121	0.242786	0.297024	-0.099203	-0.200538	-0.396227	-0.497562	-0.101335	1	1	1	0.633121	0.113475	0.832292	1	1	1	1	0.342874	1	1	1	0.697428	0.126268	0.885255	1	0.720785	0.144762
P23919	KTHY_HUMAN	0.0701481	0.00504054	0.070601	0.449263	0.366894	0.540914	0.46917	-0.0651075	0.000452889	0.379115	0.296746	0.470766	0.399022	0.0655604	0.444223	0.361853	0.535874	0.46413	0.378662	0.296293	0.470314	0.398569	-0.0823691	0.0916513	0.0199071	0.17402	0.102276	-0.0717443	1	1	1	0.248695	0.308439	0.105756	0.188295	1	1	0.395043	0.594338	0.173454	0.318733	1	0.255116	0.325494	0.115223	0.195087	0.429441	0.558238
P23921	RIR1_HUMAN	-0.103068	0.082272	-0.00304498	0.277655	-0.192761	0.0883946	0.14526	0.18534	0.100023	0.380723	-0.0896924	0.191463	0.248329	-0.085317	0.195383	-0.275033	0.00612263	0.0629883	0.2807	-0.189716	0.0914396	0.148305	-0.470416	-0.189261	-0.132395	0.281155	0.338021	0.0568657	1	1	1	1	1	1	1	1	1	0.914198	1	1	1	1	1	0.953476	1	1	1	1
P24385	CCND1_HUMAN	-0.194008	0.72107	0.609174	-0.126425	-0.639514	-0.169688	-0.441031	0.915078	0.803182	0.0675833	-0.445506	0.0243207	-0.247022	-0.111896	-0.847495	-1.36058	-0.890757	-1.1621	-0.735599	-1.24869	-0.778861	-1.0502	-0.513089	-0.0432626	-0.314606	0.469827	0.198484	-0.271343	1	1	1	1	1	1	1	1	1	1	1	1	1	1	1	1	1	1	1	1
P24468	COT2_HUMAN	-0.0742492	-0.0726903	-0.111029	0.744784	0.698944	0.617958	0.597771	0.00155891	-0.0367802	0.819033	0.773193	0.692208	0.672021	-0.0383391	0.817474	0.771634	0.690649	0.670462	0.855813	0.809973	0.728988	0.708801	-0.04584	-0.126825	-0.147012	-0.0809851	-0.101172	-0.0201871	1	1	1	0.00076	0.000773	0.003389	0.004152	1	1	0.000299	0.00042	0.001287	0.001684	1	0.000295	0.000312	0.001332	0.001633	0.000198	0.000244
P24534	EF1B_HUMAN	0.0196558	0.0811116	0.0424866	-0.502295	-0.546553	-0.53557	-0.485927	0.0614558	0.0228308	-0.521951	-0.566209	-0.555226	-0.505583	-0.038625	-0.583407	-0.627665	-0.616682	-0.567039	-0.544782	-0.58904	-0.578057	-0.528414	-0.044258	-0.033275	0.0163682	0.010983	0.0606262	0.0496431	1	1	1	0.005906	0.001975	0.003469	0.007174	1	1	0.004592	0.001953	0.0023	0.005491	1	0.001748	0.000594	0.001066	0.002077	0.003699	0.001295
P24666-2	PPAC_HUMAN	0.0215676	-0.126486	-0.148706	0.0921825	1.84551	0.0087368	-0.1867	-0.148054	-0.170273	0.0706148	1.82395	-0.0128308	-0.208268	-0.0222194	0.218669	1.972	0.135223	-0.0602138	0.240888	1.99422	0.157442	-0.0379944	1.75333	-0.0834457	-0.278883	-1.83678	-2.03222	-0.195437	1	1	1	1	0.001987	1	1	1	1	1	0.002882	1	1	1	1	0.001136	1	1	1	0.001287
P24666	PPAC_HUMAN	0.341745	-0.00684118	0.15699	0.448993	1.7855	0.366569	0.459916	-0.348586	-0.184755	0.107248	1.44375	0.0248237	0.118171	0.163831	0.455834	1.79234	0.37341	0.466757	0.292003	1.62851	0.209579	0.302927	1.33651	-0.0824243	0.0109233	-1.41893	-1.32558	0.0933476	1	1	1	0.24326	3e-06	0.400659	0.196788	1	1	1	4.9e-05	1	1	1	0.227736	3e-06	0.383832	0.186858	0.710163	1.2e-05
P24752	THIL_HUMAN	0.0764305	0.0734103	-0.0878748	0.0973892	-0.176287	-0.0790749	-0.101461	-0.00302015	-0.164305	0.0209588	-0.252717	-0.155505	-0.177891	-0.161285	0.0239789	-0.249697	-0.152485	-0.174871	0.185264	-0.0884117	0.00879997	-0.0135858	-0.273676	-0.176464	-0.19885	0.0972117	0.0748259	-0.0223857	1	1	1	1	1	1	1	1	1	1	1	1	1	1	1	1	1	1	1	1
P24844	MYL9_HUMAN	-0.38436	-0.0658564	-0.259785	-0.119614	-1.46198	0.0194569	-0.100352	0.318504	0.124575	0.264746	-1.07762	0.403817	0.284008	-0.193929	-0.0537578	-1.39612	0.0853132	-0.034496	0.140171	-1.2022	0.279242	0.159433	-1.34237	0.139071	0.0192618	1.48144	1.36163	-0.119809	1	1	1	1	0.000104	1	1	1	1	0.871916	0.002196	0.379994	0.755546	1	1	0.00016	1	1	1	0.000764
P24928	RPB1_HUMAN	0.250121	0.0891315	0.17034	0.128962	0.266226	0.0408054	0.142509	-0.16099	-0.0797808	-0.12116	0.0161051	-0.209316	-0.107612	0.0812088	0.0398301	0.177095	-0.0483261	0.0533777	-0.0413788	0.0958859	-0.129535	-0.0278311	0.137265	-0.0881562	0.0135477	-0.225421	-0.123717	0.101704	1	1	1	1	0.807273	1	1	1	1	1	1	1	1	1	1	1	1	1	1	1
P24941	CDK2_HUMAN	-0.109132	-0.0412529	-0.0106006	-0.00271974	-0.375275	0.028431	-0.0289588	0.0678793	0.0985316	0.106412	-0.266143	0.137563	0.0801733	0.0306522	0.0385331	-0.334022	0.0696839	0.012294	0.00788089	-0.364675	0.0390316	-0.0183582	-0.372555	0.0311507	-0.0262391	0.403706	0.346316	-0.0573898	1	1	1	1	0.006907	1	1	1	1	0.912016	0.074777	0.580515	1	1	1	0.015563	1	1	1	0.010267
P25098	ARBK1_HUMAN	0.166327	0.039891	0.0790361	0.0742508	0.287381	0.105628	0.214246	-0.126436	-0.0872908	-0.092076	0.121054	-0.0606987	0.0479192	0.0391451	0.0343598	0.24749	0.0657372	0.174355	-0.00478522	0.208345	0.0265922	0.13521	0.21313	0.0313774	0.139995	-0.181753	-0.0731353	0.108618	1	1	1	1	1	1	1	1	1	1	1	1	1	1	1	1	1	1	1	1
P25205	MCM3_HUMAN	-0.220796	0.00890779	-0.222339	-0.2132	-0.281602	-0.129887	-0.223733	0.229704	-0.00154266	0.00759591	-0.0608055	0.0909094	-0.00293724	-0.231247	-0.222108	-0.290509	-0.138795	-0.232641	0.00913856	-0.0592629	0.092452	-0.00139459	-0.0684014	0.0833134	-0.0105331	0.151715	0.0578683	-0.0938466	1	1	1	0.934115	0.532302	1	0.831224	1	1	1	1	1	1	1	0.92071	0.518541	1	0.820752	1	1
P25325	THTM_HUMAN	-0.000123894	0.0165498	-0.0135314	0.0011416	0.405021	-0.00291512	0.0173283	0.0166736	-0.0134075	0.0012655	0.405145	-0.00279123	0.0174522	-0.0300811	-0.0154081	0.388472	-0.0194649	0.000778593	0.014673	0.418553	0.0106163	0.0308597	0.40388	-0.00405672	0.0161867	-0.407936	-0.387693	0.0202435	1	1	1	1	0.141389	1	1	1	1	1	0.181562	1	1	1	1	0.168673	1	1	1	0.146998
P25398	RS12_HUMAN	0.228702	0.0465132	0.145902	-0.0337227	0.0428095	-0.0444103	-0.010813	-0.182189	-0.0827994	-0.262425	-0.185892	-0.273112	-0.239515	0.0993893	-0.0802358	-0.00370364	-0.0909235	-0.0573262	-0.179625	-0.103093	-0.190313	-0.156716	0.0765322	-0.0106876	0.0229096	-0.0872198	-0.0536226	0.0335973	1	1	1	1	1	1	1	1	1	1	1	1	1	1	1	1	1	1	1	1
P25440	BRD2_HUMAN	-0.166599	0.0166369	-0.102369	-0.257773	-0.481384	-0.325873	-0.319534	0.183236	0.0642303	-0.0911733	-0.314785	-0.159274	-0.152934	-0.119006	-0.27441	-0.498021	-0.34251	-0.33617	-0.155404	-0.379015	-0.223504	-0.217164	-0.223612	-0.0681007	-0.0617608	0.155511	0.161851	0.0063399	1	1	1	1	0.857224	1	1	1	1	1	1	1	1	1	1	0.857595	1	1	1	1
P25490	TYY1_HUMAN	-0.0879422	-0.0310024	-0.23324	-0.356676	-0.101915	-0.391056	-0.406703	0.0569398	-0.145298	-0.268734	-0.0139732	-0.303114	-0.318761	-0.202238	-0.325674	-0.070913	-0.360054	-0.375701	-0.123436	0.131325	-0.157816	-0.173463	0.254761	-0.0343803	-0.050027	-0.289141	-0.304788	-0.0156467	1	1	1	0.692429	1	0.56117	0.490046	1	1	0.956486	1	0.760281	0.750637	1	0.79168	1	0.647204	0.57739	1	1
P25685	DNJB1_HUMAN	-0.0204219	0.0179822	0.0152918	-0.181689	-0.740045	-0.153654	-0.195328	0.0384041	0.0357137	-0.161268	-0.719623	-0.133232	-0.174906	-0.00269044	-0.199672	-0.758027	-0.171636	-0.21331	-0.196981	-0.755336	-0.168946	-0.21062	-0.558355	0.0280355	-0.0136384	0.586391	0.544717	-0.0416739	1	1	1	0.577969	0.000118	0.715641	0.448369	1	1	0.699486	0.000214	0.798066	0.571741	1	0.492731	9.1e-05	0.614309	0.386019	0.53938	0.000109
P25705	ATPA_HUMAN	-0.208291	-0.130077	-0.159818	-0.787996	-0.543357	-0.924305	-0.872502	0.0782147	0.048473	-0.579704	-0.335066	-0.716014	-0.66421	-0.0297418	-0.657919	-0.413281	-0.794229	-0.742425	-0.628177	-0.383539	-0.764487	-0.712683	0.244638	-0.13631	-0.0845061	-0.380948	-0.329144	0.0518037	1	1	1	0.638506	0.792828	0.456933	0.477043	1	1	0.940521	1	0.655811	0.765229	1	0.831702	0.973359	0.609535	0.649982	0.92445	1
P25786	PSA1_HUMAN	-0.0300736	0.10493	-0.0326898	0.0757981	0.0621218	0.0482943	-0.0497945	0.135004	-0.00261614	0.105872	0.0921954	0.078368	-0.0197209	-0.13762	-0.0291318	-0.0428082	-0.0566356	-0.154724	0.108488	0.0948116	0.0809841	-0.0171048	-0.0136763	-0.0275038	-0.125593	-0.0138274	-0.111916	-0.0980889	1	1	1	1	1	1	1	1	1	1	1	1	1	1	1	1	1	1	1	1
P25787	PSA2_HUMAN	-0.309435	-0.0957669	-0.216526	-0.135397	-0.763009	-0.179533	-0.347953	0.213668	0.0929083	0.174038	-0.453574	0.129901	-0.0385187	-0.120759	-0.0396298	-0.667242	-0.0837666	-0.252186	0.0811296	-0.546482	0.0369928	-0.131427	-0.627612	-0.0441367	-0.212557	0.583475	0.415055	-0.16842	1	1	1	1	0.535962	1	1	1	1	1	1	1	1	1	1	0.668806	1	1	1	0.872691
P25788-2	PSA3_HUMAN	0.0508734	0.0413521	0.0961084	-0.013746	0.137246	-0.128884	-0.00640882	-0.00952127	0.045235	-0.0646194	0.0863729	-0.179757	-0.0572822	0.0547563	-0.0550981	0.0958942	-0.170236	-0.047761	-0.109854	0.0411379	-0.224992	-0.102517	0.150992	-0.115138	0.00733716	-0.26613	-0.143655	0.122475	1	1	1	1	1	1	1	1	1	1	1	1	1	1	1	1	1	1	1	1
P25815	S100P_HUMAN	0.0612909	0.0961893	0.538169	3.73867	2.74384	4.09708	3.6506	0.0348984	0.476878	3.67738	2.68255	4.03579	3.58931	0.441979	3.64248	2.64765	4.00089	3.55441	3.2005	2.20567	3.55891	3.11244	-0.99483	0.358406	-0.0880694	1.35324	0.90676	-0.446475	1	1	1	8.9e-05	0.000999	2.7e-05	9.6e-05	1	1	0.000104	0.001627	3.1e-05	0.00012	1	0.000107	0.001415	3.6e-05	0.000136	0.000456	0.007204
P26006	ITA3_HUMAN	-0.230451	0.0353788	-0.240959	-0.936173	-1.09704	-0.827119	-0.871253	0.26583	-0.0105086	-0.705722	-0.866585	-0.596668	-0.640802	-0.276338	-0.971552	-1.13241	-0.862498	-0.906632	-0.695213	-0.856077	-0.586159	-0.630293	-0.160863	0.109054	0.06492	0.269917	0.225783	-0.044134	1	1	1	0.001328	0.00019	0.003574	0.002293	1	1	0.013402	0.002196	0.031869	0.023619	1	0.00099	0.000147	0.002631	0.001633	0.016291	0.00227
P26038	MOES_HUMAN	0.0386225	0.0436071	0.0610822	-1.49254	-1.48118	-1.39329	-1.40412	0.00498459	0.0224597	-1.53116	-1.5198	-1.43191	-1.44275	0.0174751	-1.53615	-1.52478	-1.4369	-1.44773	-1.55362	-1.54226	-1.45437	-1.4652	0.0113635	0.0992511	0.0884174	0.0878875	0.0770539	-0.0108336	1	1	1	0.002093	0.00146	0.003499	0.00318	1	1	0.001795	0.001545	0.002458	0.002657	1	0.001629	0.001118	0.002797	0.002405	0.001758	0.001261
P26196	DDX6_HUMAN	-0.0731811	0.0123269	-0.00560438	-0.372626	-0.665958	-0.358416	-0.373144	0.0855079	0.0675767	-0.299445	-0.592777	-0.285235	-0.299963	-0.0179312	-0.384953	-0.678285	-0.370743	-0.385471	-0.367021	-0.660354	-0.352811	-0.36754	-0.293333	0.0142099	-0.000518607	0.307543	0.292814	-0.0147285	1	1	1	0.241149	0.006574	0.243914	0.210333	1	1	0.435378	0.019437	0.419027	0.398212	1	0.213271	0.005964	0.223807	0.188221	0.265177	0.00862
P26358-2	DNMT1_HUMAN	0.108717	0.00829475	0.0158132	-0.161889	-0.0511071	-0.18086	-0.260418	-0.100423	-0.0929042	-0.270606	-0.159825	-0.289577	-0.369136	0.00751847	-0.170184	-0.0594019	-0.189154	-0.268713	-0.177702	-0.0669203	-0.196673	-0.276232	0.110782	-0.0189708	-0.0985294	-0.129753	-0.209311	-0.0795586	1	1	1	0.749831	1	0.611968	0.244889	1	1	0.238097	0.701299	0.161466	0.057185	1	0.725982	1	0.572285	0.227409	0.708601	1
P26368-2	U2AF2_HUMAN	0.0310757	0.048444	-0.00319446	-0.165401	0.0874406	-0.113075	-0.111269	0.0173684	-0.0342701	-0.196477	0.0563649	-0.144151	-0.142344	-0.0516385	-0.213845	0.0389966	-0.161519	-0.159713	-0.162207	0.090635	-0.109881	-0.108074	0.252842	0.0523262	0.0541327	-0.200516	-0.198709	0.0018065	1	1	1	1	1	1	1	1	1	1	1	1	1	1	1	1	1	1	1	1
P26373	RL13_HUMAN	0.0350263	-0.00354762	0.0433466	-0.154317	0.340614	-0.249855	-0.212376	-0.0385739	0.00832027	-0.189343	0.305588	-0.284881	-0.247402	0.0468942	-0.150769	0.344162	-0.246307	-0.208829	-0.197664	0.297268	-0.293201	-0.255723	0.494931	-0.0955378	-0.0580591	-0.590469	-0.55299	0.0374787	1	1	1	1	0.760594	1	1	1	1	1	0.949968	0.982859	1	1	1	0.76774	1	1	1	0.925085
P26374	RAE2_HUMAN	-0.126076	0.362939	0.220078	1.103	0.973612	1.19438	1.46617	0.489015	0.346154	1.22908	1.09969	1.32045	1.59225	-0.142861	0.740065	0.610674	0.831438	1.10323	0.882927	0.753535	0.974299	1.24609	-0.129392	0.0913725	0.363165	0.220764	0.492556	0.271792	1	1	1	1	0.955604	0.979921	0.783099	1	1	1	0.990179	0.869641	0.740223	1	1	1	1	1	1	1
P26440	IVD_HUMAN	0.094036	0.072407	0.182664	0.0373286	0.138278	-0.0618138	-0.0325448	-0.021629	0.0886276	-0.0567074	0.0442419	-0.15585	-0.126581	0.110257	-0.0350784	0.0658709	-0.134221	-0.104952	-0.145335	-0.0443857	-0.244477	-0.215208	0.100949	-0.0991424	-0.0698735	-0.200092	-0.170823	0.029269	1	1	1	1	1	1	1	1	1	1	1	1	1	1	1	1	1	1	1	1
P26447	S10A4_HUMAN	0.885712	0.148837	0.703364	-1.86017	-1.59445	-2.14213	-1.70908	-0.736876	-0.182348	-2.74588	-2.48016	-3.02784	-2.5948	0.554528	-2.009	-1.74328	-2.29097	-1.85792	-2.56353	-2.29781	-2.8455	-2.41245	0.26572	-0.281967	0.151082	-0.547687	-0.114638	0.433049	0.013026	1	0.106647	0	0	0	0	0.041668	1	0	0	0	0	0.629155	0	0	0	0	0	0
P26583	HMGB2_HUMAN	0.43348	0.0874331	0.287855	0.207506	0.680199	0.02989	0.194621	-0.346047	-0.145625	-0.225975	0.246718	-0.40359	-0.238859	0.200422	0.120073	0.592766	-0.0575431	0.107188	-0.0803497	0.392343	-0.257965	-0.0932345	0.472693	-0.177616	-0.0128848	-0.650309	-0.485578	0.164731	1	1	1	1	0.25701	1	1	1	1	1	1	0.802514	1	1	1	0.377825	1	1	1	0.797405
P26599	PTBP1_HUMAN	0.109005	0.126737	0.0244957	0.137423	-0.0789567	-0.0485077	-0.20035	0.0177318	-0.0845093	0.0284182	-0.187962	-0.157513	-0.309355	-0.102241	0.0106864	-0.205694	-0.175244	-0.327087	0.112927	-0.103452	-0.0730034	-0.224846	-0.21638	-0.185931	-0.337773	0.030449	-0.121393	-0.151842	1	1	1	1	1	1	1	1	1	1	1	1	0.966606	1	1	1	1	0.924741	1	1
P26639	SYTC_HUMAN	-0.186504	-0.0469447	-0.106373	0.0472165	-0.250049	0.161129	0.167081	0.139559	0.0801307	0.23372	-0.0635455	0.347632	0.353584	-0.0594284	0.0941611	-0.203105	0.208073	0.214025	0.15359	-0.143676	0.267502	0.273454	-0.297266	0.113912	0.119864	0.411178	0.41713	0.00595192	1	1	1	1	0.884642	1	1	1	1	1	1	0.747261	0.765229	1	1	1	1	1	1	1
P26640	SYVC_HUMAN	-0.1415	0.0165708	-0.106796	-0.154346	-0.496147	-0.0626269	0.0522621	0.158071	0.0347043	-0.0128454	-0.354647	0.0788733	0.193762	-0.123367	-0.170916	-0.512718	-0.0791977	0.0356913	-0.0475497	-0.389351	0.044169	0.159058	-0.341802	0.0917187	0.206608	0.43352	0.548409	0.114889	1	1	1	1	0.684673	1	1	1	1	1	1	1	1	1	1	0.671408	1	1	1	0.929226
P26641	EF1G_HUMAN	-0.126951	0.0293079	-0.0324685	-0.83381	-0.878897	-0.780425	-0.744453	0.156259	0.0944824	-0.706859	-0.751946	-0.653474	-0.617502	-0.0617763	-0.863118	-0.908205	-0.809733	-0.77376	-0.801342	-0.846428	-0.747956	-0.711984	-0.0450865	0.0533854	0.0893577	0.0984719	0.134444	0.0359723	1	1	1	0.42894	0.259953	0.469258	0.483452	1	1	0.590926	0.482687	0.601264	0.690851	1	0.401596	0.241301	0.429713	0.460077	0.505701	0.340362
P26885	FKBP2_HUMAN	0.104987	0.0459239	0.124923	-0.00241619	0.177783	0.140353	0.121759	-0.0590632	0.0199359	-0.107403	0.0727959	0.0353664	0.0167724	0.078999	-0.0483401	0.131859	0.0944295	0.0758355	-0.127339	0.05286	0.0154305	-0.00316351	0.180199	0.14277	0.124176	-0.0374295	-0.0560235	-0.018594	1	1	1	1	0.842841	1	1	1	1	1	1	1	1	1	1	1	1	1	1	1
P27144	KAD4_HUMAN	-0.0205431	0.0310831	-0.0516029	-0.462657	-0.492763	-0.488769	-0.485723	0.0516262	-0.0310599	-0.442114	-0.47222	-0.468226	-0.46518	-0.082686	-0.49374	-0.523847	-0.519852	-0.516807	-0.411054	-0.441161	-0.437166	-0.434121	-0.0301065	-0.0261119	-0.0230665	0.00399462	0.00704003	0.0030454	1	1	1	0.705203	0.487793	0.620781	0.601245	1	1	0.755982	0.622614	0.617068	0.654396	1	0.66102	0.439653	0.563691	0.543295	0.875018	0.652192
P27348	1433T_HUMAN	-0.141219	-0.0637091	-0.0369252	-0.0433378	-0.281895	-0.0663944	-0.00329399	0.0775096	0.104293	0.0978809	-0.140676	0.0748242	0.137925	0.0267838	0.0203712	-0.218186	-0.00268538	0.0604151	-0.00641261	-0.244969	-0.0294692	0.0336312	-0.238557	-0.0230566	0.0400438	0.2155	0.278601	0.0631004	1	1	1	1	0.931866	1	1	1	1	1	1	1	1	1	1	1	1	1	1	1
P27361	MK03_HUMAN	0.0527358	0.00528884	0.0453759	0.398126	0.56952	0.456314	0.562943	-0.047447	-0.00735991	0.34539	0.516785	0.403579	0.510208	0.0400871	0.392837	0.564232	0.451026	0.557655	0.35275	0.524145	0.410939	0.517567	0.171395	0.0581886	0.164818	-0.113206	-0.00657707	0.106629	1	1	1	0.783101	0.298479	0.6197	0.384768	1	1	0.922677	0.470431	0.687788	0.484473	1	0.813358	0.313536	0.634251	0.406274	0.960405	0.421011
P27448-6	MARK3_HUMAN	0.0227794	0.129074	0.0396476	0.14623	-0.0938461	0.243124	0.253746	0.106295	0.0168682	0.123451	-0.116626	0.220345	0.230967	-0.0894267	0.0171557	-0.22292	0.11405	0.124672	0.106582	-0.133494	0.203477	0.214098	-0.240076	0.0968943	0.107516	0.33697	0.347592	0.0106216	1	1	1	1	1	0.837957	0.76696	1	1	1	1	0.88493	0.875503	1	1	0.781115	1	1	1	1
P27540-2	ARNT_HUMAN	0.370493	0.460406	0.0985386	0.056528	-0.3671	-0.540649	-0.170523	0.0899131	-0.271955	-0.313965	-0.737593	-0.911143	-0.541017	-0.361868	-0.403878	-0.827506	-1.00106	-0.63093	-0.0420106	-0.465638	-0.639188	-0.269062	-0.423628	-0.597177	-0.227051	-0.17355	0.196576	0.370126	1	1	1	1	1	1	1	1	1	1	1	1	1	1	1	1	1	1	1	1
P27635	RL10_HUMAN	0.0384199	0.0169333	0.0214266	-0.334095	0.0416131	-0.34405	-0.358231	-0.0214866	-0.0169934	-0.372515	0.0031932	-0.38247	-0.396651	0.00449328	-0.351029	0.0246798	-0.360983	-0.375164	-0.355522	0.0201866	-0.365476	-0.379658	0.375708	-0.00995434	-0.0241359	-0.385663	-0.399844	-0.0141815	1	1	1	1	1	1	1	1	1	1	1	1	1	1	1	1	1	1	1	1
P27694	RFA1_HUMAN	-0.132241	-0.083966	-0.0154219	-0.213137	-0.44549	-0.202131	-0.151709	0.0482754	0.116819	-0.0808954	-0.313249	-0.0698892	-0.0194672	0.0685441	-0.129171	-0.361524	-0.118165	-0.0677425	-0.197715	-0.430068	-0.186709	-0.136287	-0.232353	0.0110062	0.0614282	0.243359	0.293781	0.0504221	1	1	1	1	0.401143	1	1	1	1	1	0.822493	1	1	1	1	0.599893	1	1	1	0.487917
P27695	APEX1_HUMAN	-0.185047	0.0281946	-0.146709	-0.141262	-0.140407	0.0566169	0.00711849	0.213241	0.0383374	0.0437841	0.0446397	0.241663	0.192165	-0.174904	-0.169457	-0.168601	0.0284223	-0.0210761	0.0054467	0.00630228	0.203326	0.153828	0.000855584	0.197879	0.148381	0.197024	0.147525	-0.0494984	1	1	1	1	1	1	1	1	1	1	1	0.912613	1	1	1	1	1	1	1	1
P27707	DCK_HUMAN	0.0623046	0.000361512	0.152208	-0.148036	-0.122357	0.00820231	0.039241	-0.0619431	0.0899038	-0.210341	-0.184662	-0.0541023	-0.0230637	0.151847	-0.148398	-0.122718	0.0078408	0.0388795	-0.300244	-0.274565	-0.144006	-0.112967	0.0256791	0.156238	0.187277	0.130559	0.161598	0.0310387	1	1	1	1	1	1	1	1	1	1	1	1	1	1	1	1	1	1	1	1
[truncated: 5,068 more rows]
[truncated: 264 more columns]

## Sheet: Log2 and P Vlaue All Channels 
Protein	avg log2 1/0	avg log2 2/0	avg log2 3/ 0	avg log2 4/0	avg log2 5/0	avg log2 6/ 0	avg log2 7/0	avg log2 2/ 1	avg log2 3/1	avg log2 4/1	avg log2 5/1	avg log2 6/1	avg log2 7/1	avg log2 3/2	avg log2 4/ 2	avg log2 5/2	avg log2 6/ 2	avg log2 7/2	avg log2 4/3	avg log2 5/3	avg log2 6/3	avg log2 7/3	avg log2 5/4	avg log2 6/4	avg log2 7/4	avg log2 6/5	avg log2 7/5	avg log2 7/6	P-value Reporter intensity 1/Reporter intensity 0	P-value Reporter intensity 2/Reporter intensity 0	P-value Reporter intensity 3/Reporter intensity 0	P-value Reporter intensity 4/Reporter intensity 0	P-value Reporter intensity 5/Reporter intensity 0	P-value Reporter intensity 6/Reporter intensity 0	P-value Reporter intensity 7/Reporter intensity 0	P-value Reporter intensity 2/Reporter intensity 1	P-value Reporter intensity 3/Reporter intensity 1	P-value Reporter intensity 4/Reporter intensity 1	P-value Reporter intensity 5/Reporter intensity 1	P-value Reporter intensity 6/Reporter intensity 1	P-value Reporter intensity 7/Reporter intensity 1	P-value Reporter intensity 3/Reporter intensity 2	P-value Reporter intensity 4/Reporter intensity 2	P-value Reporter intensity 5/Reporter intensity 2	P-value Reporter intensity 6/Reporter intensity 2	P-value Reporter intensity 7/Reporter intensity 2	P-value Reporter intensity 4/Reporter intensity 3	P-value Reporter intensity 5/Reporter intensity 3	P-value Reporter intensity 6/Reporter intensity 3
[truncated: 6,152 more rows]
[truncated: 7 more columns]

[truncated: 4 more sheets: DLD-1 Diff. Expressed  Proteins, DLD-1 Diff. Expressed Metabol, HCT 116 Diff Expressed Proteins, HCT 116 Diff Expressed Metabol ]
